# Supplementary material for: Automatic Filtering and Substantiation of Drug Safety Signals
Source: PLoS Comput Biol. 2012 Apr 5;8(4):e1002457. doi: 10.1371/journal.pcbi.1002457 (PMC3320573; doi:10.1371/journal.pcbi.1002457)
Supplement: Dataset S1 — Results of the large-scale analysis of drug-side effects from SIDER using the module ADR-S through proteins. (TXT) [file pcbi.1002457.s001.txt]

atc	drugName	cui	event	# linkingProteins	uniprotIds_linkingProteins	drug_metabolite	p-val
M01AE03	ketoprofen	C0002871	anemia	3	[P10145, P02768, P07148]	DRUG	0.000832892
M01AB02	sulindac	C0013395	Dyspepsia	1	[P23219]	DRUG_AND_METABOLITE	0.028105805
C01BD01	amiodarone	C0003123	anorexia	1	[P28221]	METABOLITE	0.084655509
N06AX21	duloxetine	C0042024	urinary incontinence	4	[P08172, P28223, P21917, P29475]	DRUG	0.000266324
L01BC06	capecitabine	C0023798	lipoma	6	[P05177, P11509, P19971, P41231, P04818, P32320]	DRUG	0.150706133
N06AA01	desipramine	C0018790	cardiac arrest	3	[Q12809, P18089, P07550]	DRUG	0.003826662
S01ED03	levobunolol	C0015230	rash	2	[P07550, P08908]	DRUG	0.010306771
N06AX21	duloxetine	C0012833	dizziness	1	[P29274]	DRUG	0.04687583
N06AB08	fluvoxamine	C0149931	migraine	4	[P28223, P31645, P08684, P28335]	DRUG_AND_METABOLITE	5.37284E-05
P01AB01	metronidazole	C0018799	heart disease	1	[P11712]	DRUG	0.080618312
L01XE01	imatinib	C0035455	rhinitis	1	[P00533]	DRUG_AND_METABOLITE	0.383706376
G03HA01	cyproterone	C0020565	breast enlargement	1	[P11511]	DRUG	0.026275405
L04AX04	lenalidomide	C0684249	lung cancer	10	[P05181, P35354, P01375, P19838, P23219, P11712, P04798, P33261, P05177, P20815]	DRUG	2.25679E-05
C07AA03	pindolol	C0015230	rash	4	[P07550, P28223, P08908, P31645]	DRUG	0.002920249
N03AF01	carbamazepine	C0024299	lymphoma	2	[P08183, P35354]	METABOLITE	0.148596388
C03DB01	amiloride	C0012833	dizziness	1	[P29274]	DRUG	0.027308789
N06AX21	duloxetine	C0012813	diverticulitis	1	[P31645]	DRUG_AND_METABOLITE	0.135763824
M01AH02	rofecoxib	C0013395	Dyspepsia	1	[P23219]	DRUG_AND_METABOLITE	0.049477114
C10AA04	fluvastatin	C0024141	lupus	1	[P04798]	DRUG_AND_METABOLITE	0.187375311
D10AA02	methylprednisolone	C0011849	diabetes mellitus	2	[P08684, P10632]	DRUG_AND_METABOLITE	0.028343005
A05AA02	ursodeoxycholic acid	C0014868	esophagitis	1	[Q96RI1]	DRUG_AND_METABOLITE	0.026665834
R03DC01	zafirlukast	C0019158	hepatitis	2	[P05181, P23219]	DRUG_AND_METABOLITE	0.055850064
G04BE08	tadalafil	C0149931	migraine	1	[P08684]	DRUG	0.085994838
M01AH02	rofecoxib	C0009319	colitis	4	[P31645, P35354, P46098, P41595]	DRUG_AND_METABOLITE	0.023270062
N03AX11	topiramate	C0220981	metabolic acidosis	1	[Q16790]	DRUG	0.027162705
L04AX01	azathioprine	C0006826	cancer	12	[P17252, P06493, Q16539, P12931, O15440, P16220, P27361, Q13126, P15104, P22309, Q02750, P47989]	DRUG_AND_METABOLITE	0.422107082
N06BA09	atomoxetine	C0018799	heart disease	6	[Q12809, P31645, P08588, P07550, Q13639, P41595]	METABOLITE	0.011866315
J05AF03	zalcitabine	C0043144	wheezing	1	[P33527]	DRUG	0.33860389
R01AD01	beclomethasone	C0151514	skin atrophy	1	[P35354]	DRUG_AND_METABOLITE	0.256252122
N05AB06	trifluoperazine	C0013604	edema	1	[P08588]	DRUG_AND_METABOLITE	0.107647419
M01AE02	naproxen	C0018799	heart disease	6	[P23219, P31645, P35354, P11712, P33527, P41595]	DRUG	0.01524784
N05AB03	perphenazine	C0018790	cardiac arrest	1	[P18089]	DRUG	0.07705633
N02CC07	frovatriptan	C0027051	myocardial infarction	1	[P05177]	DRUG	0.101781344
C09AA01	captopril	C0027726	nephrotic syndrome	7	[P12821, Q9BYF1, P14780, P08253, P00797, P02768, P09211]	METABOLITE	0.000003054
C10AA02	lovastatin	C0151798	hepatic necrosis	4	[P09601, O95479, P08684, P05091]	METABOLITE	0.180499559
N06AA11	protriptyline	C0004134	ataxia	1	[P35498]	DRUG	0.17352585
N06BA04	methylphenidate	C0009806	constipation	3	[P46098, P41595, P31645]	DRUG_AND_METABOLITE	9.13424E-05
C10AX09	ezetimibe	C0008350	cholelithiasis	1	[P22309]	DRUG	0.025394378
P02CA01	mebendazole	C0015230	rash	1	[Q04864]	DRUG	0.100741343
C01BA01	quinidine	C0009951	convulsions	5	[P35498, P08183, Q99250, Q9NY46, P42262]	DRUG	0.004013885
J01AA02	doxycycline	C0085580	essential hypertension	2	[P08254, P08253]	DRUG	0.096811916
N01BB09	ropivacaine	C0003811	arrhythmia	2	[P22460, Q14524]	METABOLITE	0.003786357
A03FA02	cisapride	C0041912	upper respiratory tract infection	1	[P07550]	DRUG	0.471662227
A02BC01	omeprazole	C0231528	myalgia	1	[Q8NER1]	DRUG	0.12340561
N02CC01	sumatriptan	C0014175	endometriosis	5	[P03372, Q92731, P14061, P56937, P04798]	METABOLITE	0.012309865
L01XE01	imatinib	C0027947	neutropenia	1	[P08183]	DRUG	0.322110519
C10AX09	ezetimibe	C0008325	cholecystitis	1	[P22309]	DRUG	0.023338897
N04BC04	ropinirole	C0004093	asthenia	1	[P28223]	DRUG	0.042475697
N04BC04	ropinirole	C0004096	asthma	1	[P07550]	DRUG	0.326920196
N06AA01	desipramine	C0018681	headache	1	[P05362]	DRUG	0.093555819
N01AH01	fentanyl	C0015672	fatigue	1	[P28223]	DRUG	0.030655726
G04BE03	sildenafil	C0242184	hypoxia	2	[Q14432, Q12809]	DRUG	0.198870554
G04BE07	apomorphine	C0015672	fatigue	2	[P31645, P28223]	DRUG_AND_METABOLITE	0.005170758
N05AB06	trifluoperazine	C0013595	eczema	6	[P07550, P28223, P08908, P31645, P17405, P04629]	DRUG	0.042612664
N05AE04	ziprasidone	C0020473	hyperlipidemia	1	[P07550]	DRUG	0.226030864
N05AG02	pimozide	C0009806	constipation	3	[P46098, P41595, P31645]	DRUG	0.00054791
N06AB05	paroxetine	C1510472	drug dependence	1	[P41595]	DRUG	0.028123725
C07AA06	timolol	C0015672	fatigue	1	[P28223]	DRUG	0.024401265
N02CC01	sumatriptan	C0231528	myalgia	1	[Q9Y6L6]	DRUG_AND_METABOLITE	0.169250637
N06AX21	duloxetine	C0042109	urticaria	2	[P07550, P09917]	METABOLITE	0.036308188
M01AE02	naproxen	C0037763	spasm	2	[P14867, P21918]	DRUG	0.010207101
N06AB04	citalopram	C0442874	neuropathy	1	[P08183]	DRUG	0.114516617
C08DA01	verapamil	C0021311	infection	1	[Q13936]	DRUG_AND_METABOLITE	0.497837942
N06BA01	amphetamine	C0004093	asthenia	2	[P31645, P28223]	DRUG_AND_METABOLITE	0.016169699
N06AB08	fluvoxamine	C0011849	diabetes mellitus	2	[P11712, P08684]	DRUG_AND_METABOLITE	0.120202358
N05BE01	buspirone	C0242422	Parkinson	11	[P21917, Q01959, P32238, P08183, P21554, P50406, P08908, P31645, Q9UQD0, P14416, P35462]	DRUG_AND_METABOLITE	4.51738E-06
N02CC01	sumatriptan	C0018524	hallucinations	1	[P08183]	DRUG_AND_METABOLITE	0.169250637
L01XE02	gefitinib	C0032285	pneumonia	2	[P43405, P20783]	DRUG_AND_METABOLITE	0.333990256
N06BA09	atomoxetine	C0018681	headache	1	[P29475]	DRUG	0.080576655
L01XE01	imatinib	C0206061	interstitial pneumonitis	2	[P43405, P20783]	DRUG	0.28280781
N04BC04	ropinirole	C0027651	tumor	5	[P08684, P05177, Q13639, P35348, P07550]	DRUG	0.499995859
R03DC01	zafirlukast	C0019080	hemorrhage	1	[P11712]	DRUG_AND_METABOLITE	0.128824251
N06AB05	paroxetine	C0027051	myocardial infarction	4	[P11712, P31645, P08588, P18089]	DRUG	0.050945221
N06AA04	clomipramine	C0085584	encephalopathy	4	[P14867, P35372, P04156, P08183]	DRUG_AND_METABOLITE	0.012792437
N06AA04	clomipramine	C0085583	choreoathetosis	1	[Q12791]	METABOLITE	0.086098006
A16AA04	cysteamine	C0020538	hypertension	13	[P35348, P07550, P21728, P37288, P48506, P31645, Q9Y2I1, P28223, P23975, P32929, P08913, P18089, P08588]	METABOLITE	6.31065E-05
L02BA01	tamoxifen	C0019080	hemorrhage	1	[P11712]	DRUG	0.103034195
L04AX04	lenalidomide	C0015672	fatigue	1	[P35354]	DRUG	0.034147949
N03AX16	pregabalin	C0497327	dementia	2	[P80404, O00555]	DRUG	0.021357772
N06BA04	methylphenidate	C0009951	convulsions	2	[P08908, P31645]	DRUG_AND_METABOLITE	0.094719012
A02BC03	lansoprazole	C0002874	aplastic anemia	1	[P04798]	DRUG	0.128073342
N06AA02	imipramine	C0015230	rash	6	[P07550, P28223, P08908, P31645, P17405, P09211]	DRUG	0.035812138
A02BC03	lansoprazole	C0699893	skin carcinoma	2	[Q9UNQ0, P04798]	DRUG	0.31283312
L01XE02	gefitinib	C0032273	pneumoconiosis	3	[P04626, P20783, Q05655]	DRUG_AND_METABOLITE	0.193404979
N06AA04	clomipramine	C0006266	bronchospasm	8	[P07550, P09211, P43115, P29475, P11229, P29274, P20309, Q14643]	METABOLITE	0.051748375
N04BD01	selegiline	C0006325	bruxism	1	[P31645]	METABOLITE	0.020240076
A02BC04	rabeprazole	C0009324	ulcerative colitis	2	[P08183, P35354]	DRUG	0.129936284
A02BC04	rabeprazole	C0009319	colitis	2	[P08183, P35354]	DRUG	0.140962442
C01BC03	propafenone	C0085615	bundle branch block right	1	[Q14524]	DRUG	0.005809415
C01BC03	propafenone	C0085610	sinus bradycardia	1	[Q14524]	DRUG	0.012792437
N06AB03	fluoxetine	C0030305	pancreatitis	1	[P05181]	DRUG	0.243722775
A07EA06	budesonide	C0699744	ear infection	5	[P35228, P05113, P35354, P23219, P09917]	METABOLITE	0.07862137
R06AX27	desloratadine	C0020517	hypersensitivity	2	[P35367, Q9H3N8]	DRUG	0.005067088
N05AE04	ziprasidone	C0042024	urinary incontinence	3	[P08172, P28223, P21917]	DRUG	0.001081481
A04AA01	ondansetron	C0027051	myocardial infarction	4	[P07550, P11712, P05177, P08588]	DRUG	0.190102925
A11CC04	calcitriol	C0027709	nephrocalcinosis	1	[P11473]	DRUG_AND_METABOLITE	0.008782102
G03DA04	progesterone	C0027651	tumor	41	[Q9UNQ0, P04798, Q16678, P11511, P08684, P03372, Q15788, P08183, P06401, P19793, Q92731, P04278, O75469, P15531, P33527, Q99720, P52895, Q04828, P08235, O00591, P14061, Q96RI1, P05093, P46721, P05108, P05181, P05177, P10275, P20813, P04150, P20815, P10632, P18405, P35610, P11509, P31213, Q9HB55, P37058, O75751, P33261, P35348]	METABOLITE	0.139972834
J02AC01	fluconazole	C0019080	hemorrhage	1	[P11712]	DRUG	0.045012311
J01MA07	lomefloxacin	C0151798	hepatic necrosis	1	[Q92887]	DRUG	0.089912296
G03AC06	medroxyprogesterone	C0041912	upper respiratory tract infection	1	[P03372]	DRUG_AND_METABOLITE	0.265710033
N05AE04	ziprasidone	C0020550	hyperthyroidism	1	[P07550]	DRUG	0.171851017
N06AB04	citalopram	C0151798	hepatic necrosis	1	[P08684]	DRUG	0.165492261
N05AE04	ziprasidone	C0020538	hypertension	11	[P20815, P35348, P07550, P21728, P31645, Q9Y2I1, P28223, P23975, P08913, P18089, P08588]	DRUG	0.000139685
C07AA12	nadolol	C0006266	bronchospasm	1	[P07550]	DRUG	0.105539171
L02AB01	megestrol	C0020538	hypertension	3	[P03372, P11712, P04150]	DRUG	0.0055472
N03AX11	topiramate	C0014549	grand mal	2	[Q99250, P35498]	DRUG	0.004954116
N06AA01	desipramine	C0018524	hallucinations	5	[P08183, P35498, Q99250, P04156, Q9NY46]	DRUG	0.00081817
C07AA12	nadolol	C0018801	heart failure	1	[P07550]	DRUG	0.040601904
L04AX04	lenalidomide	C0027051	myocardial infarction	9	[P35354, P01375, Q08499, P04798, O14788, P11712, P33261, P23219, P05177]	DRUG	8.11219E-07
C09AA07	benazepril	C0002962	angina pectoris	1	[P42898]	DRUG	0.022436068
C09AA07	benazepril	C0015672	fatigue	1	[P12821]	DRUG_AND_METABOLITE	0.012425662
P01AX06	atovaquone	C0012833	dizziness	1	[P29274]	METABOLITE	0.054359067
G03HA01	cyproterone	C0151798	hepatic necrosis	1	[P08684]	DRUG	0.03976834
C09CA01	losartan	C0022346	jaundice	1	[P22309]	DRUG	0.025953097
L01XE01	imatinib	C0023530	leukopenia	1	[P08183]	DRUG	0.372290424
N06AB04	citalopram	C0020517	hypersensitivity	2	[Q01959, P35367]	DRUG	0.018703451
N05BA01	diazepam	C0018524	hallucinations	4	[P08183, P35498, Q99250, Q9NY46]	DRUG	0.001450138
N05CA06	secobarbital	C0004134	ataxia	1	[P35498]	DRUG	0.069093062
N06AB04	citalopram	C0020538	hypertension	7	[P35348, P21728, P31645, P28223, P23975, P08913, P08588]	DRUG	0.000227335
L02BA02	toremifene	C0086543	cataract	2	[P09488, P30711]	METABOLITE	0.039536739
C07AA05	propranolol	C0001824	agranulocytosis	1	[P08183]	DRUG	0.083416405
L01XE01	imatinib	C0027720	nephrosis	2	[P02768, P15056]	DRUG	0.324188139
N04BC05	pramipexole	C0009324	ulcerative colitis	1	[P31645]	DRUG	0.283690142
A07EC01	sulfasalazine	C0042109	urticaria	1	[P09917]	DRUG_AND_METABOLITE	0.063596471
N04BC05	pramipexole	C0009319	colitis	3	[P31645, P46098, P41595]	DRUG	0.0464334
J05AF04	stavudine	C0011849	diabetes mellitus	3	[P11712, P02768, P10632]	METABOLITE	0.060597648
M01AE02	naproxen	C0008031	chest pain	1	[P02768]	DRUG	0.034021738
L02BA01	tamoxifen	C0231528	myalgia	1	[P17252]	METABOLITE	0.145989685
N04BC04	ropinirole	C0497327	dementia	1	[P08908]	DRUG	0.244209776
N05AC02	thioridazine	C0042514	ventricular tachycardia	1	[P08588]	DRUG	0.058255985
M03BX08	cyclobenzaprine	C1527304	allergic reaction	6	[P41595, Q8NER1, Q01959, P35367, P25021, Q9H3N8]	DRUG_AND_METABOLITE	4.1541E-05
G04BD04	oxybutynin	C0149931	migraine	1	[P08684]	DRUG	0.043989678
D07AC04	fluocinolone acetonide	C0011849	diabetes mellitus	1	[P47712]	DRUG	0.077274451
C09CA04	irbesartan	C0027121	myositis	1	[P23219]	DRUG_AND_METABOLITE	0.057987175
N06AB08	fluvoxamine	C0009319	colitis	2	[P08183, P31645]	DRUG_AND_METABOLITE	0.061427537
C07AB03	atenolol	C0011570	mental depression	4	[P28223, P28335, P28222, P08908]	DRUG	6.31966E-06
M01AC06	meloxicam	C0017152	gastritis	2	[P23219, P35354]	DRUG_AND_METABOLITE	0.002812013
C09CA07	telmisartan	C0007820	cerebrovascular disorder	2	[P30556, P37231]	DRUG	0.032735559
N02AA03	hydromorphone	C0007097	carcinoma	8	[P08183, P23219, P21964, P20815, P10632, P08684, Q12809, P23975]	METABOLITE	0.378588181
H02AA02	fludrocortisone	C0020538	hypertension	4	[P05026, P05023, P08235, P04150]	DRUG_AND_METABOLITE	0.002069577
L04AA13	leflunomide	C0024115	lung disorder	3	[P35869, P03956, P05177]	DRUG	0.010335988
G03CA03	estradiol	C0014544	epilepsy	5	[P08183, P35498, Q99250, P33527, Q9NY46]	DRUG	0.002922873
A10BG03	pioglitazone	C0038454	cerebrovascular accident	1	[P37231]	DRUG_AND_METABOLITE	0.172037281
N05AE04	ziprasidone	C0020615	hypoglycemia	1	[P07550]	DRUG	0.13838486
C07AB02	metoprolol	C0007820	cerebrovascular disorder	1	[P07550]	DRUG_AND_METABOLITE	0.153954947
N06BA09	atomoxetine	C0699744	ear infection	2	[P07550, P17252]	DRUG	0.466568367
S01ED04	metipranolol	C0013604	edema	1	[P08588]	DRUG_AND_METABOLITE	0.008782102
N05BC01	meprobamate	C0006266	bronchospasm	11	[P07550, P50135, P09211, P48506, P29508, P01024, P42898, P11229, P29274, P20309, P12931]	METABOLITE	0.019059388
N04BC02	pergolide	C0009806	constipation	1	[P41595]	DRUG_AND_METABOLITE	0.037128649
N06AB04	citalopram	C0042024	urinary incontinence	1	[P28223]	DRUG	0.048951084
A04AA02	granisetron	C0149931	migraine	3	[P28223, P08684, P28335]	DRUG_AND_METABOLITE	0.000821544
L04AX02	thalidomide	C0014175	endometriosis	4	[P01375, P21802, P35354, P04798]	DRUG	0.167589687
L04AX02	thalidomide	C0014130	Endocrine Disorders	3	[P35354, P23219, P04798]	DRUG	0.292773007
G04BE09	vardenafil	C0030193	pain	1	[Q08499]	DRUG	0.03201379
G03DA04	progesterone	C0015230	rash	2	[P28223, P08908]	METABOLITE	0.27973647
N04BC04	ropinirole	C0027430	nasal polyps	1	[P05177]	DRUG	0.499995859
H02AB02	dexamethasone	C0017601	glaucoma	2	[Q16678, P04150]	DRUG_AND_METABOLITE	0.018943768
N06AX21	duloxetine	C0231218	malaise	1	[Q8NER1]	DRUG	0.04687583
M01AE02	naproxen	C0018834	heartburn	1	[P23219]	DRUG	0.056713506
N06AA06	trimipramine	C0001824	agranulocytosis	1	[P08183]	DRUG_AND_METABOLITE	0.187583024
N01AH01	fentanyl	C0011570	mental depression	4	[P08684, P28223, P28335, P21397]	DRUG	2.08794E-05
G03BA03	testosterone	C0018799	heart disease	8	[Q99527, P04278, P03372, P12104, Q92731, P11712, P19793, P20813]	DRUG_AND_METABOLITE	0.008514022
J02AC02	itraconazole	C0024117	COPD	2	[P05181, P04798]	DRUG_AND_METABOLITE	0.02641158
L02BG06	exemestane	C0020538	hypertension	1	[P11511]	DRUG	0.119954952
M01AE02	naproxen	C0018802	congestive heart failure	1	[Q9Y2I1]	DRUG	0.214459208
M01AE02	naproxen	C0018801	heart failure	1	[Q9Y2I1]	DRUG	0.214459208
A02BC03	lansoprazole	C1527304	allergic reaction	1	[P25021]	DRUG_AND_METABOLITE	0.079709923
C09AA06	quinapril	C0015672	fatigue	1	[P12821]	DRUG_AND_METABOLITE	0.010207101
C09CA04	irbesartan	C0027051	myocardial infarction	4	[P30556, P11712, P23219, P05177]	DRUG_AND_METABOLITE	0.003094049
A02BC01	omeprazole	C0231218	malaise	1	[Q8NER1]	DRUG	0.021299045
N06BC01	caffeine	C0019080	hemorrhage	2	[P00813, P11712]	DRUG_AND_METABOLITE	0.026888854
L01XX11	estramustine	C0023530	leukopenia	2	[P22309, P08183]	DRUG_AND_METABOLITE	0.020093213
A10BB09	gliclazide	C0017168	gastroesophageal reflux	1	[P33261]	DRUG	0.019239124
J01MA01	ofloxacin	C0035078	renal failure	1	[P08183]	DRUG	0.086440059
L01XE03	erlotinib	C0206061	interstitial pneumonitis	2	[P43405, P20783]	DRUG_AND_METABOLITE	0.258243924
L01XE03	erlotinib	C0206062	interstitial lung disease	1	[P20783]	DRUG_AND_METABOLITE	0.135133707
C09CA01	losartan	C0002878	hemolytic anemia	1	[P22309]	DRUG	0.070518569
M01AE03	ketoprofen	C0011849	diabetes mellitus	6	[P15121, P11712, P10145, P35354, P02768, P10632]	DRUG	0.000153802
G03CA03	estradiol	C0019158	hepatitis	2	[P05181, P02768]	DRUG_AND_METABOLITE	0.090072836
C03BA11	indapamide	C0007097	carcinoma	3	[Q16790, P51452, O43570]	DRUG_AND_METABOLITE	0.4619044
C09AA02	enalapril	C0013404	dyspnea	1	[P12821]	DRUG_AND_METABOLITE	0.032699237
N04BX01	tolcapone	C0011849	diabetes mellitus	1	[P11712]	DRUG	0.20086833
N06AB04	citalopram	C1456784	paranoia	1	[P05177]	DRUG	0.023338897
N03AX16	pregabalin	C0004134	ataxia	3	[P80404, O00555, Q9NY47]	DRUG	9.13424E-05
N04BC05	pramipexole	C0039239	sinus tachycardia	2	[P07550, P08588]	DRUG	0.002795416
N04BC05	pramipexole	C0039231	tachycardia	2	[P07550, P08588]	DRUG	0.002795416
N06AX06	nefazodone	C0085649	peripheral edema	1	[P08588]	DRUG_AND_METABOLITE	0.048595777
N03AA03	primidone	C0003123	anorexia	1	[P14416]	METABOLITE	0.122499116
C01BB02	mexiletine	C0033975	psychosis	6	[P35462, P28223, P21917, P28222, P31645, P08908]	DRUG_AND_METABOLITE	9.70269E-05
C01BA01	quinidine	C0024141	lupus	2	[P04798, Q92887]	DRUG	0.212234884
N06AB03	fluoxetine	C0037763	spasm	1	[P21918]	DRUG	0.065962289
N06AX16	venlafaxine	C0149931	migraine	6	[P29475, P28223, P31645, P35498, P08684, P28335]	DRUG_AND_METABOLITE	3.52831E-05
L01DB06	idarubicin	C0018799	heart disease	2	[P11712, P33527]	DRUG	0.010207101
N05AH04	quetiapine	C0023530	leukopenia	1	[P08183]	DRUG	0.14059695
N03AX11	topiramate	C0018524	hallucinations	2	[P35498, Q99250]	DRUG	0.015294093
N02CC01	sumatriptan	C0006266	bronchospasm	2	[P07550, O94956]	METABOLITE	0.27121873
L04AX04	lenalidomide	C0027651	tumor	13	[P04798, P21802, P35354, P01375, P19838, P33151, O14788, P05181, P05177, P20815, P23219, Q08499, P33261]	DRUG	0.016368485
L04AX04	lenalidomide	C0006826	cancer	10	[P35354, P19838, P01375, P21802, O14788, P20815, P05181, P04798, P23219, P05177]	DRUG	0.010731647
N01AH01	fentanyl	C0023530	leukopenia	1	[P08183]	DRUG	0.057691049
M01AH01	celecoxib	C0006266	bronchospasm	4	[P09917, P35354, P23219, P33527]	DRUG	0.100645764
M01AE02	naproxen	C0021400	Influenza	1	[P60953]	DRUG	0.134277285
N04BC04	ropinirole	C0027932	neurosis	2	[P28223, P14416]	DRUG_AND_METABOLITE	0.00183769
N01AH01	fentanyl	C0015230	rash	1	[P28223]	DRUG	0.153852185
N03AF01	carbamazepine	C0013395	Dyspepsia	1	[P23219]	METABOLITE	0.035695087
N03AF01	carbamazepine	C0013384	dyskinesia	2	[P35498, P14416]	DRUG	0.019239124
C07AB03	atenolol	C0033975	psychosis	3	[P28223, P28222, P08908]	DRUG	0.000425881
M01AH01	celecoxib	C0027051	myocardial infarction	7	[P35354, P21554, P11712, P31645, P07451, P23219, P18089]	DRUG	0.017306495
G03AC06	medroxyprogesterone	C0178421	fibroadenoma of breast	7	[P08684, P03372, P08183, P06401, P08235, P10275, P04150]	DRUG_AND_METABOLITE	0.001335062
R06AD02	promethazine	C0013604	edema	1	[P08588]	DRUG	0.049976501
C09CA06	candesartan	C0035078	renal failure	2	[P30556, P08183]	DRUG_AND_METABOLITE	0.004513173
N06AB04	citalopram	C0012813	diverticulitis	1	[P31645]	DRUG	0.055548179
N02CC06	eletriptan	C0021311	infection	1	[P23219]	DRUG	0.338647638
C01EB03	indomethacin	C0007097	carcinoma	19	[P35354, P08183, P10828, Q92887, P33527, P10145, P23219, P35408, P34995, O95255, P09917, P37231, P25101, O15438, P42330, P43116, P22309, P41222, P14550]	DRUG	0.059078532
C08DB01	diltiazem	C0041912	upper respiratory tract infection	1	[Q13936]	DRUG	0.443762378
C01BC03	propafenone	C0001824	agranulocytosis	1	[P08183]	DRUG_AND_METABOLITE	0.042804682
N05AH02	clozapine	C0042024	urinary incontinence	3	[P08172, P28223, P21917]	DRUG_AND_METABOLITE	0.001965274
A07EA06	budesonide	C0019080	hemorrhage	1	[P11712]	METABOLITE	0.098229155
R06AE07	cetirizine	C0018801	heart failure	1	[Q12809]	DRUG	0.035667691
C03DB01	amiloride	C0020517	hypersensitivity	3	[O75762, P19801, P35367]	DRUG	0.006229806
G04BE08	tadalafil	C0231528	myalgia	1	[Q08499]	DRUG	0.107464244
M01AC06	meloxicam	C0009319	colitis	1	[P35354]	DRUG_AND_METABOLITE	0.10492878
R03DC03	montelukast	C0013395	Dyspepsia	1	[P23219]	DRUG_AND_METABOLITE	0.016701405
M01AH03	valdecoxib	C0041912	upper respiratory tract infection	2	[P35354, P23219]	DRUG_AND_METABOLITE	0.455180546
N06DX01	memantine	C0017168	gastroesophageal reflux	1	[P33261]	DRUG	0.043796069
G04BE09	vardenafil	C0231528	myalgia	1	[Q08499]	DRUG	0.107464244
C07AA06	timolol	C0015230	rash	3	[P07550, P28223, P08908]	DRUG	0.003425546
G03DA04	progesterone	C0002871	anemia	3	[P11413, P02768, P07148]	DRUG_AND_METABOLITE	0.029823411
D11AX10	finasteride	C0006826	cancer	5	[P20815, P18405, P08684, P10275, P31213]	DRUG_AND_METABOLITE	0.076302208
L01XE01	imatinib	C0020517	hypersensitivity	2	[P00533, O60674]	DRUG	0.288980973
N03AX11	topiramate	C0027651	tumor	5	[P08684, Q16790, Q99720, O43570, P33261]	DRUG	0.461170573
P01AB01	metronidazole	C0006826	cancer	2	[P10632, P08684]	DRUG	0.129904415
G03CA03	estradiol	C0086692	benign tumors	20	[P05177, P32238, P08183, P03372, Q92887, Q92731, P33527, P08842, Q9UNQ0, P32239, P20815, P05181, Q16678, P50225, P22309, P04798, P10275, P21964, P11474, O15438]	DRUG	0.042794949
A07EC01	sulfasalazine	C0013395	Dyspepsia	1	[P23219]	DRUG_AND_METABOLITE	0.035695087
C09CA06	candesartan	C0011849	diabetes mellitus	4	[P11712, O15245, P30556, P10632]	DRUG_AND_METABOLITE	0.0007492
L01XE01	imatinib	C0020538	hypertension	12	[P20815, P31749, P06213, P08922, P37173, Q13873, O15244, P11712, P36897, Q14289, P37023, P12931]	DRUG_AND_METABOLITE	0.219072317
C09CA01	losartan	C0239377	arm pain	1	[Q08499]	DRUG	0.019028106
J01AA08	minocycline	C0042384	vasculitis	1	[P01584]	DRUG	0.056270313
L01XE01	imatinib	C0020565	breast enlargement	2	[P49841, P31749]	DRUG	0.307145519
N05AE04	ziprasidone	C0042109	urticaria	1	[P07550]	DRUG	0.105679533
D07AC04	fluocinolone acetonide	C0011603	dermatitis	1	[P47712]	DRUG	0.064272968
J05AG03	efavirenz	C0020538	hypertension	1	[P11712]	DRUG	0.169593997
L01DB06	idarubicin	C0023418	leukemia	1	[P11388]	DRUG	0.147022778
A02BC01	omeprazole	C0031117	peripheral neuropathy	1	[P08183]	DRUG_AND_METABOLITE	0.050501715
C10AA01	simvastatin	C0041912	upper respiratory tract infection	1	[P05107]	DRUG_AND_METABOLITE	0.321652191
L02BB03	bicalutamide	C0027651	tumor	5	[P08684, P03372, P06401, P10275, P04150]	DRUG	0.013699578
N04BX01	tolcapone	C1458155	breast neoplasm	3	[P21964, P06493, P27487]	METABOLITE	0.347570229
N05AX12	aripiprazole	C0497327	dementia	4	[P08908, P31645, P17787, P43681]	METABOLITE	0.043339606
N05AH03	olanzapine	C0009806	constipation	4	[A5X5Y0, P46098, P41595, P31645]	DRUG	9.71969E-06
C01EB03	indomethacin	C0013395	Dyspepsia	1	[P23219]	DRUG_AND_METABOLITE	0.050504261
M01AE02	naproxen	C0021311	infection	3	[P35354, P23219, P09917]	DRUG	0.439653197
G02CB01	bromocriptine	C0005747	blepharospasm	2	[P21918, P14416]	DRUG_AND_METABOLITE	0.023287347
N03AF01	carbamazepine	C0001824	agranulocytosis	1	[P08183]	DRUG	0.070518569
C03DB01	amiloride	C0020456	hyperglycemia	1	[Q9Y210]	DRUG	0.146540748
C09AA10	trandolapril	C0033860	psoriasis	1	[P12821]	DRUG_AND_METABOLITE	0.055755321
J01MA02	ciprofloxacin	C0001824	agranulocytosis	1	[P08183]	DRUG	0.044574807
N06AB03	fluoxetine	C0030794	pelvic pain	1	[Q08499]	METABOLITE	0.045375219
C09CA06	candesartan	C0023530	leukopenia	1	[P08183]	DRUG_AND_METABOLITE	0.039009407
J02AC02	itraconazole	C0031117	peripheral neuropathy	1	[P08183]	DRUG_AND_METABOLITE	0.026275405
L04AX04	lenalidomide	C0015230	rash	1	[P01375]	DRUG	0.171578823
M01AE01	ibuprofen	C0009806	constipation	3	[P46098, P41595, P31645]	DRUG	0.000536558
C10AB04	gemfibrozil	C0026848	myopathy	1	[Q9Y6L6]	DRUG	0.078232634
J01FA09	clarithromycin	C0001175	acquired immunodeficiency syndrome	2	[P20815, P08684]	DRUG_AND_METABOLITE	0.03325801
G03CA03	estradiol	C0019080	hemorrhage	1	[P11712]	DRUG_AND_METABOLITE	0.171867333
A02BC02	pantoprazole	C1527304	allergic reaction	1	[P25021]	METABOLITE	0.081682023
M01AE02	naproxen	C0021390	inflammatory bowel disease	2	[P09917, P31645]	DRUG	0.145448571
L04AX04	lenalidomide	C0019348	herpes simplex	1	[P19838]	DRUG	0.089658424
N05BE01	buspirone	C0019080	hemorrhage	1	[P21731]	METABOLITE	0.153150776
N03AX11	topiramate	C0011570	mental depression	2	[P33261, P08684]	DRUG	0.010218075
N04BC04	ropinirole	C0004153	atherosclerotic vascular disease	1	[P08684]	DRUG	0.310507336
D06AA01	demeclocycline	C0002792	anaphylaxis	1	[P08253]	DRUG	0.056501401
J05AF03	zalcitabine	C0027121	myositis	1	[P61073]	DRUG	0.105539171
N04BD01	selegiline	C0018524	hallucinations	1	[P08183]	DRUG	0.153492368
N01BB09	ropivacaine	C0021311	infection	2	[P00533, Q13936]	METABOLITE	0.344347567
N06AB08	fluvoxamine	C0009806	constipation	1	[P31645]	DRUG_AND_METABOLITE	0.033221489
N06AB05	paroxetine	C0015230	rash	3	[P28223, P08908, P31645]	DRUG_AND_METABOLITE	0.03201379
C01BB02	mexiletine	C0015230	rash	5	[P00749, P07550, P28223, P08908, P31645]	DRUG_AND_METABOLITE	0.016169699
C09AA02	enalapril	C0013604	edema	1	[P00797]	METABOLITE	0.02023865
A04AA01	ondansetron	C0039231	tachycardia	2	[P07550, P08588]	DRUG	0.00621496
M01AH01	celecoxib	C1527304	allergic reaction	4	[P41595, Q01959, P35367, P25021]	DRUG	0.000629183
C09AA03	lisinopril	C0020615	hypoglycemia	1	[P12821]	DRUG	0.022963468
R03AC12	salmeterol	C0039231	tachycardia	2	[P07550, P08588]	DRUG	0.00015919
A02BC04	rabeprazole	C0027947	neutropenia	1	[P08183]	METABOLITE	0.09523719
G03BA03	testosterone	C0018418	gynecomastia	1	[P11511]	DRUG_AND_METABOLITE	0.032885129
N05AA01	chlorpromazine	C1527304	allergic reaction	7	[P41595, Q8NER1, Q01959, P29475, P35367, P25021, Q9H3N8]	DRUG	3.62975E-05
N05AB02	fluphenazine	C0018790	cardiac arrest	1	[P18089]	DRUG	0.084819498
N04BC04	ropinirole	C1458155	breast neoplasm	2	[P08684, P05177]	DRUG	0.499995859
L02BB03	bicalutamide	C0004093	asthenia	1	[P04150]	DRUG	0.014253709
L02BB03	bicalutamide	C0004096	asthma	1	[P04150]	DRUG	0.105539171
C03DA04	eplerenone	C0033687	proteinuria	1	[P08235]	DRUG	0.032885129
C10AB05	fenofibrate	C0023530	leukopenia	1	[P08246]	DRUG	0.046530938
N05AC02	thioridazine	C0042024	urinary incontinence	3	[P08172, P28223, P21917]	DRUG_AND_METABOLITE	0.001081481
C09AA13	moexipril	C0006266	bronchospasm	1	[P12821]	DRUG_AND_METABOLITE	0.105539171
N02AA03	hydromorphone	C0037763	spasm	1	[P21918]	METABOLITE	0.052191974
N05CF02	zolpidem	C0086769	panic attacks	1	[P30536]	DRUG_AND_METABOLITE	0.061166635
J01FF01	clindamycin	C0162323	polyarthritis	1	[Q9UM07]	DRUG_AND_METABOLITE	0.035524195
A03FA02	cisapride	C0011991	diarrhea	2	[P46098, A5X5Y0]	DRUG	0.006793653
M01AE01	ibuprofen	C0009951	convulsions	5	[P08183, P33527, P08908, P31645, P35354]	DRUG	0.019646445
S01AA14	penicillin G	C0042109	urticaria	1	[P12319]	DRUG	0.092356341
N05AB04	prochlorperazine	C0013595	eczema	3	[P28223, P08908, P31645]	DRUG_AND_METABOLITE	0.016701405
M01AE02	naproxen	C0018524	hallucinations	1	[P33527]	DRUG	0.201694851
N02CC01	sumatriptan	C0018944	hematoma	1	[P11712]	METABOLITE	0.110503219
N05CA01	pentobarbital	C0020517	hypersensitivity	1	[P35367]	DRUG	0.137464625
N04BC02	pergolide	C0014130	Endocrine Disorders	1	[Q13639]	DRUG	0.271879838
C01BC03	propafenone	C0018802	congestive heart failure	2	[Q14524, Q12809]	DRUG_AND_METABOLITE	0.010731647
C10AA04	fluvastatin	C0003864	arthritis	1	[P27487]	DRUG_AND_METABOLITE	0.10214274
J05AF05	lamivudine	C0149931	migraine	1	[P08684]	DRUG	0.067555547
N05BE01	buspirone	C0023530	leukopenia	1	[P08183]	DRUG	0.149189442
N06AA10	nortriptyline	C0004134	ataxia	1	[P35498]	DRUG	0.17352585
M01AH02	rofecoxib	C0013295	duodenal ulcer	1	[P35354]	DRUG_AND_METABOLITE	0.093159412
R03DC03	montelukast	C0013595	eczema	1	[Q9Y271]	DRUG_AND_METABOLITE	0.096195732
G03BA03	testosterone	C0010054	coronary artery disease	7	[P08684, P02768, P03372, P04798, P10275, P04278, Q92731]	METABOLITE	0.014494106
M01AE01	ibuprofen	C0017168	gastroesophageal reflux	5	[P25025, P10145, P25024, P33261, O00519]	DRUG	1.54047E-05
N04BC05	pramipexole	C0041912	upper respiratory tract infection	1	[P07550]	DRUG	0.481136401
N02CC06	eletriptan	C0004096	asthma	1	[P23219]	DRUG	0.210510758
N05CD04	estazolam	C0037763	spasm	3	[P18507, P14867, P28472]	DRUG	2.82724E-05
J05AE03	ritonavir	C0030305	pancreatitis	1	[P05181]	DRUG	0.12507432
N02AA03	hydromorphone	C0162297	respiratory arrest	1	[Q9UQD0]	DRUG_AND_METABOLITE	0.069031215
L01CB01	etoposide	C0015230	rash	1	[P42574]	DRUG_AND_METABOLITE	0.17748583
N05CD02	nitrazepam	C0015672	fatigue	3	[P31645, P28223, P35354]	DRUG	0.000588768
A07AA11	rifaximin	C0149931	migraine	1	[P08684]	DRUG	0.037810863
C01BB01	lidocaine	C0042510	ventricular fibrillation	1	[Q14524]	DRUG	0.017783546
M01AE01	ibuprofen	C0017152	gastritis	3	[P10145, P23219, P35354]	DRUG	0.014259954
C07AG02	carvedilol	C1565489	renal insufficiency	1	[P16860]	DRUG	0.040204533
N02CC01	sumatriptan	C0018799	heart disease	8	[P08588, P03372, Q92731, P11712, P07550, P20813, Q13639, P41595]	DRUG	0.000356248
C07AA05	propranolol	C0042109	urticaria	1	[P07550]	DRUG_AND_METABOLITE	0.075667737
R03DC03	montelukast	C0041912	upper respiratory tract infection	2	[P23219, P09917]	DRUG_AND_METABOLITE	0.085415282
C01BC03	propafenone	C0018790	cardiac arrest	2	[Q14524, Q12809]	DRUG_AND_METABOLITE	0.002505476
N06AB03	fluoxetine	C0030920	peptic ulcer	1	[P33261]	DRUG	0.131507778
C04AD03	pentoxifylline	C0020538	hypertension	3	[Q08499, P01375, P29275]	DRUG	0.016167337
A02BC04	rabeprazole	C0033860	psoriasis	1	[P04798]	DRUG_AND_METABOLITE	0.285107447
M01AE01	ibuprofen	C0002878	hemolytic anemia	1	[P22309]	DRUG	0.153324068
M01AE01	ibuprofen	C0002871	anemia	3	[P10145, P02768, P07148]	DRUG	0.022280235
J01AA08	minocycline	C0042109	urticaria	1	[P09917]	DRUG	0.054232974
N06AB04	citalopram	C0042514	ventricular tachycardia	1	[P08588]	DRUG	0.033737522
N05AB06	trifluoperazine	C0001824	agranulocytosis	1	[P08183]	DRUG_AND_METABOLITE	0.206353335
R06AD02	promethazine	C0013384	dyskinesia	4	[P35498, P14416, P21917, P35462]	DRUG	0.000567253
G03BA03	testosterone	C0002871	anemia	2	[P11413, P02768]	DRUG_AND_METABOLITE	0.082415968
N05AA01	chlorpromazine	C0040822	tremor	1	[Q14643]	DRUG	0.080976776
C07AG01	labetalol	C0043144	wheezing	1	[P07550]	DRUG	0.179324562
N05AC02	thioridazine	C0042109	urticaria	1	[P07550]	DRUG	0.105679533
N05AH04	quetiapine	C0017168	gastroesophageal reflux	1	[P33261]	DRUG	0.097563145
C01BA02	procainamide	C0003123	anorexia	1	[P14416]	DRUG	0.063596471
C09CA06	candesartan	C0039231	tachycardia	1	[P30556]	DRUG_AND_METABOLITE	0.016701405
C09AA10	trandolapril	C0004093	asthenia	1	[P12821]	DRUG_AND_METABOLITE	0.012425662
C04AD03	pentoxifylline	C0020517	hypersensitivity	1	[P01375]	DRUG_AND_METABOLITE	0.06174012
C01EB03	indomethacin	C0021311	infection	6	[P10145, P35354, P23219, P37231, P09917, Q04760]	DRUG	0.123908164
N04BD01	selegiline	C0152032	urinary hesitancy	1	[Q16853]	DRUG_AND_METABOLITE	0.194915631
M01AE02	naproxen	C0008350	cholelithiasis	1	[P22309]	DRUG	0.103034195
C10AB05	fenofibrate	C0149931	migraine	1	[P08684]	DRUG	0.052242123
J01XE01	nitrofurantoin	C0016059	fibrosis	1	[P05181]	DRUG	0.051022002
V03AH01	diazoxide	C0027051	myocardial infarction	5	[P13945, P07550, O60706, P08588, Q12791]	DRUG	0.000536558
G03DA04	progesterone	C0015672	fatigue	3	[P08185, P28223, P04150]	DRUG_AND_METABOLITE	0.001365729
L04AX04	lenalidomide	C0043144	wheezing	4	[P01375, P35354, P23219, Q08499]	DRUG	0.009329478
A03BA01	atropine	C0015672	fatigue	1	[P28223]	DRUG	0.042475697
M01AE02	naproxen	C0008325	cholecystitis	1	[P22309]	DRUG	0.095603741
M01AB08	etodolac	C0009951	convulsions	1	[P35354]	DRUG_AND_METABOLITE	0.121820026
N06AB08	fluvoxamine	C0039231	tachycardia	1	[P08588]	DRUG_AND_METABOLITE	0.030408848
A07DA03	loperamide	C0018681	headache	1	[O00555]	DRUG	0.045415082
A02BA01	cimetidine	C0030305	pancreatitis	1	[P05181]	DRUG	0.206679872
L02BA02	toremifene	C0004093	asthenia	1	[P35354]	METABOLITE	0.081756348
C01EB03	indomethacin	C0019080	hemorrhage	2	[P24557, P11712]	DRUG	0.027408834
N06AX11	mirtazapine	C0020538	hypertension	8	[P35348, P21728, P31645, P28223, P11712, P23975, P08913, P18089]	DRUG	0.000195869
N05AH04	quetiapine	C0027947	neutropenia	1	[P08183]	DRUG	0.115784639
N06AA12	doxepin	C0013595	eczema	6	[P07550, P28223, P08908, P31645, P17405, P04629]	DRUG	0.02342572
N06AX11	mirtazapine	C0029456	osteoporosis	1	[P08684]	DRUG	0.178569817
A08AA10	sibutramine	C0011603	dermatitis	3	[P28223, P08908, P31645]	DRUG_AND_METABOLITE	0.023247987
C03DA01	spironolactone	C0035078	renal failure	1	[P08183]	DRUG	0.083870425
L04AX02	thalidomide	C0009812	constitutional symptoms	1	[P01375]	DRUG	0.058400414
A08AA10	sibutramine	C0003123	anorexia	6	[P28223, P21917, P28335, P31645, P23975, P14416]	DRUG_AND_METABOLITE	0
N05AH02	clozapine	C0020517	hypersensitivity	5	[P41595, Q01959, P35367, P25021, Q9H3N8]	DRUG_AND_METABOLITE	0.000723628
M01AE01	ibuprofen	C0042109	urticaria	1	[P09917]	DRUG	0.122499116
N03AB02	phenytoin	C0004134	ataxia	1	[P35498]	DRUG_AND_METABOLITE	0.125551671
N06AX16	venlafaxine	C0013384	dyskinesia	5	[Q14643, P35498, Q12791, P14416, P35462]	DRUG_AND_METABOLITE	0.000486368
N05AH02	clozapine	C0020538	hypertension	13	[P35348, P13945, P07550, P21728, P31645, Q9Y2I1, P28223, P11712, P23975, P31513, P08913, P18089, P08588]	DRUG_AND_METABOLITE	8.41518E-05
N02CC04	rizatriptan	C0004093	asthenia	1	[P28223]	DRUG_AND_METABOLITE	0.027162705
M04AA01	allopurinol	C0020517	hypersensitivity	1	[P00533]	METABOLITE	0.222747961
A07EC01	sulfasalazine	C0030305	pancreatitis	5	[Q99895, P05181, P00918, P09211, P35354]	DRUG_AND_METABOLITE	0.000164354
N04BC05	pramipexole	C0034212	pyoderma	1	[P07550]	DRUG	0.48095289
C07AB03	atenolol	C0015230	rash	3	[P07550, P28223, P08908]	DRUG	0.003425546
D05BB02	acitretin	C0030193	pain	1	[P11511]	METABOLITE	0.03201379
M01AH03	valdecoxib	C0004093	asthenia	3	[P31645, P28223, P35354]	DRUG_AND_METABOLITE	0.000366068
A08AA10	sibutramine	C0027651	tumor	4	[P08684, Q01959, P23975, P35348]	METABOLITE	0.493022258
N02CC01	sumatriptan	C0026650	movement disorders	1	[P14416]	DRUG	0.107484566
C08CA05	nifedipine	C0041912	upper respiratory tract infection	1	[Q13936]	DRUG	0.49135126
L01XE03	erlotinib	C0023895	liver disease	2	[Q13177, P08684]	DRUG_AND_METABOLITE	0.440704116
A02BC01	omeprazole	C0023530	leukopenia	1	[P08183]	DRUG_AND_METABOLITE	0.086631975
N06AB08	fluvoxamine	C0023530	leukopenia	1	[P08183]	DRUG_AND_METABOLITE	0.072104339
N06AA04	clomipramine	C0018681	headache	1	[P29475]	METABOLITE	0.12745769
M01AG01	mefenamic acid	C0019080	hemorrhage	1	[P11712]	DRUG	0.042475697
N04AC01	benztropine	C0003123	anorexia	7	[P28223, P21917, P28335, P28221, P31645, P23975, P14416]	DRUG_AND_METABOLITE	0
J05AE03	ritonavir	C0019158	hepatitis	1	[P05181]	DRUG	0.093864358
N06AA06	trimipramine	C0033975	psychosis	8	[P35462, P28223, P21917, Q13639, P21397, P28222, P31645, P08908]	DRUG_AND_METABOLITE	4.55542E-05
A02BA02	ranitidine	C0011991	diarrhea	1	[P46098]	DRUG	0.039009407
G03CA03	estradiol	C0007820	cerebrovascular disorder	1	[P12104]	DRUG	0.422857188
N04BC04	ropinirole	C0023798	lipoma	1	[P05177]	DRUG	0.4999421
D07AC08	fluocinonide	C0021311	infection	1	[P04150]	DRUG	0.127583335
C09AA06	quinapril	C0004604	back pain	1	[P12821]	DRUG_AND_METABOLITE	0.001849681
C09CA02	eprosartan	C0022116	ischemia	1	[P50052]	DRUG	0.047068793
N05BC01	meprobamate	C0012833	dizziness	1	[P29274]	METABOLITE	0.056501401
N04BC04	ropinirole	C0043144	wheezing	1	[P07550]	DRUG	0.326920196
S01AA14	penicillin G	C0020538	hypertension	1	[P18054]	METABOLITE	0.433894116
J01MA01	ofloxacin	C0006266	bronchospasm	1	[P33527]	DRUG	0.257146572
N07BB04	naltrexone	C0027051	myocardial infarction	1	[P31645]	DRUG	0.222747961
N01AH01	fentanyl	C1527304	allergic reaction	1	[P41595]	DRUG	0.060203322
A02BC03	lansoprazole	C0036572	seizures	1	[P50993]	DRUG_AND_METABOLITE	0.060772541
M01AH03	valdecoxib	C1458155	breast neoplasm	9	[P08684, P35354, P33527, Q16790, P49137, Q99720, P08842, Q01959, O43570]	DRUG_AND_METABOLITE	0.488328094
C09AA03	lisinopril	C0016199	flank pain	1	[P12821]	DRUG	0.002297402
M01AH01	celecoxib	C0020456	hyperglycemia	1	[P35354]	DRUG_AND_METABOLITE	0.177107476
S01AA14	penicillin G	C0020517	hypersensitivity	1	[Q01959]	DRUG	0.158026147
M04AA01	allopurinol	C0011603	dermatitis	2	[P08107, Q07343]	METABOLITE	0.353629051
L04AX02	thalidomide	C0040046	thrombophlebitis	1	[P00488]	METABOLITE	0.277397428
J05AE01	saquinavir	C0008031	chest pain	1	[P02768]	DRUG	0.017292056
G03BA03	testosterone	C0006145	breast disorders	1	[P03372]	METABOLITE	0.089763822
M01AC01	piroxicam	C0021311	infection	3	[P35354, P23219, P09917]	DRUG	0.023624254
J01MA01	ofloxacin	C0018790	cardiac arrest	1	[Q12809]	DRUG_AND_METABOLITE	0.050141944
J01MA01	ofloxacin	C0018799	heart disease	3	[Q12809, Q92887, P33527]	DRUG	0.021169216
N01AH01	fentanyl	C0003123	anorexia	5	[P28223, P28335, P21397, P41143, P14416]	DRUG	4.03358E-07
N05BE01	buspirone	C0015672	fatigue	2	[P31645, P28223]	DRUG_AND_METABOLITE	0.010316539
M01AE09	flurbiprofen	C0003864	arthritis	3	[P25025, P25024, P07858]	DRUG	0.008812138
C02AC01	clonidine	C0018524	hallucinations	1	[P08183]	DRUG	0.115394253
C01BC03	propafenone	C0018944	hematoma	1	[P11712]	DRUG	0.048951084
J01AA08	minocycline	C0231528	myalgia	1	[P01584]	DRUG	0.102405075
M01AG01	mefenamic acid	C0019158	hepatitis	2	[P23219, P35354]	DRUG	0.006002348
N02AX02	tramadol	C0022104	irritable bowel syndrome	1	[P31645]	DRUG_AND_METABOLITE	0.042804682
G03CA03	estradiol	C0037763	spasm	3	[P18507, P14867, P28472]	DRUG_AND_METABOLITE	0.001248928
B05BC01	mannitol	C0040046	thrombophlebitis	2	[P01008, P29460]	METABOLITE	0.100174684
N06AA01	desipramine	C0006266	bronchospasm	5	[P07550, P05362, P23219, P11229, P20309]	DRUG	0.08498899
M01AB02	sulindac	C0017152	gastritis	2	[P23219, P35354]	DRUG_AND_METABOLITE	0.010207101
N06AB05	paroxetine	C0027932	neurosis	4	[P23975, P31645, P28223, P14416]	DRUG	1.38448E-06
N06AB08	fluvoxamine	C0027932	neurosis	4	[P23975, P31645, P28223, P14416]	DRUG_AND_METABOLITE	3.39333E-07
N01BB09	ropivacaine	C0019080	hemorrhage	1	[P11712]	METABOLITE	0.086839232
C08CA04	nicardipine	C0027051	myocardial infarction	3	[P11712, P33261, P18089]	DRUG	0.111998404
J01MA02	ciprofloxacin	C0149931	migraine	1	[P08684]	DRUG	0.060203322
P01BC02	mefloquine	C0086769	panic attacks	1	[P29274]	DRUG	0.037092814
N02AE01	buprenorphine	C0009806	constipation	1	[P31645]	DRUG	0.03222962
C01DA02	nitroglycerin	C0016382	flushing	1	[P05091]	DRUG	0.0074084
V03AH01	diazoxide	C0015230	rash	1	[P07550]	DRUG	0.127783868
N06AA04	clomipramine	C0018524	hallucinations	6	[P08183, P36544, P35498, Q99250, P04156, Q9NY46]	DRUG_AND_METABOLITE	0.00086326
L02BA01	tamoxifen	C0029456	osteoporosis	6	[P03372, P11511, P08684, P04798, P10275, Q92731]	DRUG_AND_METABOLITE	3.77933E-05
N06AA04	clomipramine	C0020453	hyperesthesia	1	[Q8NER1]	METABOLITE	0.086098006
M01AB05	diclofenac	C0023890	cirrhosis	5	[P34972, P08684, P05181, P21554, O15439]	DRUG	0.007405387
J05AE01	saquinavir	C0008350	cholelithiasis	1	[P21439]	DRUG	0.051348531
N01BB01	bupivacaine	C0023895	liver disease	1	[P08684]	DRUG_AND_METABOLITE	0.203140248
G04BE03	sildenafil	C0151744	myocardial ischemia	1	[Q12809]	DRUG	0.112841395
J05AF03	zalcitabine	C0018524	hallucinations	1	[P33527]	DRUG	0.120607843
L04AA13	leflunomide	C0553662	juvenile rheumatoid arthritis	4	[Q9UM07, P03956, P05177, Q02127]	DRUG_AND_METABOLITE	0.00773235
G03DA04	progesterone	C0008925	cleft palate	1	[P28472]	METABOLITE	0.222757824
G03DA04	progesterone	C0008924	cleft lip	1	[P28472]	METABOLITE	0.222757824
L01AA01	cyclophosphamide	C0027947	neutropenia	1	[P08183]	DRUG	0.042804682
C07AB02	metoprolol	C0042514	ventricular tachycardia	1	[P08588]	DRUG_AND_METABOLITE	0.022511552
J01DB01	cephalexin	C0022658	nephropathy	1	[P02768]	DRUG	0.073573636
N06AA04	clomipramine	C0151827	eye pain	1	[Q8NER1]	METABOLITE	0.120607843
N05BB01	hydroxyzine	C1527304	allergic reaction	2	[P35367, Q9H3N8]	DRUG	0.005103777
J01MA01	ofloxacin	C0018801	heart failure	1	[Q12809]	DRUG_AND_METABOLITE	0.094186093
N06AX16	venlafaxine	C0013146	abuse	1	[P41595]	DRUG	0.047698503
M01AB05	diclofenac	C0011603	dermatitis	2	[P28223, P08908]	DRUG	0.257836071
L01BA01	methotrexate	C0020517	hypersensitivity	1	[P42898]	DRUG	0.114204701
L04AX04	lenalidomide	C0019080	hemorrhage	1	[P11712]	DRUG	0.06495498
J01MA02	ciprofloxacin	C0009319	colitis	1	[P08183]	DRUG	0.147069696
N02AE01	buprenorphine	C0011991	diarrhea	1	[O60656]	DRUG	0.045203907
J05AE07	fosamprenavir	C0019080	hemorrhage	1	[P11712]	METABOLITE	0.047592614
C09CA07	telmisartan	C0010709	cyst	7	[P08183, Q07869, Q92887, P10826, Q9UNQ0, P37231, Q03181]	DRUG	0.004808724
N06AA21	maprotiline	C0033975	psychosis	3	[P35462, P28223, P31645]	DRUG_AND_METABOLITE	0.001615827
N02AD01	pentazocine	C0009806	constipation	1	[P46098]	DRUG	0.028561234
L01BB02	mercaptopurine	C0021390	inflammatory bowel disease	1	[P51580]	DRUG	0.112841395
A10BB09	gliclazide	C0042029	urinary tract infection	1	[P15692]	DRUG	0.015294093
N06AA09	amitriptyline	C0009806	constipation	3	[P46098, P41595, P31645]	DRUG_AND_METABOLITE	0.001215327
N05AB04	prochlorperazine	C0242422	Parkinson	7	[P21917, Q01959, P50406, P08908, P31645, P14416, P35462]	DRUG_AND_METABOLITE	1.40434E-05
C10AA05	atorvastatin	C0020565	breast enlargement	1	[P27487]	DRUG_AND_METABOLITE	0.080482871
G03AC06	medroxyprogesterone	C0006266	bronchospasm	1	[P04150]	DRUG_AND_METABOLITE	0.168492591
C08DB01	diltiazem	C0242184	hypoxia	1	[Q12809]	DRUG	0.339889802
C02AC01	clonidine	C0018802	congestive heart failure	1	[Q9Y2I1]	DRUG	0.123348216
S01AA14	penicillin G	C0036572	seizures	2	[Q99250, P35498]	DRUG	0.017771337
H05BX01	cinacalcet	C0020598	hypocalcemia	1	[P41180]	DRUG	0.009521978
C01BB02	mexiletine	C0015672	fatigue	2	[P31645, P28223]	DRUG_AND_METABOLITE	0.010316539
N06BA04	methylphenidate	C1527304	allergic reaction	2	[P41595, Q01959]	DRUG_AND_METABOLITE	0.019575297
C02CA04	doxazosin	C0011603	dermatitis	2	[P28223, P08908]	METABOLITE	0.077843187
C07AG02	carvedilol	C0024115	lung disorder	8	[P08183, P07550, P47989, P15692, P05181, P04798, P31645, P05177]	DRUG	3.22952E-06
N06AX21	duloxetine	C0575081	abnormal gait	2	[P35498, Q12791]	DRUG	0.017783546
L04AX01	azathioprine	C0231218	malaise	1	[Q08499]	METABOLITE	0.034569231
N06AF03	phenelzine	C0033975	psychosis	2	[P21397, P31645]	DRUG	0.016701405
N05AX12	aripiprazole	C0004134	ataxia	1	[P05129]	DRUG_AND_METABOLITE	0.159051487
C09CA07	telmisartan	C0041912	upper respiratory tract infection	3	[Q96RI1, P37231, Q07869]	DRUG	0.048334546
N06AB06	sertraline	C0020542	pulmonary hypertension	1	[P31645]	DRUG_AND_METABOLITE	0.112841395
N07XX02	riluzole	C0033860	psoriasis	1	[P04798]	DRUG	0.134972174
N03AB02	phenytoin	C0009806	constipation	1	[Q14524]	DRUG	0.049333365
N06AB06	sertraline	C0020538	hypertension	11	[P19099, P35348, P21728, P31645, P28223, P11511, P11712, P23975, P08913, P18089, P08588]	DRUG	5.50721E-07
N06AB06	sertraline	C0020565	breast enlargement	2	[P11511, P19099]	METABOLITE	0.027175081
N03AX11	topiramate	C0011849	diabetes mellitus	1	[P08684]	DRUG	0.265101728
N04BC05	pramipexole	C0011603	dermatitis	4	[P07550, P28223, P08908, P31645]	DRUG	0.03159839
H05BX01	cinacalcet	C0020538	hypertension	1	[P31645]	DRUG	0.158026147
M01AG01	mefenamic acid	C0027051	myocardial infarction	4	[P35354, P10275, P11712, P23219]	DRUG	0.00171444
N04BC02	pergolide	C0042514	ventricular tachycardia	1	[P08588]	DRUG	0.034424934
R06AA04	clemastine	C0009951	convulsions	1	[P31645]	DRUG	0.115394253
C10AB04	gemfibrozil	C0011603	dermatitis	2	[P37231, Q07869]	DRUG	0.032472209
R03AC02	salbutamol	C0043144	wheezing	1	[P07550]	DRUG	0.092356341
L01XX05	hydroxyurea	C0030305	pancreatitis	1	[P00918]	METABOLITE	0.063596471
N06AB06	sertraline	C0020517	hypersensitivity	2	[Q01959, P35367]	DRUG_AND_METABOLITE	0.02486339
A03BA01	atropine	C0015230	rash	3	[P47712, P28223, P08908]	DRUG	0.021040008
N06AA04	clomipramine	C0020550	hyperthyroidism	2	[P07550, P08183]	DRUG_AND_METABOLITE	0.093529817
N05BE01	buspirone	C0085762	alcohol abuse	9	[P28223, P31645, P21728, P08908, P35462, P14416, P08172, P35372, P25103]	METABOLITE	0
N02CC04	rizatriptan	C0038454	cerebrovascular accident	1	[P28223]	DRUG_AND_METABOLITE	0.126632267
G04BD07	tolterodine	C0017168	gastroesophageal reflux	1	[P33261]	DRUG	0.031415297
J01MA02	ciprofloxacin	C0151798	hepatic necrosis	1	[P08684]	DRUG	0.108434198
N07BC02	methadone	C0039231	tachycardia	2	[P07550, P08588]	METABOLITE	0.005170758
N06AA04	clomipramine	C0020569	salivary gland enlargement	2	[Q14643, P20309]	METABOLITE	0.124490194
N02AA01	morphine	C1510472	drug dependence	1	[P21964]	DRUG_AND_METABOLITE	0.028123725
C08CA05	nifedipine	C0006266	bronchospasm	1	[P29274]	DRUG	0.426935507
L02BB03	bicalutamide	C0027051	myocardial infarction	3	[P03372, P10275, P04150]	DRUG	0.00225078
R06AA04	clemastine	C0009806	constipation	1	[P31645]	DRUG	0.021299045
C01BA03	disopyramide	C0428977	bradycardia	1	[Q14524]	DRUG	0.012309865
G03BA03	testosterone	C0022658	nephropathy	2	[P02768, P00918]	METABOLITE	0.134436346
A08AA10	sibutramine	C1527304	allergic reaction	2	[P41595, Q01959]	DRUG_AND_METABOLITE	0.008554931
N03AB02	phenytoin	C0011991	diarrhea	1	[Q92887]	DRUG	0.070199651
C10AA02	lovastatin	C0030305	pancreatitis	5	[P05362, P05181, P07858, P00325, P05091]	METABOLITE	0.090174716
G04BE03	sildenafil	C0151825	bone pain	1	[Q08499]	DRUG	0.022963468
G04BE03	sildenafil	C0151827	eye pain	1	[Q08499]	DRUG	0.054232974
M01AH01	celecoxib	C0027121	myositis	3	[P23219, P35354, P09917]	DRUG	0.010538298
P02CA01	mebendazole	C0027947	neutropenia	1	[P08183]	DRUG	0.032885129
C09AA04	perindopril	C0023530	leukopenia	1	[P08183]	DRUG	0.023338897
N07BA01	nicotine	C0009806	constipation	2	[A5X5Y0, P46098]	DRUG	0.004003741
A03FA03	domperidone	C0009806	constipation	2	[P46098, P41595]	DRUG	0.001282425
A03FA02	cisapride	C0004096	asthma	1	[P07550]	DRUG	0.378573515
J05AE04	nelfinavir	C0022346	jaundice	1	[Q9Y6L6]	DRUG_AND_METABOLITE	0.019839873
N06AA04	clomipramine	C0014175	endometriosis	1	[P09211]	DRUG	0.479371404
C01BB02	mexiletine	C0151798	hepatic necrosis	1	[P08684]	DRUG	0.306764942
N02CC04	rizatriptan	C0011991	diarrhea	2	[P46098, A5X5Y0]	DRUG	0.001442409
N03AG01	valproic acid	C0019080	hemorrhage	1	[P11712]	DRUG	0.11409462
N05AA01	chlorpromazine	C0020615	hypoglycemia	2	[P07550, P30874]	DRUG	0.085527439
C09AA02	enalapril	C0042109	urticaria	1	[P12821]	DRUG_AND_METABOLITE	0.033976159
N06AA04	clomipramine	C0020517	hypersensitivity	7	[P41595, Q8NER1, Q01959, P29475, P35367, P25021, Q9H3N8]	METABOLITE	6.31065E-05
L01BA01	methotrexate	C0020433	bilirubinemia	3	[Q92887, Q9Y6L6, Q9NPD5]	DRUG	0.000301591
N06AA12	doxepin	C0013604	edema	1	[P08588]	DRUG_AND_METABOLITE	0.094288684
G02CB01	bromocriptine	C0042024	urinary incontinence	3	[P08172, P28223, P21917]	DRUG	0.000810085
N03AX09	lamotrigine	C0019080	hemorrhage	1	[P11712]	DRUG	0.054359067
G03AC06	medroxyprogesterone	C0006145	breast disorders	1	[P03372]	DRUG_AND_METABOLITE	0.021841092
C01CA24	epinephrine	C0020538	hypertension	12	[P35348, P13945, P07550, P21728, O15244, P28223, P11712, P23975, P08913, P18089, P08588, P18054]	METABOLITE	0
C09AA07	benazepril	C0038454	cerebrovascular accident	2	[P42898, P12821]	DRUG_AND_METABOLITE	0.004655935
A02BC01	omeprazole	C0023222	leg pain	1	[Q8NER1]	DRUG	0.021299045
L01XE01	imatinib	C0008031	chest pain	1	[P02768]	DRUG	0.092781485
N02AA01	morphine	C0033975	psychosis	4	[P21964, P35462, P21917, P31645]	METABOLITE	0.000627876
N06AA04	clomipramine	C0151744	myocardial ischemia	3	[P07550, P08588, Q12809]	METABOLITE	0.033141645
A16AA04	cysteamine	C0152459	striae	1	[P09211]	DRUG	0.238279559
C01CA24	epinephrine	C0020550	hyperthyroidism	1	[P07550]	DRUG_AND_METABOLITE	0.102909805
N05AX12	aripiprazole	C0004093	asthenia	2	[P31645, P28223]	DRUG_AND_METABOLITE	0.008738741
N05AX12	aripiprazole	C0004096	asthma	4	[P07550, P43115, P11229, P20309]	DRUG_AND_METABOLITE	0.109049755
M01AE03	ketoprofen	C0011991	diarrhea	1	[P10145]	DRUG	0.039009407
M01AB05	diclofenac	C1527304	allergic reaction	3	[P41595, P35367, P25021]	DRUG	0.005953569
M01AH02	rofecoxib	C0042029	urinary tract infection	1	[P03973]	DRUG	0.065209929
N05AX08	risperidone	C0041912	upper respiratory tract infection	1	[P07550]	DRUG_AND_METABOLITE	0.499236835
A02BA02	ranitidine	C0023895	liver disease	2	[P21439, P08684]	DRUG	0.026322863
N02CC03	zolmitriptan	C0015230	rash	1	[P08908]	DRUG	0.121293293
C03DA01	spironolactone	C0001824	agranulocytosis	2	[Q92887, P08183]	DRUG	0.003912895
L02AB01	megestrol	C0040046	thrombophlebitis	1	[P03372]	DRUG	0.047831182
J05AE01	saquinavir	C0031117	peripheral neuropathy	1	[P08183]	DRUG	0.040204533
C10AA03	pravastatin	C0024141	lupus	1	[Q92887]	DRUG_AND_METABOLITE	0.233518101
N07BB04	naltrexone	C0009806	constipation	1	[P31645]	DRUG	0.022436068
N02CC03	zolmitriptan	C0009951	convulsions	1	[P08908]	DRUG	0.115394253
M01AB15	ketorolac	C0027051	myocardial infarction	5	[P35354, P10145, P02768, P11712, P23219]	DRUG	0.001986914
M01AE03	ketoprofen	C0036690	Septicemia	1	[P10145]	DRUG	0.106657016
M03BB03	chlorzoxazone	C0002792	anaphylaxis	1	[P35228]	DRUG	0.059919612
C07AB03	atenolol	C0003123	anorexia	2	[P28223, P28335]	DRUG	0.004163713
J01MA02	ciprofloxacin	C0009951	convulsions	1	[P08183]	DRUG	0.133868815
N03AX16	pregabalin	C0004998	skin benign neoplasm	1	[Q01650]	DRUG	0.404857952
M03BX08	cyclobenzaprine	C0031117	peripheral neuropathy	1	[P08183]	DRUG_AND_METABOLITE	0.105539171
N04BD01	selegiline	C0020538	hypertension	10	[P35348, P21728, P31645, P28223, P11712, P23975, P08913, P18089, P08588, P11086]	METABOLITE	2.24958E-05
M01AX01	nabumetone	C0013395	Dyspepsia	1	[P23219]	DRUG_AND_METABOLITE	0.014088111
J01AA08	minocycline	C0014868	esophagitis	1	[P01584]	DRUG	0.035667691
N01AH01	fentanyl	C0035078	renal failure	1	[P08183]	DRUG	0.080911313
M01AH02	rofecoxib	C0009806	constipation	3	[P46098, P41595, P31645]	DRUG_AND_METABOLITE	0.00017745
J05AE01	saquinavir	C0024115	lung disorder	1	[P08183]	DRUG	0.244277487
N05BE01	buspirone	C0033975	psychosis	7	[P35462, P28223, P21917, Q13639, P28222, P31645, P08908]	DRUG_AND_METABOLITE	1.17834E-05
L02BG03	anastrozole	C0476089	endometrial cancer	2	[P11511, P08684]	DRUG_AND_METABOLITE	0.030227902
N05AX12	aripiprazole	C0041912	upper respiratory tract infection	2	[P07550, P17252]	DRUG_AND_METABOLITE	0.472671612
R03BA08	ciclesonide	C0021311	infection	1	[P04150]	DRUG	0.180184941
N06BA09	atomoxetine	C0040822	tremor	1	[Q14643]	DRUG	0.043962389
C07AA03	pindolol	C0015672	fatigue	2	[P31645, P28223]	DRUG	0.002100895
N05AH03	olanzapine	C0036337	schizoaffective disorder	20	[P35462, P28223, P36544, P11229, P08912, P21917, P14416, P28472, P47870, P28335, P21728, P08908, P31645, Q01959, P25103, P50406, P35367, P17787, P08173, O95264]	DRUG	0
A05AA02	ursodeoxycholic acid	C0002871	anemia	1	[P11473]	METABOLITE	0.071241753
C01BA01	quinidine	C0036572	seizures	2	[Q99250, P35498]	DRUG	0.016169699
N04BC05	pramipexole	C0011849	diabetes mellitus	3	[O15245, P18089, P07550]	DRUG	0.114580337
L01XE01	imatinib	C0035078	renal failure	1	[P08183]	DRUG	0.449505259
N04BB01	amantadine	C1527304	allergic reaction	2	[P35367, Q9H3N8]	METABOLITE	0.019059388
L02BA01	tamoxifen	C0149871	deep vein thrombosis	2	[P03372, Q92731]	DRUG_AND_METABOLITE	0.031878908
S01ED02	betaxolol	C0007820	cerebrovascular disorder	1	[P07550]	DRUG_AND_METABOLITE	0.16773657
N07BC02	methadone	C0018524	hallucinations	1	[P08183]	DRUG	0.203641648
M01AG01	mefenamic acid	C0030920	peptic ulcer	2	[P35354, P23219]	DRUG	0.003004332
N05CA01	pentobarbital	C0018524	hallucinations	6	[P08183, P36544, P35498, Q99250, P33527, Q9NY46]	DRUG	9.71969E-06
G03DA04	progesterone	C0022346	jaundice	2	[Q9Y6L6, P11413]	METABOLITE	0.00560082
N05AX08	risperidone	C0012813	diverticulitis	1	[P31645]	DRUG_AND_METABOLITE	0.097563145
N04BC04	ropinirole	C0009319	colitis	2	[P46098, P41595]	DRUG	0.077274451
L02BA01	tamoxifen	C0010709	cyst	15	[P05177, P11509, P08183, P05771, P03372, P35354, Q92731, Q9UNQ0, P11511, P20815, P05181, Q16678, P04798, P10275, P17252]	METABOLITE	0.002791594
N06DA03	rivastigmine	C0003123	anorexia	2	[P21397, P31645]	DRUG	0.001810163
L01XE03	erlotinib	C0006826	cancer	92	[P04626, P42336, P08183, P29317, P00533, Q9UIK4, P31749, Q9UK32, Q15375, Q02763, P37173, P36897, P10721, P53350, P51955, P45983, Q16539, P21802, P22607, P45985, Q9P289, P07333, P09619, P16234, Q08345, P43405, O75582, Q13153, P08581, P15056, Q92918, Q15831, P07949, O14965, P43403, P12931, P53355, Q9UNQ0, P50613, P08069, Q96GD4, Q13873, Q05397, O43293, Q13882, P08684, Q16832, P04629, P35916, P17948…	DRUG_AND_METABOLITE	0.000360584
N02CC01	sumatriptan	C0011991	diarrhea	2	[P46098, A5X5Y0]	DRUG	0.01008194
A05AA02	ursodeoxycholic acid	C0041912	upper respiratory tract infection	2	[P11473, Q96RI1]	DRUG_AND_METABOLITE	0.153324068
N04BC05	pramipexole	C0027651	tumor	7	[Q99720, Q01959, Q9H3N8, Q9Y5N1, P23975, P35348, P07550]	DRUG	0.499995859
G04CA02	tamsulosin	C0024115	lung disorder	1	[P35354]	METABOLITE	0.264874933
N02CC04	rizatriptan	C0015672	fatigue	1	[P28223]	DRUG_AND_METABOLITE	0.027162705
C09CA07	telmisartan	C0027051	myocardial infarction	4	[P37231, P30556, Q07869, P33261]	DRUG	0.003958486
N05AX08	risperidone	C0242422	Parkinson	10	[P21917, Q01959, P32238, P08183, P21554, P50406, P08908, P31645, P14416, P35462]	DRUG_AND_METABOLITE	1.45615E-05
L01XX11	estramustine	C0040046	thrombophlebitis	2	[P03372, Q92731]	DRUG_AND_METABOLITE	0.034678316
C09AA04	perindopril	C0035078	renal failure	2	[P12821, P08183]	DRUG	0.001208821
G03AC06	medroxyprogesterone	C0018799	heart disease	3	[P03372, P11712, P04150]	DRUG_AND_METABOLITE	0.005766453
G03CA03	estradiol	C0021311	infection	1	[P03372]	DRUG_AND_METABOLITE	0.499995859
M03BX08	cyclobenzaprine	C0008031	chest pain	1	[P02768]	DRUG_AND_METABOLITE	0.044322867
C07AG02	carvedilol	C0041912	upper respiratory tract infection	5	[P07550, P15692, P19320, P47989, P23219]	DRUG	0.025073757
N06AX11	mirtazapine	C0013384	dyskinesia	3	[P14416, P21917, P35462]	DRUG	0.003144473
G03BA03	testosterone	C0010709	cyst	17	[P05177, P08183, P06401, P03372, Q92731, P08842, Q9UNQ0, P31213, P11511, P20815, Q16678, P50225, P22309, P18405, P04798, P10275, P11474]	METABOLITE	0.161207473
M01AB08	etodolac	C0009319	colitis	1	[P35354]	DRUG_AND_METABOLITE	0.133313088
C01BC04	flecainide	C0022116	ischemia	1	[Q14524]	DRUG	0.06437545
N07BB04	naltrexone	C0015230	rash	1	[P31645]	DRUG	0.127783868
M01AE12	oxaprozin	C0019158	hepatitis	2	[P23219, P35354]	DRUG	0.00271628
N02CC01	sumatriptan	C0039483	temporal arteritis	1	[Q92731]	METABOLITE	0.088180739
L04AX02	thalidomide	C0009319	colitis	3	[P01375, P19838, P35354]	DRUG_AND_METABOLITE	0.209546795
G03CA03	estradiol	C0007286	carpal tunnel syndrome	1	[P03372]	DRUG_AND_METABOLITE	0.054931462
M01AE01	ibuprofen	C0035078	renal failure	2	[P08183, P41222]	DRUG	0.080458605
N05AD01	haloperidol	C0023530	leukopenia	2	[O60656, P08183]	DRUG	0.044555324
L04AX02	thalidomide	C0040460	Toothache	1	[Q08499]	DRUG	0.04898487
L01XE01	imatinib	C0011603	dermatitis	2	[P04629, Q9UKE5]	DRUG	0.499995859
N06AA02	imipramine	C0015672	fatigue	2	[P31645, P28223]	DRUG_AND_METABOLITE	0.022328811
H02AB06	prednisolone	C0027813	neuritis	1	[P08183]	DRUG_AND_METABOLITE	0.074342707
N05BE01	buspirone	C0015230	rash	6	[P07550, P21731, P28223, P08908, P31645, Q9Y271]	METABOLITE	0.004898515
G02CB03	cabergoline	C0004093	asthenia	1	[P28223]	DRUG	0.037086334
C03BA04	chlorthalidone	C0030305	pancreatitis	2	[Q99895, P00918]	DRUG	0.016280057
M01AH02	rofecoxib	C0042109	urticaria	1	[P09917]	DRUG_AND_METABOLITE	0.090245404
N04BC04	ropinirole	C0011991	diarrhea	1	[P46098]	DRUG	0.052118018
N06AB04	citalopram	C0151744	myocardial ischemia	2	[P08588, Q12809]	DRUG	0.017115097
G04CB02	dutasteride	C0027651	tumor	6	[P08684, P14060, P20815, P18405, P31213, P26439]	DRUG_AND_METABOLITE	0.019389846
N05AX12	aripiprazole	C0086769	panic attacks	5	[P08908, P28223, P46098, P31645, P23975]	DRUG_AND_METABOLITE	1.64738E-05
C01BA01	quinidine	C0018790	cardiac arrest	3	[Q14524, Q12809, Q13936]	DRUG	0.001506986
N06AX16	venlafaxine	C0013604	edema	1	[P08588]	DRUG	0.074076931
N02CC06	eletriptan	C0442874	neuropathy	1	[P08183]	DRUG	0.074254786
A07EC01	sulfasalazine	C0023530	leukopenia	1	[Q92887]	DRUG	0.085235597
N03AB02	phenytoin	C0042510	ventricular fibrillation	1	[Q14524]	DRUG	0.020824645
P01AX06	atovaquone	C0006266	bronchospasm	11	[P07550, P50135, P09211, P48506, P29508, P01024, P42898, P11229, P29274, P20309, P12931]	METABOLITE	0.014913288
N05AD01	haloperidol	C0009806	constipation	3	[P46098, P41595, P31645]	DRUG	0.00054791
C09AA04	perindopril	C0018801	heart failure	1	[P12821]	DRUG_AND_METABOLITE	0.035667691
J01AA08	minocycline	C0024141	lupus	5	[P14780, P42574, P01584, P15692, Q9H244]	DRUG	0.001450138
A02BC01	omeprazole	C0023895	liver disease	1	[P08684]	DRUG_AND_METABOLITE	0.180499559
J05AG03	efavirenz	C0006826	cancer	2	[P08684, P05177]	DRUG	0.349805559
N05AH04	quetiapine	C0011206	delirium	2	[P32238, P21554]	DRUG	0.009279632
L04AX01	azathioprine	C0231528	myalgia	2	[P17252, Q08499]	METABOLITE	0.063596471
R06AD02	promethazine	C0001824	agranulocytosis	1	[P08183]	DRUG	0.09230254
C09AA03	lisinopril	C0041948	uremia	1	[P12821]	DRUG	0.050504261
N06DA03	rivastigmine	C0010054	coronary artery disease	2	[P08684, P06276]	DRUG	0.019575297
L02BA01	tamoxifen	C0019158	hepatitis	4	[P05181, P23219, P35354, P11509]	DRUG	0.000895018
N05AC02	thioridazine	C0003123	anorexia	7	[P28223, P21917, P28335, P28221, P31645, P23975, P14416]	DRUG_AND_METABOLITE	6.78667E-07
C07AA05	propranolol	C0009806	constipation	3	[P46098, P41595, P31645]	DRUG	9.13424E-05
C10AA03	pravastatin	C0442874	neuropathy	1	[P08183]	DRUG_AND_METABOLITE	0.09523719
C09AA01	captopril	C0019158	hepatitis	1	[P02768]	DRUG	0.096593322
N06AA04	clomipramine	C0006325	bruxism	1	[P31645]	DRUG_AND_METABOLITE	0.039106452
M01AE12	oxaprozin	C0019080	hemorrhage	1	[P11712]	DRUG	0.031230552
C09AA04	perindopril	C0018799	heart disease	1	[P12821]	DRUG_AND_METABOLITE	0.080618312
M01AE01	ibuprofen	C0027051	myocardial infarction	11	[P35354, P10145, P02768, P21554, P11712, P33261, P31645, P07451, P23219, P18089, P27695]	METABOLITE	0.001796868
C07AB02	metoprolol	C0042109	urticaria	1	[P07550]	DRUG_AND_METABOLITE	0.040601904
P01AB01	metronidazole	C0027651	tumor	2	[P08684, P10632]	DRUG	0.252614158
L01XE01	imatinib	C0221247	avascular necrosis	1	[P08183]	DRUG	0.295862803
C09AA03	lisinopril	C0041912	upper respiratory tract infection	1	[Q9BYF1]	DRUG	0.14501301
G03BA03	testosterone	C0022346	jaundice	3	[Q9Y6L6, P22309, P11413]	DRUG_AND_METABOLITE	0.000178986
N03AB02	phenytoin	C0039231	tachycardia	1	[Q14524]	DRUG	0.045203907
C02KX01	bosentan	C0018801	heart failure	2	[P24530, P25101]	DRUG_AND_METABOLITE	0.002194013
M01AE09	flurbiprofen	C0038454	cerebrovascular accident	2	[P05067, P35354]	DRUG_AND_METABOLITE	0.064088815
N06AA04	clomipramine	C0018801	heart failure	4	[Q9Y2I1, Q12809, P07550, O43306]	METABOLITE	0.02099712
N05AH03	olanzapine	C0011849	diabetes mellitus	4	[P02768, P18089, P13945, P07550]	DRUG_AND_METABOLITE	0.112404615
A10BX03	nateglinide	C0041912	upper respiratory tract infection	2	[P23219, P37231]	DRUG_AND_METABOLITE	0.141091994
N02AE01	buprenorphine	C0009951	convulsions	2	[P08183, P31645]	DRUG	0.050351847
M01AH03	valdecoxib	C0010054	coronary artery disease	3	[P08684, P35354, P21554]	DRUG_AND_METABOLITE	0.105649776
J01AA08	minocycline	C0019158	hepatitis	2	[P01584, P02768]	DRUG	0.019854912
N04BC04	ropinirole	C0011849	diabetes mellitus	3	[P08684, P18089, P07550]	DRUG	0.060597648
G02CB01	bromocriptine	C0042514	ventricular tachycardia	1	[P08588]	DRUG	0.054018686
R06AX02	cyproheptadine	C0043144	wheezing	5	[P07550, Q9Y271, P43115, P11229, P20309]	DRUG_AND_METABOLITE	0.066092419
M04AA01	allopurinol	C0027813	neuritis	1	[P60891]	METABOLITE	0.168748805
L04AX04	lenalidomide	C0023467	AML	4	[P05177, P04798, P19838, P01375]	DRUG	0.00772744
M01AC06	meloxicam	C0009951	convulsions	1	[P35354]	DRUG_AND_METABOLITE	0.096195732
N07BC02	methadone	C0018790	cardiac arrest	3	[Q12809, P18089, P07550]	METABOLITE	0.002795416
L02BA01	tamoxifen	C0021311	infection	4	[P03372, P35354, P23219, P17252]	METABOLITE	0.190378398
J05AG03	efavirenz	C0149931	migraine	1	[P08684]	DRUG	0.046871884
A07EC01	sulfasalazine	C0023890	cirrhosis	5	[P19971, P08684, P05181, P37231, P09211]	DRUG	0.000593081
N06AA12	doxepin	C0013395	Dyspepsia	1	[P23219]	METABOLITE	0.086888609
L01XB01	procarbazine	C0021311	infection	1	[P47989]	DRUG	0.098169818
G04BE03	sildenafil	C0030193	pain	1	[Q08499]	DRUG	0.039009407
G04BE03	sildenafil	C0030196	Pain in limb	1	[Q08499]	DRUG	0.022963468
M04AB01	probenecid	C0151798	hepatic necrosis	2	[Q92887, P08684]	DRUG	0.045785731
C02KX01	bosentan	C0018799	heart disease	1	[P11712]	DRUG_AND_METABOLITE	0.092452629
N06AB03	fluoxetine	C0030193	pain	1	[Q08499]	METABOLITE	0.05003687
C08CA06	nimodipine	C0012833	dizziness	1	[P29274]	DRUG	0.013961737
N05CF03	zaleplon	C0011168	dysphagia	1	[P03956]	METABOLITE	0.024401265
G04BE03	sildenafil	C0699893	skin carcinoma	2	[P05181, P04798]	DRUG	0.395205672
N04BC04	ropinirole	C0039231	tachycardia	2	[P07550, P08588]	DRUG	0.001465281
C09AA06	quinapril	C0004096	asthma	1	[P12821]	DRUG_AND_METABOLITE	0.077274451
C09AA06	quinapril	C0004093	asthenia	1	[P12821]	DRUG_AND_METABOLITE	0.010207101
N06AA06	trimipramine	C0004134	ataxia	2	[P35498, Q14643]	METABOLITE	0.096910793
N06AB05	paroxetine	C0027813	neuritis	1	[P08183]	DRUG	0.092781485
J05AF03	zalcitabine	C0022408	arthrosis	1	[P61073]	DRUG	0.168674498
L04AX02	thalidomide	C0314719	dry eyes	1	[P22735]	METABOLITE	0.058400414
N05CD08	midazolam	C0018524	hallucinations	1	[P08183]	DRUG	0.112949868
C02AC01	clonidine	C0085610	sinus bradycardia	1	[Q9Y3Q4]	DRUG	0.020153847
N06AA04	clomipramine	C0010200	cough	1	[Q8NER1]	METABOLITE	0.050141944
C09CA07	telmisartan	C0015230	rash	2	[P37231, Q07869]	DRUG	0.028123725
A02BB01	misoprostol	C0020538	hypertension	1	[Q07869]	METABOLITE	0.191738887
N07BB04	naltrexone	C0009951	convulsions	3	[P08183, P36544, P31645]	DRUG	0.003514802
N04BC02	pergolide	C0009319	colitis	1	[P41595]	DRUG_AND_METABOLITE	0.228549248
L04AA06	mycophenolic acid	C0009319	colitis	1	[P37231]	DRUG_AND_METABOLITE	0.072686205
N02AA01	morphine	C0003123	anorexia	6	[P21964, P21917, P41143, P31645, P23975, P14416]	DRUG_AND_METABOLITE	4.90821E-07
M01AB05	diclofenac	C0011991	diarrhea	4	[P10145, P46098, O60656, P16662]	DRUG	6.22083E-05
N01BA02	procaine	C0039231	tachycardia	1	[Q14524]	DRUG	0.050504261
R03AC02	salbutamol	C0020538	hypertension	3	[P13945, P07550, P08588]	DRUG	0.000812846
N06AX16	venlafaxine	C0013595	eczema	4	[P07550, P28223, P08908, P31645]	DRUG_AND_METABOLITE	0.048676004
A07EA06	budesonide	C0002792	anaphylaxis	1	[P35228]	METABOLITE	0.085527439
N02AX02	tramadol	C0006266	bronchospasm	1	[P20309]	DRUG	0.210510758
N06AB05	paroxetine	C0027651	tumor	7	[P08183, P20813, Q01959, P10632, Q9UBN4, P23975, P35348]	DRUG	0.499995859
J01DD04	ceftriaxone	C0022658	nephropathy	1	[P02768]	DRUG	0.052883334
N02CC01	sumatriptan	C0039231	tachycardia	2	[P07550, P08588]	DRUG	0.003434146
A10BB09	gliclazide	C0009319	colitis	1	[P15692]	DRUG	0.072686205
C01BD01	amiodarone	C0039231	tachycardia	2	[Q14524, P08588]	DRUG	0.001248928
L02BA01	tamoxifen	C0029927	ovarian cyst	1	[P35354]	DRUG	0.089763822
N07BC02	methadone	C0018801	heart failure	3	[Q9Y2I1, Q12809, P07550]	METABOLITE	0.020619485
C09AA09	fosinopril	C0038454	cerebrovascular accident	1	[P12821]	DRUG	0.047753035
N06AX06	nefazodone	C0151798	hepatic necrosis	1	[P08684]	DRUG	0.226285484
C02CA04	doxazosin	C0020517	hypersensitivity	1	[Q9H3N8]	METABOLITE	0.084863615
C02AC01	clonidine	C0011570	mental depression	5	[P28223, P21397, P28222, P23975, P18825]	DRUG	6.16908E-06
M01AB05	diclofenac	C0023530	leukopenia	4	[P16662, O60656, P22309, P08183]	DRUG	0.000540063
N06AA01	desipramine	C0018802	congestive heart failure	2	[Q12809, P07550]	DRUG	0.084103037
N05AH03	olanzapine	C0011991	diarrhea	2	[P46098, A5X5Y0]	DRUG	0.014022221
G04CA03	terazosin	C0003123	anorexia	5	[P28223, P21917, P28335, P28221, P14416]	DRUG_AND_METABOLITE	2.63993E-05
M01AB15	ketorolac	C0032285	pneumonia	2	[P10145, P35354]	DRUG	0.015087595
B01AC07	dipyridamole	C0020538	hypertension	1	[Q08499]	DRUG	0.266990805
M01AB05	diclofenac	C0035078	renal failure	1	[P08183]	DRUG	0.190068597
P02CA03	albendazole	C0001824	agranulocytosis	1	[P08183]	DRUG	0.037092814
G03AC06	medroxyprogesterone	C0013080	Trisomy 21	2	[P08183, P03372]	DRUG_AND_METABOLITE	0.032920219
N03AF02	oxcarbazepine	C0030319	panic disorder	2	[P33261, P08684]	DRUG	0.001767684
N06AX06	nefazodone	C0021311	infection	1	[P07550]	METABOLITE	0.488170395
M01AX01	nabumetone	C0013295	duodenal ulcer	1	[P35354]	DRUG_AND_METABOLITE	0.026393713
N06AA04	clomipramine	C0018790	cardiac arrest	4	[Q12809, Q13936, P18089, P07550]	DRUG_AND_METABOLITE	0.00145582
J05AE03	ritonavir	C0019080	hemorrhage	1	[P11712]	DRUG	0.06495498
N04BC05	pramipexole	C0011991	diarrhea	1	[P46098]	DRUG	0.067909151
L02BA02	toremifene	C0011603	dermatitis	3	[P09488, P09211, P30711]	METABOLITE	0.190378398
N04BC02	pergolide	C0149931	migraine	4	[P28223, P21917, P08684, P28335]	DRUG_AND_METABOLITE	9.13424E-05
R01AC03	azelastine	C1527304	allergic reaction	1	[P35367]	DRUG	0.050945221
C01BB02	mexiletine	C0011991	diarrhea	1	[P46098]	DRUG_AND_METABOLITE	0.094719012
A07EA06	budesonide	C0002871	anemia	2	[P07148, P35228]	METABOLITE	0.028957228
N05AB06	trifluoperazine	C0013384	dyskinesia	6	[Q14643, P35498, Q12791, P14416, P21917, P35462]	DRUG_AND_METABOLITE	0.000772249
J01AA02	doxycycline	C0002871	anemia	2	[P02768, O14746]	DRUG	0.01337726
C01BC03	propafenone	C0006384	bundle branch block	1	[Q14524]	DRUG	0.005809415
N02CC03	zolmitriptan	C0027651	tumor	1	[P05177]	DRUG	0.499995859
C10AX09	ezetimibe	C0041912	upper respiratory tract infection	1	[P15144]	DRUG	0.210928081
N05CF01	zopiclone	C0038358	gastric ulcer	1	[P23219]	DRUG	0.053108318
N02AA03	hydromorphone	C0019080	hemorrhage	1	[P11712]	DRUG	0.096593322
C08CA02	felodipine	C0021311	infection	4	[P03372, Q13936, Q16548, P04150]	DRUG	0.152175558
N02AX02	tramadol	C0005586	bipolar disorder	2	[P31645, P23975]	DRUG_AND_METABOLITE	0.017738848
G03BA03	testosterone	C0030193	pain	1	[P11511]	DRUG_AND_METABOLITE	0.071241753
C09CA04	irbesartan	C0035078	renal failure	1	[P30556]	DRUG_AND_METABOLITE	0.063874646
A07EA06	budesonide	C0149931	migraine	2	[P35228, P08684]	DRUG_AND_METABOLITE	0.021223297
N04BC02	pergolide	C0018802	congestive heart failure	1	[P07550]	DRUG	0.123348216
M01AE01	ibuprofen	C0027947	neutropenia	4	[P16662, O60656, P22309, P08183]	DRUG	0.000555149
C10AB05	fenofibrate	C0008325	cholecystitis	1	[P37231]	DRUG_AND_METABOLITE	0.033221489
N06AX06	nefazodone	C0013595	eczema	4	[P07550, P28223, P08908, P31645]	DRUG_AND_METABOLITE	0.012309865
D05BB02	acitretin	C0015230	rash	2	[P21731, Q13258]	METABOLITE	0.062782178
C09AA09	fosinopril	C0021311	infection	1	[P12821]	DRUG	0.127583335
N04BC04	ropinirole	C0023055	laryngeal neoplasia	1	[P05177]	DRUG	0.4999421
N05AA01	chlorpromazine	C0021311	infection	11	[P05107, P07550, P04156, Q13936, P05362, P47989, P35354, P23219, P04629, P17252, P09917]	DRUG	0.306667139
R03BA08	ciclesonide	C0020538	hypertension	1	[P04150]	DRUG	0.106277208
A10BB09	gliclazide	C0041912	upper respiratory tract infection	1	[P15692]	DRUG	0.168674498
R06AX02	cyproheptadine	C0009806	constipation	4	[A5X5Y0, P46098, P41595, P31645]	DRUG	1.17834E-05
M01AB02	sulindac	C0032285	pneumonia	1	[P35354]	DRUG_AND_METABOLITE	0.100095257
C08CA01	amlodipine	C0149931	migraine	1	[P08684]	DRUG	0.082078386
C10AA07	rosuvastatin	C0003864	arthritis	1	[P27487]	DRUG	0.074423797
N06AB06	sertraline	C0009806	constipation	1	[P31645]	DRUG_AND_METABOLITE	0.042436544
M01AE09	flurbiprofen	C0020456	hyperglycemia	3	[P35354, P10145, P07148]	DRUG	0.002413065
C02AC01	clonidine	C0015672	fatigue	1	[P28223]	DRUG	0.042475697
C07AG02	carvedilol	C0042029	urinary tract infection	1	[P15692]	DRUG	0.040204533
J01MA06	norfloxacin	C0013390	dysmenorrhea	1	[P04798]	DRUG	0.013399503
A07EA06	budesonide	C0011991	diarrhea	1	[Q92887]	METABOLITE	0.061653521
J05AB04	ribavirin	C0011849	diabetes mellitus	2	[P22413, Q99808]	DRUG	0.038869302
J01AA08	minocycline	C0014518	toxic epidermal necrolysis	2	[P14780, P08253]	DRUG_AND_METABOLITE	0.000256201
N05CD02	nitrazepam	C0011991	diarrhea	1	[P46098]	DRUG	0.091830722
N06AA11	protriptyline	C0009806	constipation	3	[P46098, P41595, P31645]	DRUG	0.000374019
A10BX02	repaglinide	C0018802	congestive heart failure	1	[P37231]	DRUG	0.05003687
J01MA07	lomefloxacin	C0023530	leukopenia	1	[Q92887]	DRUG	0.044087091
C01BD01	amiodarone	C0006826	cancer	8	[P08183, P20815, P10632, P04798, P08684, P05177, P10828, Q12809]	DRUG	0.116501515
A02BC04	rabeprazole	C0034065	pulmonary embolism	1	[P02768]	DRUG_AND_METABOLITE	0.059505271
A02BC01	omeprazole	C0149931	migraine	2	[P50993, P08684]	DRUG_AND_METABOLITE	0.017596968
A02BC03	lansoprazole	C0232726	tenesmus	1	[Q9Y6L6]	METABOLITE	0.105895855
N06AX11	mirtazapine	C0497327	dementia	2	[P08908, P31645]	DRUG	0.112133252
L01XE01	imatinib	C0031117	peripheral neuropathy	1	[P08183]	DRUG	0.230774572
M01AC01	piroxicam	C0013395	Dyspepsia	1	[P23219]	DRUG_AND_METABOLITE	0.015405718
N04BC02	pergolide	C0678222	breast cancer	2	[P08684, Q99720]	DRUG	0.499995859
C10AB05	fenofibrate	C0004096	asthma	4	[Q13258, P08246, Q9Y5Y4, P37231]	DRUG_AND_METABOLITE	0.001986914
S01JA01	fluorescein	C0006266	bronchospasm	1	[P33527]	DRUG	0.179324562
C09AA01	captopril	C0032285	pneumonia	1	[P14780]	DRUG	0.100095257
S01ED02	betaxolol	C0020615	hypoglycemia	1	[P07550]	DRUG_AND_METABOLITE	0.056501401
C09CA04	irbesartan	C0039231	tachycardia	1	[P30556]	DRUG_AND_METABOLITE	0.019687894
N06AB08	fluvoxamine	C0027051	myocardial infarction	6	[P04798, P11712, P33261, P31645, P05177, P08588]	DRUG_AND_METABOLITE	0.00116466
M01AB05	diclofenac	C0027651	tumor	21	[P04798, P08684, P10145, P35354, P08183, P42330, P33527, Q16790, P22309, Q99720, P05181, P05177, P20813, P10632, Q9Y5N1, P23219, O15439, P33261, P34972, P21554, P35348]	DRUG	0.376904013
S01ED02	betaxolol	C0013604	edema	1	[P08588]	DRUG_AND_METABOLITE	0.026766868
M01AB05	diclofenac	C0001824	agranulocytosis	4	[P16662, O60656, P22309, P08183]	DRUG	0.000220233
C07AA05	propranolol	C0018524	hallucinations	4	[P08183, P35498, Q99250, Q9NY46]	DRUG	0.000751627
N06DA02	donepezil	C0011603	dermatitis	1	[P28223]	DRUG	0.158889462
C09AA05	ramipril	C0020615	hypoglycemia	1	[P12821]	DRUG	0.019381901
J01FA01	erythromycin	C0009951	convulsions	2	[P08183, P33527]	DRUG	0.035667691
N06DA02	donepezil	C0004093	asthenia	1	[P28223]	DRUG	0.024401265
N06DA02	donepezil	C0004096	asthma	2	[P49682, P23219]	DRUG	0.054232974
N05CF01	zopiclone	C0021311	infection	1	[P23219]	DRUG	0.414892114
C08CA01	amlodipine	C0019158	hepatitis	1	[P11509]	DRUG	0.105026994
N07BB04	naltrexone	C0015672	fatigue	1	[P31645]	DRUG	0.025953097
H02AB02	dexamethasone	C0030920	peptic ulcer	4	[P35228, P35354, P33261, P23219]	DRUG_AND_METABOLITE	0.000205438
A02BA02	ranitidine	C0023530	leukopenia	1	[P08183]	DRUG	0.059748572
L01AA01	cyclophosphamide	C0035078	renal failure	1	[P08183]	DRUG	0.07118586
B01AC05	ticlopidine	C0035078	renal failure	1	[P05164]	DRUG_AND_METABOLITE	0.107239949
N01BB01	bupivacaine	C0039231	tachycardia	1	[Q14524]	METABOLITE	0.040283843
N05AB04	prochlorperazine	C0021311	infection	1	[Q07820]	DRUG	0.443039998
N01BB09	ropivacaine	C0018524	hallucinations	4	[P08183, P35498, Q99250, Q9NY46]	METABOLITE	0.000343989
N03AB02	phenytoin	C0428977	bradycardia	1	[Q14524]	DRUG	0.027044096
C08DA01	verapamil	C0231528	myalgia	1	[Q9Y6L6]	DRUG	0.184639656
N05AX08	risperidone	C0038363	ulcerative stomatitis	1	[P31645]	DRUG_AND_METABOLITE	0.040753047
N03AB02	phenytoin	C0023530	leukopenia	2	[Q92887, P08183]	DRUG	0.021138685
N06AB03	fluoxetine	C0013384	dyskinesia	3	[P14416, P21917, P35462]	DRUG	0.007247507
N05BA02	chlordiazepoxide	C0004134	ataxia	1	[P35498]	DRUG	0.194973853
C07AG02	carvedilol	C0206061	interstitial pneumonitis	1	[P15692]	DRUG	0.090670352
R06AX02	cyproheptadine	C0009951	convulsions	7	[P35498, Q9UBS5, P36544, Q99250, Q9NY46, P08908, P31645]	DRUG	0.000651955
L01BA01	methotrexate	C0085584	encephalopathy	1	[P08183]	DRUG	0.117450419
C10AB05	fenofibrate	C0042373	Vascular Disorders	1	[P37231]	DRUG_AND_METABOLITE	0.07797371
A10BX03	nateglinide	C0019158	hepatitis	1	[P23219]	DRUG_AND_METABOLITE	0.075243023
N04BB01	amantadine	C0020538	hypertension	6	[P35348, O15244, Q9Y2I1, P11712, P08913, P18089]	DRUG	0.00510073
G03XC01	raloxifene	C0006826	cancer	6	[P03372, Q92731, Q13393, P10632, P08684, P11511]	DRUG	0.098169818
S01ED02	betaxolol	C0020473	hyperlipidemia	1	[P07550]	DRUG_AND_METABOLITE	0.090174716
N05AX08	risperidone	C0023530	leukopenia	1	[P08183]	DRUG	0.14059695
M01AB05	diclofenac	C0027726	nephrotic syndrome	4	[P07148, P35354, P02768, P10145]	DRUG_AND_METABOLITE	0.039806384
M01AE09	flurbiprofen	C0020538	hypertension	1	[P11712]	DRUG	0.32893333
C07AG02	carvedilol	C0042109	urticaria	1	[P07550]	DRUG_AND_METABOLITE	0.054232974
S01ED02	betaxolol	C0013595	eczema	2	[P07550, P08908]	METABOLITE	0.035667691
J01AA08	minocycline	C0036974	shock	2	[P01584, P08253]	DRUG_AND_METABOLITE	0.005625009
N02CC03	zolmitriptan	C0023903	Hepatic neoplasms	1	[P05177]	DRUG	0.314346526
C09AA09	fosinopril	C0006266	bronchospasm	1	[P12821]	DRUG	0.077274451
C09AA08	cilazapril	C0149931	migraine	1	[P12821]	DRUG	0.026766868
A02BA02	ranitidine	C0027947	neutropenia	1	[P08183]	DRUG	0.05003687
N05BA01	diazepam	C0002871	anemia	2	[P02768, P07148]	DRUG	0.039903358
N02AA01	morphine	C0015230	rash	1	[P31645]	METABOLITE	0.25753957
N06AB05	paroxetine	C0010709	cyst	2	[P08183, P23975]	DRUG_AND_METABOLITE	0.497068996
N04BB01	amantadine	C0003123	anorexia	1	[P14416]	DRUG	0.108059528
N05AX08	risperidone	C0149931	migraine	5	[P28223, P21917, P31645, P08684, P28335]	DRUG_AND_METABOLITE	0.000125975
N04BC04	ropinirole	C0011615	atopic dermatitis	3	[P07550, P28223, P08908]	DRUG	0.021040008
N06AB06	sertraline	C0009951	convulsions	3	[P08183, P08908, P31645]	DRUG_AND_METABOLITE	0.027144316
N05AX08	risperidone	C0011991	diarrhea	1	[P46098]	DRUG_AND_METABOLITE	0.090174716
N06AX06	nefazodone	C0013604	edema	1	[P08588]	DRUG_AND_METABOLITE	0.048595777
C09AA08	cilazapril	C0042373	Vascular Disorders	1	[P12821]	DRUG	0.039025321
M01AE01	ibuprofen	C0023530	leukopenia	4	[P16662, O60656, P22309, P08183]	DRUG	0.001338912
N04BC04	ropinirole	C0011603	dermatitis	3	[P07550, P28223, P08908]	DRUG	0.040204533
G03XA01	danazol	C0001430	adenomas	3	[P03372, P06401, P05093]	METABOLITE	0.028123725
C10AA02	lovastatin	C0023890	cirrhosis	5	[P08684, P05181, P20701, P05362, P10515]	METABOLITE	0.183906186
N05AB06	trifluoperazine	C0020615	hypoglycemia	2	[P07550, P30874]	DRUG	0.085527439
A02BC03	lansoprazole	C0023055	laryngeal neoplasia	5	[P05177, P08183, Q9UNQ0, Q16678, P04798]	DRUG	0.207603065
N02CC06	eletriptan	C0013595	eczema	1	[P08908]	DRUG	0.127783868
C07AA06	timolol	C0085649	peripheral edema	1	[P08588]	DRUG	0.021299045
N04BX01	tolcapone	C0600139	prostate cancer	3	[P21964, P06493, P27487]	METABOLITE	0.284881531
N05AG02	pimozide	C0001824	agranulocytosis	2	[O60656, P08183]	DRUG	0.032040111
N03AG06	tiagabine	C0004096	asthma	2	[P11229, P20309]	DRUG	0.16144089
N06DA02	donepezil	C0020538	hypertension	2	[P28223, P11712]	DRUG	0.054970991
B01AC05	ticlopidine	C0023418	leukemia	3	[P05164, P04798, P35354]	DRUG_AND_METABOLITE	0.157350877
R01AC03	azelastine	C0002103	allergic rhinitis	1	[P11712]	DRUG	0.082956716
C09AA10	trandolapril	C0149931	migraine	1	[P12821]	DRUG_AND_METABOLITE	0.026766868
L04AX04	lenalidomide	C0002962	angina pectoris	1	[P01375]	DRUG	0.060772541
L01AA01	cyclophosphamide	C0027051	myocardial infarction	3	[P11712, P33261, P23219]	DRUG	0.023218364
N03AG01	valproic acid	C0021311	infection	4	[Q9UBN7, P13726, P23219, O15379]	DRUG	0.245556276
A02BC02	pantoprazole	C0020538	hypertension	4	[P05026, P05023, Q02928, P11712]	DRUG_AND_METABOLITE	0.019687894
N01BA02	procaine	C0162297	respiratory arrest	1	[Q9UQD0]	DRUG	0.089405514
C02CA01	prazosin	C0015672	fatigue	1	[P28223]	DRUG_AND_METABOLITE	0.056501401
C09AA04	perindopril	C0003811	arrhythmia	1	[P12821]	DRUG_AND_METABOLITE	0.013961737
N06BA07	modafinil	C0003123	anorexia	2	[P21964, P23975]	DRUG	0.004163713
A07EA06	budesonide	C0149725	lower respiratory infection	1	[P05113]	DRUG	0.061653521
L04AX04	lenalidomide	C0002940	aneurysm	1	[P01375]	DRUG	0.060772541
C03CA01	furosemide	C0012833	dizziness	1	[P29274]	DRUG	0.019687894
J05AE03	ritonavir	C0022346	jaundice	1	[Q9Y6L6]	DRUG	0.021841092
G04BE09	vardenafil	C0010054	coronary artery disease	2	[P08684, Q08499]	DRUG	0.093159412
L04AX04	lenalidomide	C0442874	neuropathy	1	[P19838]	DRUG	0.092835044
N05CF03	zaleplon	C0039070	syncope	1	[P29274]	DRUG	0.019239124
L02BB03	bicalutamide	C0015672	fatigue	1	[P04150]	DRUG	0.014253709
A02BC02	pantoprazole	C0020517	hypersensitivity	1	[P25021]	METABOLITE	0.098579167
N06AB03	fluoxetine	C0013604	edema	1	[P08588]	DRUG	0.054232974
A02BB01	misoprostol	C0021311	infection	1	[Q07869]	METABOLITE	0.311927901
N06AB04	citalopram	C0013295	duodenal ulcer	1	[P33261]	DRUG	0.061653521
C01BC03	propafenone	C0031117	peripheral neuropathy	1	[P08183]	DRUG_AND_METABOLITE	0.030408848
A10BX02	repaglinide	C0020538	hypertension	2	[P37231, P21728]	METABOLITE	0.028748417
C07AA06	timolol	C0010054	coronary artery disease	1	[P13945]	DRUG	0.153656891
N03AG06	tiagabine	C0004134	ataxia	2	[P80404, Q99259]	DRUG	0.017560596
N06AA11	protriptyline	C0033975	psychosis	6	[P35462, P28223, Q13639, P28222, P31645, P08908]	DRUG	9.70269E-05
A10BB02	chlorpropamide	C0001824	agranulocytosis	1	[P08183]	DRUG	0.076642524
B01AC05	ticlopidine	C0027726	nephrotic syndrome	2	[P05164, P35354]	DRUG_AND_METABOLITE	0.07824382
N04BC02	pergolide	C0004096	asthma	1	[P07550]	DRUG	0.326920196
N04BC02	pergolide	C0004093	asthenia	1	[P28223]	DRUG_AND_METABOLITE	0.042475697
N06AX16	venlafaxine	C0024115	lung disorder	6	[P08183, P07550, P29274, P21452, P31645, P29475]	DRUG	0.033221489
L04AX04	lenalidomide	C0024299	lymphoma	2	[P19838, P35354]	DRUG	0.091184812
N01BB01	bupivacaine	C0042514	ventricular tachycardia	1	[Q14524]	METABOLITE	0.040283843
L01XE03	erlotinib	C0442874	neuropathy	1	[P08183]	DRUG_AND_METABOLITE	0.444496803
N01BB01	bupivacaine	C0042510	ventricular fibrillation	1	[Q14524]	METABOLITE	0.01884128
N02AA05	oxycodone	C0149931	migraine	2	[P31645, P08684]	DRUG_AND_METABOLITE	0.003300583
L01XX35	anagrelide	C0149931	migraine	2	[P28223, P28335]	METABOLITE	0.004954116
C07AA07	sotalol	C0018801	heart failure	2	[Q12809, P07550]	DRUG	0.007694241
C07AA05	propranolol	C0009319	colitis	4	[P08183, P31645, P46098, P41595]	DRUG	0.012664293
N05AA01	chlorpromazine	C0013604	edema	1	[P08588]	DRUG_AND_METABOLITE	0.107647419
D08AC02	chlorhexidine	C0019080	hemorrhage	2	[P14780, P08253]	DRUG	0.001465281
A10BA02	metformin	C0020538	hypertension	2	[P27487, O15244]	DRUG	0.018841569
C09AA10	trandolapril	C0021311	infection	2	[Q9BYF1, P12821]	DRUG_AND_METABOLITE	0.034852775
J01EC02	sulfadiazine	C0019158	hepatitis	2	[P05181, P02768]	METABOLITE	0.007046132
N04BD01	selegiline	C0033975	psychosis	6	[P35462, P28223, P21397, P28222, P31645, P08908]	DRUG_AND_METABOLITE	9.71969E-06
N06AA04	clomipramine	C0033860	psoriasis	1	[Q05586]	DRUG_AND_METABOLITE	0.437918936
D05BB02	acitretin	C0027813	neuritis	3	[P10276, P10826, P19793]	DRUG_AND_METABOLITE	0.000648878
N06AA12	doxepin	C0018681	headache	1	[P05362]	METABOLITE	0.128383818
C10AB02	bezafibrate	C0015230	rash	2	[P37231, Q07869]	DRUG	0.036120827
M03BX08	cyclobenzaprine	C0036572	seizures	2	[Q99250, P35498]	DRUG_AND_METABOLITE	0.036939077
N02AA01	morphine	C0021311	infection	2	[P23219, P01189]	METABOLITE	0.388888656
N04BC05	pramipexole	C0042024	urinary incontinence	3	[P08172, P28223, P21917]	DRUG	0.000384154
N06DA02	donepezil	C0011849	diabetes mellitus	3	[P06276, P11712, P08684]	DRUG	0.013399503
C10AA02	lovastatin	C0023530	leukopenia	1	[P08183]	DRUG	0.321772517
C09AA01	captopril	C0015230	rash	3	[P14780, P08253, P09211]	METABOLITE	0.011918531
N06BA01	amphetamine	C0011991	diarrhea	1	[P46098]	DRUG_AND_METABOLITE	0.117381457
N06AA12	doxepin	C0004134	ataxia	2	[Q09470, P35498]	DRUG_AND_METABOLITE	0.089912296
A10BX02	repaglinide	C0020615	hypoglycemia	1	[Q09428]	DRUG	0.032885129
N05AX08	risperidone	C0009319	colitis	4	[P08183, P31645, P46098, P41595]	DRUG_AND_METABOLITE	0.039053536
N06AB03	fluoxetine	C0013595	eczema	3	[P28223, P08908, P31645]	DRUG_AND_METABOLITE	0.051696381
C01BC04	flecainide	C0178428	sinus arrest	1	[Q14524]	DRUG	0.017783546
A07EA06	budesonide	C0011603	dermatitis	1	[P05113]	DRUG	0.327236684
N05CD02	nitrazepam	C0023530	leukopenia	1	[P08183]	DRUG	0.143731103
N05AD01	haloperidol	C0686347	tardive dyskinesia	1	[P35498]	DRUG	0.085428589
G03DA04	progesterone	C0008031	chest pain	1	[P02768]	METABOLITE	0.044087091
N05AX12	aripiprazole	C0149931	migraine	5	[P28223, P21917, P31645, P08684, P28335]	DRUG_AND_METABOLITE	0.000107249
N06AA17	amoxapine	C0015672	fatigue	2	[P31645, P28223]	DRUG_AND_METABOLITE	0.00637323
C09AA07	benazepril	C0027051	myocardial infarction	2	[P12821, P42898]	DRUG	0.016596235
C09AA07	benazepril	C0033687	proteinuria	1	[P12821]	DRUG_AND_METABOLITE	0.019687894
J01FA10	azithromycin	C0020538	hypertension	1	[P20815]	DRUG_AND_METABOLITE	0.258878236
A01AC01	triamcinolone	C0017601	glaucoma	1	[P04150]	DRUG	0.020153847
G03XA01	danazol	C0009951	convulsions	2	[P13500, P08908]	METABOLITE	0.050351847
C09AA02	enalapril	C0031117	peripheral neuropathy	2	[P12821, P08183]	DRUG	0.000774385
D10AX03	azelaic acid	C0042900	vitiligo	1	[P14679]	DRUG	0.021299045
L01XE01	imatinib	C0031256	petechiae	1	[P08581]	DRUG	0.276586801
A07EA06	budesonide	C0043144	wheezing	6	[P09917, P05113, P04150, P35354, P23219, P35228]	METABOLITE	0.004358747
C09AA08	cilazapril	C0042109	urticaria	1	[P12821]	DRUG	0.018096702
N03AG01	valproic acid	C0085584	encephalopathy	3	[P14867, P18505, P18507]	DRUG	0.007353659
M01AC06	meloxicam	C0020538	hypertension	1	[P11712]	DRUG	0.158026147
C02CA04	doxazosin	C0085584	encephalopathy	1	[P08183]	DRUG	0.087048961
L01DB06	idarubicin	C0019080	hemorrhage	1	[P11712]	DRUG	0.02394431
N02CC06	eletriptan	C0013395	Dyspepsia	1	[P23219]	DRUG	0.021600815
N03AX11	topiramate	C0030305	pancreatitis	1	[P00918]	DRUG	0.12507432
M01AB08	etodolac	C0030305	pancreatitis	2	[Q99895, P35354]	DRUG_AND_METABOLITE	0.016280057
C01EB03	indomethacin	C0018802	congestive heart failure	2	[P25101, P37231]	DRUG	0.056140305
S01ED02	betaxolol	C0004134	ataxia	1	[P35498]	METABOLITE	0.065976505
N06BA04	methylphenidate	C0027932	neurosis	4	[P23975, P31645, P28223, P14416]	DRUG_AND_METABOLITE	1.77828E-06
N06AA12	doxepin	C0018524	hallucinations	7	[P08183, P36544, O43526, P35498, Q99250, P04156, Q9NY46]	DRUG_AND_METABOLITE	0.000164814
C02CA04	doxazosin	C0007097	carcinoma	4	[P08183, P04818, Q9H3N8, Q12809]	DRUG	0.41387924
L01XE03	erlotinib	C0040034	thrombocytopenia	1	[O60674]	DRUG_AND_METABOLITE	0.327279171
N04BC05	pramipexole	C0042109	urticaria	1	[P07550]	DRUG	0.080482871
C01EB03	indomethacin	C0018834	heartburn	1	[P23219]	DRUG_AND_METABOLITE	0.050504261
M01AE01	ibuprofen	C0243026	sepsis	1	[P10145]	DRUG	0.328440501
R06AX17	ketotifen	C0020538	hypertension	5	[Q08499, P35348, P21728, P28223, P08913]	METABOLITE	0.008645525
N06BA04	methylphenidate	C0011991	diarrhea	1	[P46098]	DRUG_AND_METABOLITE	0.063596471
J02AC03	voriconazole	C0030305	pancreatitis	1	[P00918]	METABOLITE	0.085892844
N06AA06	trimipramine	C0040822	tremor	1	[Q14643]	METABOLITE	0.073814713
M03CA01	dantrolene	C0011570	mental depression	1	[P08684]	DRUG	0.031878908
N02AA03	hydromorphone	C0036572	seizures	2	[Q99250, P35498]	DRUG_AND_METABOLITE	0.010538298
N03AG06	tiagabine	C0027651	tumor	3	[P08684, O00591, P35348]	DRUG	0.499995859
N06AX16	venlafaxine	C0009806	constipation	4	[Q14524, P46098, P41595, P31645]	DRUG_AND_METABOLITE	2.24499E-05
N07XX02	riluzole	C0040136	thyroid neoplasia	4	[P05177, O15554, Q9UNQ0, P04798]	DRUG	0.149189442
C02CA04	doxazosin	C0003864	arthritis	1	[Q9H3N8]	METABOLITE	0.127182501
N07AX01	pilocarpine	C0042024	urinary incontinence	1	[P08172]	DRUG	0.022436068
M01AB08	etodolac	C0021311	infection	2	[P35354, P23219]	DRUG_AND_METABOLITE	0.14501301
L04AA06	mycophenolic acid	C0014130	Endocrine Disorders	1	[P37231]	DRUG_AND_METABOLITE	0.086440059
C07AG02	carvedilol	C0039231	tachycardia	3	[Q14524, P07550, P08588]	DRUG_AND_METABOLITE	2.08794E-05
J05AE07	fosamprenavir	C0019693	HIV infection	3	[P20815, P20813, P08684]	DRUG_AND_METABOLITE	0.002581488
N02AA03	hydromorphone	C0018802	congestive heart failure	1	[Q12809]	DRUG_AND_METABOLITE	0.145448571
N01AH01	fentanyl	C0027651	tumor	6	[P08684, P08183, Q99720, P20815, Q9UBN4, Q12809]	DRUG	0.327509865
J01DC04	cefaclor	C0024115	lung disorder	1	[Q16348]	DRUG	0.144529733
H02AA02	fludrocortisone	C0029456	osteoporosis	2	[P08684, P10275]	DRUG_AND_METABOLITE	0.013067174
N06BA04	methylphenidate	C0011849	diabetes mellitus	1	[P18089]	DRUG_AND_METABOLITE	0.382742428
N05BE01	buspirone	C0022104	irritable bowel syndrome	3	[P46098, P41595, P31645]	METABOLITE	0.003814028
M01AH03	valdecoxib	C0010709	cyst	5	[O43570, P35354, P33527, Q16790, P08842]	DRUG_AND_METABOLITE	0.482721351
N07BC02	methadone	C0013604	edema	1	[P08588]	METABOLITE	0.062137552
N06AB03	fluoxetine	C0085649	peripheral edema	1	[P08588]	DRUG	0.054232974
J01AA08	minocycline	C0020538	hypertension	5	[P01584, P14780, P08254, P08253, P15692]	DRUG	0.003480725
M01AE03	ketoprofen	C0027726	nephrotic syndrome	5	[P15121, P07148, P35354, P02768, P10145]	DRUG	0.000178986
C07AB04	acebutolol	C0043144	wheezing	1	[P07550]	DRUG	0.144785429
L04AX02	thalidomide	C0023222	leg pain	1	[Q08499]	DRUG	0.04898487
B01AC05	ticlopidine	C0027121	myositis	2	[P23219, P35354]	DRUG_AND_METABOLITE	0.017418215
N06BA09	atomoxetine	C0021311	infection	2	[P07550, P17252]	DRUG	0.476685306
N05AE04	ziprasidone	C1527304	allergic reaction	5	[P41595, Q01959, P35367, P25021, Q9H3N8]	DRUG	8.41518E-05
G04BE03	sildenafil	C0019080	hemorrhage	1	[P11712]	DRUG	0.09498999
A02BC01	omeprazole	C0016059	fibrosis	1	[P04798]	DRUG_AND_METABOLITE	0.23796335
C09AA09	fosinopril	C0015672	fatigue	1	[P12821]	DRUG	0.010207101
N05AG02	pimozide	C0018799	heart disease	8	[Q12809, P31645, P08588, P51681, P11712, P07550, O95259, P41595]	DRUG	0.005814835
J05AF06	abacavir	C0027947	neutropenia	1	[P22309]	DRUG	0.022511552
M01AH01	celecoxib	C0011849	diabetes mellitus	6	[P11712, O15245, P08684, P35354, P18089, P10632]	DRUG	0.02336218
N06AA09	amitriptyline	C0024141	lupus	1	[P05362]	METABOLITE	0.486867751
N06AA17	amoxapine	C0015230	rash	4	[P07550, P28223, P08908, P31645]	DRUG_AND_METABOLITE	0.020490582
A08AB01	orlistat	C0004096	asthma	1	[Q13093]	DRUG	0.190102925
N04BC04	ropinirole	C0015672	fatigue	1	[P28223]	DRUG	0.042475697
L01CB01	etoposide	C0027051	myocardial infarction	2	[O95255, P05177]	DRUG_AND_METABOLITE	0.123597305
C08CA01	amlodipine	C0027051	myocardial infarction	3	[P04798, P11712, P05177]	DRUG	0.057568219
N05CF01	zopiclone	C0037763	spasm	3	[P18507, P14867, P28472]	DRUG	5.45046E-05
L02BG06	exemestane	C0032584	polyps	4	[Q12809, P11511, P18405, P10275]	METABOLITE	0.013789483
A08AA10	sibutramine	C0011991	diarrhea	1	[P46098]	DRUG	0.042804682
M01AH01	celecoxib	C0032285	pneumonia	1	[P35354]	DRUG_AND_METABOLITE	0.206183114
A02BC03	lansoprazole	C0018524	hallucinations	2	[P08183, P50993]	DRUG_AND_METABOLITE	0.020819013
N01AH01	fentanyl	C0004093	asthenia	1	[P28223]	DRUG	0.030655726
N06DX01	memantine	C0020538	hypertension	1	[O15244]	DRUG	0.258878236
C02AC01	clonidine	C0015230	rash	1	[P28223]	DRUG	0.219564294
N05BE01	buspirone	C0039231	tachycardia	2	[P07550, P08588]	DRUG_AND_METABOLITE	0.005979133
A03FA01	metoclopramide	C0020538	hypertension	7	[P19099, P35348, P21728, P28223, P08913, P18089, P08588]	DRUG	0.000323796
M01AE01	ibuprofen	C0027651	tumor	26	[P10145, P35354, P08183, P27695, P42330, P33527, Q16790, P22309, Q99720, P18031, P46721, P09917, Q01959, P10632, Q9Y5N1, P23219, P25025, O43570, P05187, P23975, P41222, O15439, P33261, P34972, P21554, P35348]	DRUG	0.459073606
C01DA08	isosorbide dinitrate	C0020538	hypertension	1	[P16066]	DRUG	0.092998912
M01AE09	flurbiprofen	C0018834	heartburn	1	[P23219]	DRUG_AND_METABOLITE	0.034424934
C09AA05	ramipril	C0013404	dyspnea	1	[P12821]	DRUG	0.014460868
A02BC03	lansoprazole	C0011849	diabetes mellitus	3	[P11712, P08684, P10632]	DRUG	0.051010353
A04AA02	granisetron	C0009806	constipation	3	[A5X5Y0, P46098, P41595]	DRUG	2.61117E-05
G04BE09	vardenafil	C0151827	eye pain	1	[Q08499]	DRUG	0.044396476
C03DB01	amiloride	C0037763	spasm	2	[P23415, P14867]	DRUG	0.006179944
C10AA01	simvastatin	C0231528	myalgia	1	[Q9Y6L6]	DRUG_AND_METABOLITE	0.073232497
L04AX04	lenalidomide	C0024117	COPD	7	[P01375, P35354, Q08499, P27815, P05181, P04798, P05177]	DRUG	1.8324E-06
M01AH03	valdecoxib	C0003123	anorexia	5	[P28223, P28335, P28221, P31645, P14416]	DRUG_AND_METABOLITE	6.22083E-05
C07AB03	atenolol	C0015672	fatigue	1	[P28223]	DRUG	0.024401265
H02AB07	prednisone	C0085660	Aseptic necrosis	1	[P08183]	DRUG_AND_METABOLITE	0.057088716
J01MA07	lomefloxacin	C0878544	cardiomyopathy	1	[O76082]	DRUG	0.078146652
J01MA02	ciprofloxacin	C0023530	leukopenia	1	[P08183]	DRUG	0.053194386
C08DA01	verapamil	C0009806	constipation	2	[Q14524, P31645]	DRUG	0.00515856
A10BG03	pioglitazone	C0022116	ischemia	1	[P37231]	DRUG_AND_METABOLITE	0.106277208
P01BC02	mefloquine	C0018524	hallucinations	1	[P08183]	DRUG	0.062319473
L01XX35	anagrelide	C0038454	cerebrovascular accident	1	[P28223]	METABOLITE	0.120356457
C07AA06	timolol	C0004093	asthenia	1	[P28223]	DRUG	0.024401265
N06AA21	maprotiline	C0038454	cerebrovascular accident	1	[P28223]	DRUG	0.166969633
N06AA01	desipramine	C0036572	seizures	2	[Q99250, P35498]	DRUG	0.026665834
N01BA02	procaine	C0003811	arrhythmia	1	[Q14524]	DRUG	0.071241753
N04BC04	ropinirole	C0005747	blepharospasm	2	[P21918, P14416]	DRUG_AND_METABOLITE	0.009279632
D06BB10	imiquimod	C0024299	lymphoma	1	[Q9NYK1]	DRUG	0.088403141
N03AX14	levetiracetam	C0018524	hallucinations	1	[P08183]	DRUG	0.047149096
N06AX16	venlafaxine	C0009951	convulsions	7	[P35498, P08183, Q99250, Q9NY46, P08908, P31645, P29475]	DRUG	0.001847306
M01AH02	rofecoxib	C0006266	bronchospasm	6	[P09917, P35354, P23219, Q15722, P16050, P33527]	DRUG_AND_METABOLITE	0.014940513
L01XX05	hydroxyurea	C0011633	dermatomyositis	1	[P14780]	METABOLITE	0.033737522
N06BA01	amphetamine	C0015672	fatigue	2	[P31645, P28223]	DRUG_AND_METABOLITE	0.016169699
N06DA02	donepezil	C0015672	fatigue	1	[P28223]	DRUG	0.024401265
C09AA06	quinapril	C0003811	arrhythmia	1	[P12821]	DRUG_AND_METABOLITE	0.011557989
N03AG01	valproic acid	C0019158	hepatitis	2	[P23219, P11509]	DRUG	0.044972823
C10AA02	lovastatin	C0015230	rash	2	[P00352, P09601]	METABOLITE	0.470911096
C07AA06	timolol	C0041912	upper respiratory tract infection	1	[P07550]	DRUG	0.295414647
L01XX05	hydroxyurea	C0011603	dermatitis	1	[P14780]	METABOLITE	0.110503219
M03BX08	cyclobenzaprine	C0003123	anorexia	7	[P28223, P21917, P28335, P28221, P31645, P23975, P14416]	DRUG_AND_METABOLITE	6.82659E-06
L01CB01	etoposide	C0085669	acute leukemia	8	[P11388, P08183, P42574, P20815, Q9UNQ0, O15438, P33527, P05177]	DRUG_AND_METABOLITE	0.000217973
N05AB02	fluphenazine	C0023530	leukopenia	1	[P08183]	DRUG	0.103918638
M01AH01	celecoxib	C0011991	diarrhea	1	[P46098]	DRUG	0.085261294
D10AA02	methylprednisolone	C0009951	convulsions	1	[P08183]	DRUG_AND_METABOLITE	0.082841128
C04AD03	pentoxifylline	C0002962	angina pectoris	1	[P01375]	DRUG_AND_METABOLITE	0.046668295
C01BD01	amiodarone	C0178428	sinus arrest	1	[Q14524]	DRUG	0.03201379
A02BC04	rabeprazole	C0004093	asthenia	1	[P35354]	DRUG	0.059505271
C07AG02	carvedilol	C0042514	ventricular tachycardia	2	[Q14524, P08588]	DRUG_AND_METABOLITE	0.001103492
M01AC01	piroxicam	C0020456	hyperglycemia	1	[P35354]	DRUG_AND_METABOLITE	0.047235322
A02BC04	rabeprazole	C0004096	asthma	2	[P35354, P23219]	DRUG	0.266295527
L02BB03	bicalutamide	C0011849	diabetes mellitus	1	[P08684]	DRUG	0.105539171
C07AB03	atenolol	C0042514	ventricular tachycardia	1	[P08588]	DRUG	0.019687894
L02BA01	tamoxifen	C0014175	endometriosis	6	[P03372, Q92731, P56937, P11511, P35354, P04798]	DRUG_AND_METABOLITE	0.001308799
N06AB03	fluoxetine	C0018802	congestive heart failure	1	[Q12809]	DRUG	0.187936228
N06BA01	amphetamine	C0011206	delirium	1	[P21554]	METABOLITE	0.09498999
N02AA03	hydromorphone	C0018790	cardiac arrest	1	[Q12809]	DRUG_AND_METABOLITE	0.07705633
M01AC01	piroxicam	C0032285	pneumonia	1	[P35354]	DRUG_AND_METABOLITE	0.054232974
D11AX10	finasteride	C0027651	tumor	8	[P08684, P14060, P10275, P20815, P18405, P31213, P26439, P33261]	DRUG	0.037664292
N06AB03	fluoxetine	C0018790	cardiac arrest	2	[Q12809, P18089]	DRUG	0.017363576
N04BC04	ropinirole	C0009806	constipation	2	[P46098, P41595]	DRUG	0.00183769
C09AA08	cilazapril	C0013404	dyspnea	1	[P12821]	DRUG	0.017596968
N02AA01	morphine	C0015672	fatigue	1	[P31645]	METABOLITE	0.049355201
D05BB02	acitretin	C0039503	tendinitis	1	[P35408]	METABOLITE	0.009287022
A05AA02	ursodeoxycholic acid	C0018799	heart disease	3	[P11473, Q13133, Q92887]	DRUG_AND_METABOLITE	0.013961737
M01AE03	ketoprofen	C0020538	hypertension	1	[P11712]	DRUG	0.250256312
H02AA02	fludrocortisone	C0009951	convulsions	2	[P08183, P50993]	METABOLITE	0.023202726
N06AA01	desipramine	C0020565	breast enlargement	1	[P05362]	DRUG	0.209388562
N06BA04	methylphenidate	C0011603	dermatitis	3	[P28223, P08908, P31645]	DRUG_AND_METABOLITE	0.066476119
N06AA01	desipramine	C0020538	hypertension	13	[P20815, P35348, P13945, P07550, P21728, O15244, P31645, P28223, P11712, P23975, P08913, P18089, P08588]	DRUG	0.000024432
G03CA03	estradiol	C0042133	uterine fibroids	6	[P03372, P21964, P04798, Q16678, P10275, Q92731]	DRUG_AND_METABOLITE	0.001906972
N06AX16	venlafaxine	C0017168	gastroesophageal reflux	1	[P33261]	DRUG	0.114224804
M01AH02	rofecoxib	C0037763	spasm	2	[P14867, P21918]	DRUG_AND_METABOLITE	0.007486393
M01AC06	meloxicam	C0013395	Dyspepsia	1	[P23219]	DRUG_AND_METABOLITE	0.016701405
C02CA01	prazosin	C0015230	rash	2	[P28223, P08908]	DRUG_AND_METABOLITE	0.119473327
N05AH04	quetiapine	C0011991	diarrhea	1	[P46098]	DRUG	0.090174716
G03BA03	testosterone	C0015672	fatigue	1	[P08185]	METABOLITE	0.089763822
A07EC01	sulfasalazine	C0024141	lupus	1	[Q92887]	DRUG	0.296354734
M01AH03	valdecoxib	C0038358	gastric ulcer	2	[P35354, P23219]	DRUG_AND_METABOLITE	0.017396684
J01MA01	ofloxacin	C0018524	hallucinations	2	[P08183, P33527]	DRUG	0.014253709
J05AE03	ritonavir	C0018524	hallucinations	2	[P08183, P33527]	DRUG	0.015294093
M01AH01	celecoxib	C0011603	dermatitis	3	[P28223, P08908, P31645]	DRUG	0.128584946
J05AF03	zalcitabine	C0014549	grand mal	1	[P54098]	METABOLITE	0.072918638
L01XE02	gefitinib	C0151908	dry skin	1	[Q9UKE5]	DRUG_AND_METABOLITE	0.479535142
C09AA01	captopril	C0015672	fatigue	1	[P12821]	DRUG	0.035047926
N06DA02	donepezil	C0020473	hyperlipidemia	1	[P23219]	DRUG	0.072104339
M01AB08	etodolac	C0018834	heartburn	1	[P23219]	DRUG_AND_METABOLITE	0.020619485
N02CC01	sumatriptan	C0030319	panic disorder	6	[P08684, P05177, P08908, P28223, P21397, P46098]	DRUG	5.50721E-07
N06AB03	fluoxetine	C0013295	duodenal ulcer	1	[P33261]	DRUG	0.094186093
N06AA04	clomipramine	C0002736	als	3	[P09211, O60391, P29475]	METABOLITE	0.123945437
N02CC01	sumatriptan	C0030305	pancreatitis	2	[P05181, P04798]	METABOLITE	0.081233454
N05AB03	perphenazine	C0042024	urinary incontinence	2	[P28223, P21917]	DRUG	0.00560082
M01AB05	diclofenac	C0027051	myocardial infarction	10	[P35354, P10145, P02768, P21554, P04798, P11712, P33261, P23219, P05177, P18089]	DRUG	0.000723628
C10AA05	atorvastatin	C0004096	asthma	1	[P33527]	DRUG_AND_METABOLITE	0.24849921
N05BB01	hydroxyzine	C0015230	rash	1	[P28223]	DRUG	0.140985578
C09AA10	trandolapril	C0013404	dyspnea	1	[P12821]	DRUG_AND_METABOLITE	0.017596968
C07AB02	metoprolol	C0015230	rash	2	[P07550, P08908]	DRUG_AND_METABOLITE	0.033663054
L01XE02	gefitinib	C0151950	deep thrombophlebitis	2	[O60674, O14757]	DRUG_AND_METABOLITE	0.276348193
J01MA06	norfloxacin	C0019158	hepatitis	1	[P11509]	DRUG	0.078558694
R06AE07	cetirizine	C0022408	arthrosis	1	[Q9H3N8]	DRUG	0.045119841
M01AC01	piroxicam	C0020538	hypertension	1	[P11712]	DRUG	0.145881184
D06AA01	demeclocycline	C0014356	enterocolitis	1	[P08254]	DRUG	0.057987175
J01AA08	minocycline	C0014356	enterocolitis	2	[P15692, P08254]	DRUG_AND_METABOLITE	0.007501017
R01AA08	naphazoline	C0020538	hypertension	5	[P35348, P31645, Q9Y2I1, P08913, P18089]	DRUG	3.34351E-05
C04AD03	pentoxifylline	C0002874	aplastic anemia	1	[P01375]	DRUG_AND_METABOLITE	0.082956716
J01MA01	ofloxacin	C0027051	myocardial infarction	2	[P02768, P05177]	DRUG_AND_METABOLITE	0.11032208
C04AD03	pentoxifylline	C0002871	anemia	1	[P01375]	DRUG_AND_METABOLITE	0.064439777
G03AC06	medroxyprogesterone	C0029925	ovarian cancer	6	[P08183, P06401, P10275, P08684, P03372, P10632]	DRUG_AND_METABOLITE	7.26523E-05
L01XE03	erlotinib	C0006271	bronchiolitis	2	[P43405, P20783]	DRUG_AND_METABOLITE	0.308816105
C07AB03	atenolol	C0026266	mitral insufficiency	2	[P08588, P07550]	DRUG	0.029347211
N06AA10	nortriptyline	C0033975	psychosis	6	[P35462, P28223, Q13639, P28222, P31645, P08908]	DRUG	9.70269E-05
C08DB01	diltiazem	C0151744	myocardial ischemia	1	[Q12809]	DRUG	0.100424708
N02CC01	sumatriptan	C0026848	myopathy	2	[P10275, Q9Y6L6]	DRUG_AND_METABOLITE	0.07663301
N02CC01	sumatriptan	C0026846	muscle atrophy	2	[P10275, Q9Y6L6]	DRUG_AND_METABOLITE	0.048334546
N04BC04	ropinirole	C0015230	rash	3	[P07550, P28223, P08908]	DRUG	0.021040008
G03HA01	cyproterone	C0029456	osteoporosis	3	[P11511, P08684, P10275]	DRUG	1.90271E-05
N06AB08	fluvoxamine	C0027651	tumor	11	[P04798, P08684, P08183, P05181, P05177, P20813, Q01959, P20815, P23975, P33261, P35348]	DRUG_AND_METABOLITE	0.136460144
L01XE03	erlotinib	C0024115	lung disorder	11	[P54646, Q02156, P08183, P41240, Q08345, P06239, Q05655, P35968, Q16539, P20783, P08631]	DRUG_AND_METABOLITE	0.103255892
N04BC04	ropinirole	C0009951	convulsions	1	[P08908]	DRUG	0.209262313
C08CA04	nicardipine	C0004153	atherosclerotic vascular disease	5	[P08684, Q13936, P54750, P11712, P33261]	DRUG	0.010731647
N01AH01	fentanyl	C0027947	neutropenia	1	[P08183]	DRUG	0.048334546
N06AB04	citalopram	C0017168	gastroesophageal reflux	1	[P33261]	DRUG	0.055548179
A07EC04	balsalazide	C0023890	cirrhosis	1	[P37231]	DRUG_AND_METABOLITE	0.118928189
N06DA03	rivastigmine	C0007097	carcinoma	3	[P06276, P22303, P08684]	DRUG	0.146563091
N05CD01	flurazepam	C0001824	agranulocytosis	1	[P08183]	DRUG	0.056653613
N06AB03	fluoxetine	C0013146	abuse	1	[P41595]	DRUG_AND_METABOLITE	0.035667691
G03XC01	raloxifene	C0018799	heart disease	3	[P03372, Q92731, P20813]	DRUG	0.017749421
N05BC01	meprobamate	C0001824	agranulocytosis	1	[P08183]	DRUG_AND_METABOLITE	0.200446099
C07AG01	labetalol	C0013604	edema	1	[P08588]	DRUG	0.02023865
A02BC02	pantoprazole	C0016204	flatulence	1	[P08575]	METABOLITE	0.038275109
N06AB06	sertraline	C0009319	colitis	2	[P08183, P31645]	DRUG_AND_METABOLITE	0.097626877
N04BC04	ropinirole	C0151744	myocardial ischemia	2	[P07550, P08588]	DRUG	0.017783546
L04AX04	lenalidomide	C0600139	prostate cancer	12	[P35354, P19838, P01375, P21802, O14788, P20815, P05181, P04798, P23219, P05177, Q08499, P33261]	DRUG	0.000853923
N06AA04	clomipramine	C0002871	anemia	1	[P02768]	METABOLITE	0.283690142
G03BA03	testosterone	C0231528	myalgia	1	[Q9Y6L6]	METABOLITE	0.253963077
N04BC02	pergolide	C0018790	cardiac arrest	2	[P18089, P07550]	DRUG	0.007572786
G04CA03	terazosin	C0003864	arthritis	1	[Q9H3N8]	METABOLITE	0.215430517
N06AB05	paroxetine	C1527304	allergic reaction	3	[P41595, Q01959, P35367]	DRUG	0.001859038
N05AH04	quetiapine	C0011849	diabetes mellitus	3	[P08684, P18089, P07550]	DRUG	0.215112556
B05BC01	mannitol	C1527304	allergic reaction	3	[P29475, P10144, P35247]	METABOLITE	0.018613941
N02AA03	hydromorphone	C0018524	hallucinations	4	[P08183, P35498, Q99250, Q9NY46]	DRUG_AND_METABOLITE	0.000590875
J05AE01	saquinavir	C0023895	liver disease	3	[P21439, Q92887, P08684]	DRUG	0.005849775
C07AG02	carvedilol	C0035078	renal failure	2	[P08183, P16860]	DRUG	0.018220595
N06AB08	fluvoxamine	C0004096	asthma	1	[P11229]	DRUG_AND_METABOLITE	0.294971197
M01AE12	oxaprozin	C0027051	myocardial infarction	3	[P35354, P11712, P23219]	DRUG	0.003646728
C02KX01	bosentan	C0006266	bronchospasm	1	[P24530]	DRUG_AND_METABOLITE	0.105539171
N06AB08	fluvoxamine	C0004093	asthenia	2	[P31645, P28223]	DRUG_AND_METABOLITE	0.001965274
N06AB04	citalopram	C0029456	osteoporosis	1	[P08684]	DRUG	0.147696203
M03BX01	baclofen	C0004134	ataxia	1	[P35498]	DRUG	0.083416405
S01EE03	bimatoprost	C0015230	rash	2	[P21731, Q13258]	DRUG_AND_METABOLITE	0.020237105
A10BB09	gliclazide	C0011603	dermatitis	1	[P15692]	DRUG	0.089912296
M01AE09	flurbiprofen	C0032285	pneumonia	2	[P10145, P35354]	DRUG_AND_METABOLITE	0.026888854
N04BD01	selegiline	C0025202	melanoma	2	[Q16853, P08183]	DRUG	0.426566789
L04AX04	lenalidomide	C0002390	allergic alveolitis	1	[P01375]	DRUG	0.098169818
C02CA04	doxazosin	C1527304	allergic reaction	1	[Q9H3N8]	METABOLITE	0.069093062
N01AH01	fentanyl	C0031117	peripheral neuropathy	1	[P08183]	DRUG	0.03451781
N02CC01	sumatriptan	C0042109	urticaria	1	[P07550]	DRUG	0.088180739
H02AB06	prednisolone	C0009951	convulsions	1	[P08183]	DRUG_AND_METABOLITE	0.19472871
J01FA09	clarithromycin	C0032584	polyps	5	[P05177, P08183, Q12809, P33527, P20815]	DRUG_AND_METABOLITE	0.082415968
J02AC02	itraconazole	C0020433	bilirubinemia	1	[P21439]	DRUG_AND_METABOLITE	0.030183251
C01BD01	amiodarone	C0002874	aplastic anemia	1	[P04798]	DRUG	0.128073342
M01AE02	naproxen	C0020456	hyperglycemia	1	[P35354]	DRUG	0.18451693
P02CA01	mebendazole	C0009951	convulsions	1	[P08183]	DRUG	0.096195732
C08CA05	nifedipine	C0018790	cardiac arrest	5	[Q12809, Q08289, P54289, Q13936, P18089]	DRUG	6.16908E-06
J05AE03	ritonavir	C0035078	renal failure	1	[P08183]	DRUG	0.089658424
C07AB04	acebutolol	C0001824	agranulocytosis	1	[P08183]	DRUG	0.030408848
C10AB05	fenofibrate	C0023890	cirrhosis	2	[P08684, P37231]	DRUG_AND_METABOLITE	0.02229004
N02CC01	sumatriptan	C0019080	hemorrhage	1	[P11712]	METABOLITE	0.118450023
N07CA01	betahistine	C0020517	hypersensitivity	2	[P35367, Q9H3N8]	METABOLITE	0.001434055
N05AA01	chlorpromazine	C0001824	agranulocytosis	1	[P08183]	DRUG_AND_METABOLITE	0.206353335
N06AB06	sertraline	C0001824	agranulocytosis	1	[P08183]	DRUG	0.07797371
A07EA06	budesonide	C0031350	Pharyngitis	1	[P05113]	DRUG	0.058976887
G03DA04	progesterone	C0037763	spasm	3	[P18507, P14867, P28472]	METABOLITE	0.001734938
L01BC06	capecitabine	C0024236	lymphedema	1	[P11509]	METABOLITE	0.033737522
N06AX16	venlafaxine	C0575081	abnormal gait	2	[P35498, Q12791]	DRUG	0.012792437
N06AA21	maprotiline	C0009806	constipation	1	[P31645]	DRUG_AND_METABOLITE	0.030408848
M01AE12	oxaprozin	C0027726	nephrotic syndrome	1	[P35354]	DRUG	0.086185333
J01MA01	ofloxacin	C0034065	pulmonary embolism	1	[P02768]	METABOLITE	0.033003054
C03CA01	furosemide	C0740394	hyperuricemia	1	[Q9NSA0]	DRUG	0.039009407
L02BG04	letrozole	C0030193	pain	1	[P11511]	DRUG	0.00976001
B01AC04	clopidogrel	C0013295	duodenal ulcer	1	[P33261]	DRUG	0.028561234
N02AA03	hydromorphone	C0006826	cancer	8	[P08183, P21964, P20815, P10632, P08684, P23219, Q12809, P23975]	METABOLITE	0.296659308
M01AE02	naproxen	C0019080	hemorrhage	1	[P11712]	DRUG	0.141091994
N05AB06	trifluoperazine	C0242422	Parkinson	14	[P21917, P05181, Q01959, P32238, P08183, P21554, P27338, P35354, P50406, P08908, P31645, Q9UQD0, P14416, P35462]	DRUG_AND_METABOLITE	3.52831E-05
N06AA02	imipramine	C0042109	urticaria	1	[P07550]	DRUG_AND_METABOLITE	0.169036837
M01AC06	meloxicam	C0004096	asthma	3	[P09917, P35354, P23219]	DRUG_AND_METABOLITE	0.007256171
N04BC05	pramipexole	C0009806	constipation	3	[P46098, P41595, P31645]	DRUG	0.00011366
N06AB04	citalopram	C0038363	ulcerative stomatitis	1	[P31645]	DRUG	0.023338897
G03AC06	medroxyprogesterone	C0025202	melanoma	2	[P08183, P06401]	DRUG_AND_METABOLITE	0.105828833
N03AB02	phenytoin	C0035078	renal failure	1	[P08183]	DRUG	0.153656891
J05AE04	nelfinavir	C0026848	myopathy	1	[Q9Y6L6]	DRUG_AND_METABOLITE	0.10851061
P01BA01	chloroquine	C0001824	agranulocytosis	1	[P08183]	DRUG	0.05490586
N06AX06	nefazodone	C0018524	hallucinations	1	[P08183]	DRUG	0.155750442
J01AA08	minocycline	C0030305	pancreatitis	2	[P01584, P15692]	DRUG	0.03423754
N02AD01	pentazocine	C0020538	hypertension	2	[P21728, Q9Y2I1]	DRUG	0.09415255
N06AB03	fluoxetine	C0018524	hallucinations	1	[P08183]	DRUG	0.176082284
C09CA01	losartan	C0039231	tachycardia	2	[P30556, P12821]	DRUG	0.001248928
N03AF02	oxcarbazepine	C0039231	tachycardia	1	[Q14524]	DRUG	0.016701405
N05AX08	risperidone	C0011206	delirium	2	[P32238, P21554]	DRUG_AND_METABOLITE	0.009279632
J01MA07	lomefloxacin	C0011991	diarrhea	1	[Q92887]	DRUG	0.028748417
G03AC06	medroxyprogesterone	C0025286	meningiomas	1	[P06401]	DRUG_AND_METABOLITE	0.080482871
R03AC13	formoterol	C0042109	urticaria	1	[P07550]	DRUG	0.025394378
A02BC01	omeprazole	C0151798	hepatic necrosis	1	[P08684]	DRUG_AND_METABOLITE	0.180499559
G03XC01	raloxifene	C0038454	cerebrovascular accident	1	[P03372]	DRUG	0.144630924
N03AB02	phenytoin	C0242184	hypoxia	3	[Q14432, Q14524, Q12809]	DRUG	0.129723858
C08CA05	nifedipine	C0018802	congestive heart failure	1	[Q12809]	DRUG	0.185493577
L01BA01	methotrexate	C0002871	anemia	1	[P02768]	DRUG	0.119381023
H05BX01	cinacalcet	C0009951	convulsions	1	[P31645]	DRUG	0.096195732
R03AC02	salbutamol	C0011849	diabetes mellitus	3	[P08684, P13945, P07550]	DRUG	0.000794668
N06AA17	amoxapine	C0038454	cerebrovascular accident	2	[P28223, P07550]	METABOLITE	0.126867639
G04BE09	vardenafil	C0007859	neck pain	1	[Q08499]	DRUG	0.022436068
G04BE03	sildenafil	C0007820	cerebrovascular disorder	1	[Q08499]	DRUG	0.273270497
C07AA03	pindolol	C0039231	tachycardia	2	[P07550, P08588]	DRUG	0.001179858
M01AB02	sulindac	C0009951	convulsions	2	[P35354, P49768]	METABOLITE	0.045203907
J01AA07	tetracycline	C0015230	rash	2	[P08254, P08253]	DRUG_AND_METABOLITE	0.046586487
A04AA01	ondansetron	C0023895	liver disease	1	[P08684]	DRUG	0.31133239
A04AA01	ondansetron	C0009806	constipation	3	[A5X5Y0, P46098, P41595]	DRUG	0.000398777
C10AA02	lovastatin	C0042029	urinary tract infection	1	[P30838]	METABOLITE	0.179767999
M01AE02	naproxen	C0020538	hypertension	10	[P35348, P21728, P31645, Q9Y2I1, P28223, P11712, P23975, P08913, P18089, P03952]	DRUG	0.000384154
M01AE02	naproxen	C0020542	pulmonary hypertension	2	[P35354, P31645]	DRUG	0.046224334
M01AH03	valdecoxib	C0026266	mitral insufficiency	4	[P23219, P31645, P35354, P11712]	DRUG_AND_METABOLITE	0.030786213
A02BC04	rabeprazole	C0027651	tumor	10	[Q9UNQ0, P04798, Q16678, P08684, P35354, P08183, P05177, P10632, P23219, P33261]	DRUG_AND_METABOLITE	0.499995859
M01AH01	celecoxib	C0015672	fatigue	3	[P31645, P28223, P35354]	DRUG_AND_METABOLITE	0.000443312
D07AC13	mometasone	C0021311	infection	1	[P04150]	METABOLITE	0.127583335
N04BC05	pramipexole	C0038363	ulcerative stomatitis	1	[P31645]	DRUG	0.031415297
L01BA01	methotrexate	C0037928	spinal cord disease	1	[P42898]	DRUG	0.06259756
J05AF04	stavudine	C0024115	lung disorder	1	[P05177]	METABOLITE	0.288374738
N05BC01	meprobamate	C0020517	hypersensitivity	6	[P42898, Q01959, P50135, P35367, P25021, Q9H3N8]	METABOLITE	0.000875659
M01AE02	naproxen	C0019158	hepatitis	3	[P23219, P35354, P02768]	DRUG	0.018603713
J02AC03	voriconazole	C0038358	gastric ulcer	1	[P23219]	DRUG	0.035028221
C02CA01	prazosin	C0042024	urinary incontinence	2	[P28223, P21917]	DRUG	0.007806911
C03CA01	furosemide	C0271650	latent diabetes	1	[P28845]	DRUG	0.093159412
C10AX09	ezetimibe	C0021311	infection	1	[P15144]	DRUG	0.225075103
A04AD12	aprepitant	C0020538	hypertension	2	[P20815, P11712]	DRUG_AND_METABOLITE	0.028748417
J05AE03	ritonavir	C0008311	cholangitis	1	[P21439]	DRUG	0.037934867
A02BC03	lansoprazole	C0442874	neuropathy	1	[P08183]	DRUG_AND_METABOLITE	0.108816906
L01XX35	anagrelide	C0009806	constipation	1	[P46098]	METABOLITE	0.022436068
M01AB08	etodolac	C0030920	peptic ulcer	2	[P35354, P23219]	DRUG_AND_METABOLITE	0.004490873
C10AB05	fenofibrate	C0015695	liver fatty	2	[P37231, Q07869]	DRUG_AND_METABOLITE	0.004960489
L01AA01	cyclophosphamide	C0023530	leukopenia	1	[P08183]	DRUG	0.051010927
N04BD01	selegiline	C0018790	cardiac arrest	1	[P18089]	METABOLITE	0.085892844
C02CA01	prazosin	C1527304	allergic reaction	3	[P41595, P35367, Q9H3N8]	METABOLITE	0.003004332
N06DX01	memantine	C0085584	encephalopathy	1	[P22303]	DRUG	0.082129915
N05AX12	aripiprazole	C0020473	hyperlipidemia	1	[P07550]	DRUG_AND_METABOLITE	0.217660581
N06AA02	imipramine	C0031117	peripheral neuropathy	1	[P08183]	DRUG_AND_METABOLITE	0.128073342
A03FA02	cisapride	C0009806	constipation	3	[A5X5Y0, P46098, P41595]	DRUG	8.83767E-05
N06DA03	rivastigmine	C0015230	rash	1	[P31645]	DRUG	0.086440059
N05AX08	risperidone	C0042024	urinary incontinence	3	[P08172, P28223, P21917]	DRUG_AND_METABOLITE	0.001041147
L04AX02	thalidomide	C0023418	leukemia	10	[P19838, P20815, P42263, P04798, P01375, P35354, Q08499, Q07343, P27815, P21980]	METABOLITE	0.161729114
N04BC02	pergolide	C0038454	cerebrovascular accident	2	[P28223, P07550]	DRUG	0.064088815
M01AB05	diclofenac	C0699893	skin carcinoma	9	[P10145, P35354, P42330, Q16790, P05181, P23219, P04798, P21554, P34972]	DRUG	0.045409295
N04BC05	pramipexole	C0149931	migraine	4	[P28223, P21917, P31645, P28335]	DRUG	0.000327066
C01BC04	flecainide	C0009806	constipation	1	[Q14524]	DRUG	0.019239124
L04AX02	thalidomide	C0023473	chronic myeloid leukemia	6	[P19838, P20815, P42263, P04798, P01375, P21980]	METABOLITE	0.335629767
G04CA02	tamsulosin	C0004093	asthenia	1	[P35354]	METABOLITE	0.039002635
H02AB02	dexamethasone	C0151514	skin atrophy	2	[P35354, P03956]	METABOLITE	0.101626316
C01BD01	amiodarone	C0019080	hemorrhage	1	[P11712]	DRUG	0.077866045
N05CF02	zolpidem	C0013395	Dyspepsia	1	[P23219]	DRUG	0.031289625
N03AF02	oxcarbazepine	C0009806	constipation	1	[Q14524]	DRUG	0.018096702
N04BC05	pramipexole	C0005747	blepharospasm	2	[P21918, P14416]	DRUG	0.016043482
A02BC03	lansoprazole	C0023530	leukopenia	1	[P08183]	DRUG_AND_METABOLITE	0.076200799
C09AA09	fosinopril	C0085096	peripheral vascular disorder	1	[P12821]	DRUG	0.03127
A03FA02	cisapride	C0242422	Parkinson	3	[P50406, P08908, P14416]	DRUG	0.043339606
N03AG01	valproic acid	C0013395	Dyspepsia	1	[P23219]	DRUG	0.046560113
D01AC02	miconazole	C0041912	upper respiratory tract infection	3	[P35228, P35354, P09601]	DRUG	0.345517289
C09AA08	cilazapril	C0035078	renal failure	2	[P12821, P08183]	DRUG	0.001208821
G02CB01	bromocriptine	C0009806	constipation	3	[P46098, P41595, P31645]	DRUG	0.000245734
L01CB01	etoposide	C0442874	neuropathy	1	[P08183]	DRUG_AND_METABOLITE	0.09523719
C09AA05	ramipril	C0006266	bronchospasm	1	[P12821]	DRUG	0.077274451
C04AD03	pentoxifylline	C0021400	Influenza	1	[P01375]	DRUG_AND_METABOLITE	0.047808761
M01AE01	ibuprofen	C0030305	pancreatitis	2	[P00918, P35354]	DRUG	0.144458057
M01AH02	rofecoxib	C0041912	upper respiratory tract infection	4	[P03973, P35354, P23219, P09917]	DRUG_AND_METABOLITE	0.246370433
L04AX04	lenalidomide	C0002103	allergic rhinitis	2	[P11712, P01375]	DRUG	0.020862332
C07AA03	pindolol	C0011991	diarrhea	1	[P46098]	DRUG	0.047754707
G03BA03	testosterone	C0030794	pelvic pain	1	[P11511]	DRUG_AND_METABOLITE	0.063987683
D05BB02	acitretin	C0011603	dermatitis	2	[P21731, Q13258]	METABOLITE	0.098137931
N05BA01	diazepam	C0023530	leukopenia	1	[P08183]	DRUG	0.114516617
N05AB06	trifluoperazine	C0018681	headache	2	[P05362, P29475]	DRUG	0.036670064
N02CC07	frovatriptan	C0015230	rash	1	[P08908]	DRUG	0.060210992
J02AC03	voriconazole	C0027051	myocardial infarction	3	[P11712, P33261, P23219]	DRUG	0.015087595
M01AE03	ketoprofen	C0027051	myocardial infarction	5	[P35354, P10145, P02768, P11712, P23219]	DRUG	0.001986914
C01BC03	propafenone	C0428977	bradycardia	1	[Q14524]	DRUG	0.012792437
N05AX12	aripiprazole	C0151744	myocardial ischemia	3	[P07550, P08588, Q12809]	DRUG_AND_METABOLITE	0.010478454
N01AX03	ketamine	C0014544	epilepsy	1	[P08183]	DRUG	0.10558648
N05AC02	thioridazine	C0033975	psychosis	6	[P35462, P28223, P21917, P28222, P31645, P08908]	DRUG_AND_METABOLITE	7.29447E-05
N04BD01	selegiline	C0018944	hematoma	1	[P11712]	DRUG_AND_METABOLITE	0.100645764
N04BC05	pramipexole	C0005697	neurogenic bladder	2	[P08172, P28223]	DRUG	0.00486818
C02CA04	doxazosin	C0042769	viral infection	1	[P04818]	METABOLITE	0.06555312
C07AB04	acebutolol	C0013604	edema	1	[P08588]	DRUG	0.01690995
C09CA07	telmisartan	C0021311	infection	3	[Q96RI1, P37231, Q07869]	DRUG	0.056270313
N02CC01	sumatriptan	C0442874	neuropathy	1	[P08183]	DRUG_AND_METABOLITE	0.171666695
L04AA06	mycophenolic acid	C0021311	infection	1	[P37231]	DRUG_AND_METABOLITE	0.180184941
G03BA03	testosterone	C0600139	prostate cancer	31	[P08183, P06401, P03372, Q92731, P11474, P42330, Q9UNQ0, P05093, P20815, P10632, P04798, P18405, P08684, P10275, P11511, P05177, Q16678, Q9HB55, P37058, P14061, P14060, P04278, O75751, P31213, P50225, P08842, P05108, P33261, P20813, P19793, Q12791]	METABOLITE	0.009768648
G03AC06	medroxyprogesterone	C0042487	venous thrombosis	1	[P03372]	DRUG_AND_METABOLITE	0.056501401
C10AB05	fenofibrate	C0011603	dermatitis	4	[P37231, Q9Y5Y4, Q13258, Q07869]	DRUG_AND_METABOLITE	0.000903387
P01AX06	atovaquone	C0013395	Dyspepsia	1	[P21964]	METABOLITE	0.093502489
A01AC01	triamcinolone	C0021311	infection	1	[P04150]	DRUG	0.127583335
N06AA17	amoxapine	C0003123	anorexia	7	[P28223, P21917, P28335, P28221, P31645, P23975, P14416]	DRUG_AND_METABOLITE	1.48976E-07
N04BD01	selegiline	C0029456	osteoporosis	1	[P08684]	DRUG_AND_METABOLITE	0.200806713
M01AE09	flurbiprofen	C0243026	sepsis	1	[P10145]	DRUG	0.166846606
M01AH02	rofecoxib	C0018524	hallucinations	1	[P33527]	DRUG_AND_METABOLITE	0.173681145
M01AB05	diclofenac	C0030920	peptic ulcer	4	[P35354, P10145, P33261, P23219]	DRUG_AND_METABOLITE	0.000797623
C08CA05	nifedipine	C0018681	headache	1	[O00555]	DRUG	0.07347151
M01AE02	naproxen	C0003123	anorexia	7	[P28223, P21917, P28335, P28221, P31645, P23975, P14416]	DRUG	5.17627E-07
J02AC02	itraconazole	C0020538	hypertension	1	[P20815]	DRUG_AND_METABOLITE	0.18054561
N05BA01	diazepam	C0035078	renal failure	1	[P08183]	DRUG	0.162841302
R03AC03	terbutaline	C0039231	tachycardia	2	[P07550, P08588]	DRUG	9.09152E-05
N05BA01	diazepam	C0027947	neutropenia	1	[P08183]	DRUG	0.09523719
G03CA03	estradiol	C0042487	venous thrombosis	3	[P03372, P21964, Q92731]	DRUG_AND_METABOLITE	0.024923189
A10BB09	gliclazide	C0027051	myocardial infarction	4	[P02768, P15692, P11712, P33261]	DRUG	0.000112498
N05AG02	pimozide	C0014130	Endocrine Disorders	3	[O95259, Q12809, P04798]	DRUG	0.193456647
J02AC02	itraconazole	C0442874	neuropathy	1	[P08183]	DRUG_AND_METABOLITE	0.063064427
N06AX16	venlafaxine	C0036572	seizures	2	[Q99250, P35498]	METABOLITE	0.030267383
C09AA04	perindopril	C0027947	neutropenia	1	[P08183]	DRUG	0.019687894
N06AB04	citalopram	C0038454	cerebrovascular accident	1	[P28223]	DRUG	0.202669364
M01AH02	rofecoxib	C0021311	infection	4	[P03973, P35354, P23219, P09917]	DRUG_AND_METABOLITE	0.281991681
N05AH04	quetiapine	C0009806	constipation	3	[P46098, P41595, P31645]	DRUG_AND_METABOLITE	0.000305005
N06AB06	sertraline	C0232726	tenesmus	1	[P11511]	METABOLITE	0.131507778
M01AH03	valdecoxib	C0042024	urinary incontinence	2	[P08172, P28223]	DRUG_AND_METABOLITE	0.010478454
A07EC04	balsalazide	C0030305	pancreatitis	2	[Q99895, P35354]	DRUG_AND_METABOLITE	0.016280057
N02AB02	meperidine	C0009951	convulsions	2	[P36544, P31645]	DRUG_AND_METABOLITE	0.055330287
D06BB10	imiquimod	C0042769	viral infection	1	[Q9NR97]	DRUG	0.023338897
N05AX08	risperidone	C0042109	urticaria	1	[P07550]	DRUG_AND_METABOLITE	0.105027437
N05BA06	lorazepam	C0009951	convulsions	3	[P18507, P28472, P47870]	DRUG_AND_METABOLITE	0.012425662
G03CA03	estradiol	C0019360	herpes zoster	1	[P03372]	DRUG_AND_METABOLITE	0.061499211
N06AB08	fluvoxamine	C0015672	fatigue	2	[P31645, P28223]	DRUG_AND_METABOLITE	0.001965274
A07EA06	budesonide	C0015672	fatigue	4	[P08185, P35354, P04150, P35228]	METABOLITE	3.83447E-06
L01AX03	temozolomide	C0006826	cancer	5	[P05181, P04798, P08684, P05177, P00519]	DRUG	0.033976159
N01AX03	ketamine	C0018524	hallucinations	1	[P08183]	DRUG	0.091808164
C09AA01	captopril	C0038454	cerebrovascular accident	3	[P12821, P00734, P08253]	DRUG	0.010041031
M01AC06	meloxicam	C0740401	perforated duodenal ulcer	1	[P35354]	DRUG_AND_METABOLITE	0.029823411
M01AC01	piroxicam	C0018834	heartburn	1	[P23219]	DRUG_AND_METABOLITE	0.015405718
R03AC12	salmeterol	C0015230	rash	1	[P07550]	DRUG	0.086440059
B01AC05	ticlopidine	C0019158	hepatitis	3	[P05181, P23219, P35354]	DRUG_AND_METABOLITE	0.002988738
A04AD12	aprepitant	C0032584	polyps	2	[P05177, P20815]	DRUG_AND_METABOLITE	0.172473809
C02CA04	doxazosin	C0042024	urinary incontinence	1	[P28223]	METABOLITE	0.040753047
N02CC01	sumatriptan	C0042514	ventricular tachycardia	1	[P08588]	DRUG	0.0483478
N03AF01	carbamazepine	C0023530	leukopenia	1	[P08183]	DRUG	0.085235597
N06AA06	trimipramine	C0038454	cerebrovascular accident	3	[P05362, P28223, P07550]	DRUG_AND_METABOLITE	0.204160347
L02BB03	bicalutamide	C0243026	sepsis	1	[P04150]	DRUG	0.053332694
C09AA04	perindopril	C0042373	Vascular Disorders	1	[P12821]	DRUG_AND_METABOLITE	0.039025321
L02BG01	aminoglutethimide	C0006826	cancer	4	[P05093, P08684, P11511, P05177]	DRUG	0.103194236
J02AC01	fluconazole	C0006826	cancer	4	[P08183, P20815, P08684, P09601]	DRUG	0.125729421
N05AX08	risperidone	C0011603	dermatitis	6	[P07550, P21731, P28223, P08908, P31645, Q9Y271]	DRUG_AND_METABOLITE	0.01440294
M01AE09	flurbiprofen	C0162316	iron deficiency anemia	3	[P10145, P02768, P07148]	DRUG	0.002413065
N06AB05	paroxetine	C0004093	asthenia	2	[P31645, P28223]	DRUG	0.003713939
N06AB05	paroxetine	C0004096	asthma	2	[P11229, P20309]	DRUG	0.195796817
V03AH01	diazoxide	C0151744	myocardial ischemia	2	[P07550, P08588]	DRUG	0.005809415
L02BG04	letrozole	C0024236	lymphedema	2	[P11509, P08684]	DRUG	6.31065E-05
R03DC01	zafirlukast	C0015230	rash	6	[P47712, P07550, P37231, P28223, P08908, Q9Y271]	DRUG_AND_METABOLITE	0.001849681
C07AA07	sotalol	C0020473	hyperlipidemia	1	[P07550]	DRUG	0.067929039
G03DA04	progesterone	C0026848	myopathy	2	[P10275, Q9Y6L6]	METABOLITE	0.16513393
L04AX02	thalidomide	C0013595	eczema	1	[P01375]	DRUG	0.439336515
D05BB02	acitretin	C0015672	fatigue	1	[P35354]	METABOLITE	0.039806384
G03CA03	estradiol	C0015672	fatigue	1	[P08185]	DRUG_AND_METABOLITE	0.085892844
C07AB04	acebutolol	C0006266	bronchospasm	1	[P07550]	DRUG	0.144785429
L02BA02	toremifene	C0017601	glaucoma	1	[Q16678]	METABOLITE	0.1628433
N05AX08	risperidone	C0009806	constipation	3	[P46098, P41595, P31645]	DRUG_AND_METABOLITE	0.000305005
J05AE03	ritonavir	C0022116	ischemia	1	[P05181]	DRUG	0.100457094
N02AB02	meperidine	C0009806	constipation	1	[P31645]	DRUG_AND_METABOLITE	0.034147949
N01BB09	ropivacaine	C0020538	hypertension	3	[P20815, P22460, P11712]	METABOLITE	0.069023604
N05AB02	fluphenazine	C0035078	renal failure	1	[P08183]	DRUG	0.146540748
N06AA02	imipramine	C0011991	diarrhea	1	[P46098]	DRUG_AND_METABOLITE	0.142528506
J01MA01	ofloxacin	C0027651	tumor	7	[P08684, P11388, P08183, Q92887, P33527, P05177, Q12809]	DRUG_AND_METABOLITE	0.300526911
C09AA10	trandolapril	C0003811	arrhythmia	1	[P12821]	DRUG_AND_METABOLITE	0.013961737
B01AC07	dipyridamole	C0024902	breast pain	1	[Q08499]	DRUG	0.016169699
C07AA12	nadolol	C0018524	hallucinations	1	[P08183]	DRUG	0.038508848
M01AB15	ketorolac	C0008031	chest pain	1	[P02768]	DRUG	0.015087595
N06AA02	imipramine	C0003123	anorexia	9	[P28223, P21917, P28335, P21397, P28221, P41143, P31645, P23975, P14416]	DRUG_AND_METABOLITE	3.39333E-07
C02CA01	prazosin	C0027404	Narcolepsy	2	[Q99250, P35498]	DRUG	0.019460121
N05AE04	ziprasidone	C0024236	lymphedema	1	[P08684]	DRUG	0.058255985
N05AH02	clozapine	C0497327	dementia	3	[P08908, P31645, P17787]	DRUG	0.159178855
N04BC05	pramipexole	C0030354	papilloma	1	[P23975]	DRUG	0.499995859
J01XE01	nitrofurantoin	C0019158	hepatitis	1	[P05181]	DRUG	0.028717627
L04AX02	thalidomide	C0031099	periodontitis	2	[P04798, P01375]	DRUG	0.059602896
B01AC05	ticlopidine	C0019080	hemorrhage	1	[P11712]	DRUG_AND_METABOLITE	0.07985866
L04AX02	thalidomide	C0231528	myalgia	1	[Q08499]	DRUG	0.295225154
C09AA01	captopril	C0038325	Stevens - Johnson syndrome	2	[P08253, P14780]	DRUG	0.000516726
M01AB08	etodolac	C0001824	agranulocytosis	2	[P16662, O60656]	DRUG	0.002408295
C03DB02	triamterene	C0020517	hypersensitivity	1	[O60674]	DRUG	0.055850064
N03AB02	phenytoin	C0149931	migraine	2	[P35498, P08684]	DRUG	0.026888854
C02CA04	doxazosin	C0015230	rash	2	[P28223, P08908]	METABOLITE	0.049355201
N05CF02	zolpidem	C0017168	gastroesophageal reflux	1	[P33261]	DRUG	0.051680751
R03DA04	theophylline	C0021311	infection	3	[P01375, P21817, P47989]	METABOLITE	0.47325408
H02AB06	prednisolone	C0011849	diabetes mellitus	3	[P08684, P10632, P04278]	DRUG_AND_METABOLITE	0.051010353
N05AA01	chlorpromazine	C0037763	spasm	2	[P14867, P21918]	DRUG_AND_METABOLITE	0.029913007
C09AA03	lisinopril	C0021311	infection	2	[Q9BYF1, P12821]	DRUG	0.034852775
N05CF02	zolpidem	C0017152	gastritis	1	[P23219]	DRUG	0.084103037
D05BB02	acitretin	C0027051	myocardial infarction	4	[P35354, P02768, P43116, P23219]	METABOLITE	0.024401265
C01BC03	propafenone	C0019080	hemorrhage	1	[P11712]	DRUG	0.052118018
N03AX09	lamotrigine	C1458155	breast neoplasm	4	[P08183, Q99720, Q14524, Q12809]	DRUG	0.286739714
M01AB15	ketorolac	C0019158	hepatitis	3	[P23219, P35354, P02768]	DRUG	0.001184871
G04CA02	tamsulosin	C0009443	common cold	3	[Q9BPW9, P35354, P23219]	METABOLITE	0.139141851
J05AE03	ritonavir	C0031117	peripheral neuropathy	1	[P08183]	DRUG	0.037934867
N02CC01	sumatriptan	C0042487	venous thrombosis	2	[P03372, Q92731]	METABOLITE	0.042804682
A02BC02	pantoprazole	C0013390	dysmenorrhea	1	[P04798]	METABOLITE	0.019381901
N06AA04	clomipramine	C0033975	psychosis	8	[P35462, P28223, P21917, Q13639, P21397, P28222, P31645, P08908]	DRUG_AND_METABOLITE	2.66666E-05
L02BA02	toremifene	C0023530	leukopenia	2	[Q92887, P08183]	DRUG_AND_METABOLITE	0.041004597
L04AX02	thalidomide	C0013384	dyskinesia	2	[Q99259, P14416]	METABOLITE	0.092356341
L04AX02	thalidomide	C0013390	dysmenorrhea	2	[P35354, P04798]	DRUG	0.002988738
N07BA01	nicotine	C0149931	migraine	1	[P08684]	DRUG	0.128103215
L04AX02	thalidomide	C0013395	Dyspepsia	1	[P23219]	DRUG_AND_METABOLITE	0.084103037
N05AX08	risperidone	C0004093	asthenia	2	[P31645, P28223]	DRUG_AND_METABOLITE	0.009279632
A03FA03	domperidone	C0011991	diarrhea	1	[P46098]	DRUG	0.045203907
N05AX08	risperidone	C0004096	asthma	5	[P07550, Q9Y271, P43115, P11229, P20309]	DRUG_AND_METABOLITE	0.062228737
N02CC04	rizatriptan	C0009806	constipation	3	[A5X5Y0, P46098, P41595]	METABOLITE	8.20217E-06
N01BB09	ropivacaine	C0018944	hematoma	1	[P11712]	METABOLITE	0.081354349
M01AB05	diclofenac	C0017152	gastritis	3	[P10145, P23219, P35354]	DRUG_AND_METABOLITE	0.007907224
D07AC04	fluocinolone acetonide	C0015230	rash	1	[P47712]	DRUG	0.050449029
N03AG01	valproic acid	C0013404	dyspnea	1	[P13726]	DRUG	0.082093178
H02AB02	dexamethasone	C0030305	pancreatitis	3	[P05181, P04798, P35354]	DRUG_AND_METABOLITE	0.017037273
N06BA04	methylphenidate	C0027651	tumor	5	[Q99720, Q01959, Q13639, P23975, P35348]	DRUG_AND_METABOLITE	0.499995859
N03AX09	lamotrigine	C0004134	ataxia	1	[P35498]	DRUG	0.061166635
N05AB06	trifluoperazine	C0018790	cardiac arrest	4	[Q12809, Q13936, P18089, P07550]	DRUG_AND_METABOLITE	0.002840837
C03DB01	amiloride	C0011991	diarrhea	2	[P46098, P37088]	DRUG	0.009015685
C10AB05	fenofibrate	C0015230	rash	4	[P37231, Q9Y5Y4, Q13258, Q07869]	DRUG_AND_METABOLITE	0.000286831
M01AB15	ketorolac	C0009324	ulcerative colitis	2	[P10145, P35354]	DRUG	0.040753047
N05AX08	risperidone	C0009951	convulsions	5	[Q9UBS5, P08183, P36544, P08908, P31645]	DRUG_AND_METABOLITE	0.010348691
N06AX16	venlafaxine	C0151827	eye pain	1	[O60840]	METABOLITE	0.09505443
C07AG02	carvedilol	C0009951	convulsions	3	[P08183, P08908, P31645]	DRUG_AND_METABOLITE	0.013399503
N05CF01	zopiclone	C0001969	drunk	2	[P47869, P05181]	DRUG	0.006482837
L01XE03	erlotinib	C0149871	deep vein thrombosis	2	[O60674, O14757]	DRUG_AND_METABOLITE	0.281527267
M01AH01	celecoxib	C0015230	rash	3	[P28223, P08908, P31645]	DRUG	0.072470568
A02BC02	pantoprazole	C0020443	hypercholesterolemia	1	[Q9Y6L6]	DRUG	0.08498899
A02BC04	rabeprazole	C0004998	skin benign neoplasm	6	[P05177, P08183, P35354, Q9UNQ0, Q16678, P04798]	DRUG_AND_METABOLITE	0.41810029
C10AA01	simvastatin	C0023530	leukopenia	1	[P08183]	DRUG_AND_METABOLITE	0.051010927
N05AB02	fluphenazine	C0031511	pheochromocytoma	4	[P05177, P08183, P05181, P10275]	DRUG	0.466515826
A02BC02	pantoprazole	C0020433	bilirubinemia	1	[Q9Y6L6]	DRUG	0.052057421
N03AF02	oxcarbazepine	C0009951	convulsions	3	[P35498, Q99250, Q9NY46]	DRUG	0.00145582
C04AD03	pentoxifylline	C0021311	infection	1	[P01375]	DRUG_AND_METABOLITE	0.325990764
N05AD01	haloperidol	C0039231	tachycardia	2	[P07550, P08588]	DRUG	0.007694259
N05AX12	aripiprazole	C0028754	obesity	1	[P07550]	DRUG_AND_METABOLITE	0.204720971
G04BE03	sildenafil	C0007784	cerebral hemorrhage	1	[Q08499]	DRUG	0.237019021
N01BB09	ropivacaine	C0018790	cardiac arrest	3	[Q14524, Q12809, Q13936]	METABOLITE	0.000490405
A05AA02	ursodeoxycholic acid	C0030305	pancreatitis	1	[P05181]	DRUG_AND_METABOLITE	0.103777387
N06AA04	clomipramine	C0037763	spasm	2	[P14867, P21918]	DRUG_AND_METABOLITE	0.022498355
N06AX16	venlafaxine	C0001969	drunk	12	[P28223, P31645, P21728, P08908, P35462, P14416, P21397, P08172, Q05586, Q13224, P35372, P25103]	DRUG	0
C07AA05	propranolol	C0018790	cardiac arrest	2	[Q13936, P07550]	DRUG_AND_METABOLITE	0.011832432
C07AA05	propranolol	C0018799	heart disease	4	[P31645, P08588, P07550, P41595]	DRUG	0.028343005
N06AX05	trazodone	C0018802	congestive heart failure	2	[Q9Y2I1, P07550]	DRUG_AND_METABOLITE	0.071757865
N05AH03	olanzapine	C0027932	neurosis	4	[P23975, P31645, P28223, P14416]	DRUG_AND_METABOLITE	9.71969E-06
J01MA01	ofloxacin	C0027947	neutropenia	2	[Q92887, P08183]	DRUG	0.004222847
A02BA04	nizatidine	C0020517	hypersensitivity	3	[P35367, P25021, Q9H3N8]	DRUG	0.000723628
A10BB09	gliclazide	C0027651	tumor	2	[P15692, P33261]	DRUG	0.31590567
L04AA13	leflunomide	C0151798	hepatic necrosis	1	[P03956]	DRUG	0.099257725
N04BC04	ropinirole	C0003873	rheumatoid arthritis	2	[P05177, P07550]	DRUG	0.238732572
N06AA06	trimipramine	C0009806	constipation	3	[P46098, P41595, P31645]	DRUG_AND_METABOLITE	0.001536633
N06AB03	fluoxetine	C0006266	bronchospasm	3	[P11229, P20309, Q08499]	METABOLITE	0.15591646
N05AH03	olanzapine	C1510472	drug dependence	1	[P41595]	DRUG_AND_METABOLITE	0.040204533
N05AX08	risperidone	C0011849	diabetes mellitus	3	[P08684, P18089, P07550]	DRUG_AND_METABOLITE	0.215112556
M01AB15	ketorolac	C0019080	hemorrhage	1	[P11712]	DRUG	0.0608928
N02AA03	hydromorphone	C0006266	bronchospasm	1	[P23219]	DRUG	0.369658864
N02CC01	sumatriptan	C0035078	renal failure	1	[P08183]	DRUG_AND_METABOLITE	0.164896017
N06AX06	nefazodone	C0018802	congestive heart failure	2	[Q9Y2I1, P07550]	METABOLITE	0.044555324
C07AA15	carteolol	C0015230	rash	1	[P07550]	DRUG	0.100741343
B05BC01	mannitol	C0021311	infection	21	[P29460, P17931, P49789, P10144, P11226, P06729, P11717, P01574, P27487, P13688, Q9NNX6, P15529, Q9BZZ2, P02788, P52799, P23219, P02749, P16410, Q9Y286, P35247, P01130]	METABOLITE	0.000286831
N06AX16	venlafaxine	C0029456	osteoporosis	2	[P08684, P34972]	METABOLITE	0.131427357
M01AH03	valdecoxib	C0030305	pancreatitis	2	[P00918, P35354]	DRUG_AND_METABOLITE	0.091730301
N05BE01	buspirone	C0027051	myocardial infarction	6	[P21554, P13945, P07550, P31645, P08588, P18089]	DRUG_AND_METABOLITE	0.057844321
N07XX02	riluzole	C0003873	rheumatoid arthritis	2	[P05177, P04798]	DRUG	0.123521484
N03AX09	lamotrigine	C0004238	atrial fibrillation	1	[Q14524]	DRUG	0.07026785
M01AB05	diclofenac	C0027813	neuritis	1	[P08183]	DRUG	0.129936284
C01BB01	lidocaine	C0006266	bronchospasm	2	[P00533, P16050]	METABOLITE	0.184397912
J01AA08	minocycline	C0002792	anaphylaxis	2	[P01584, P08253]	DRUG_AND_METABOLITE	0.007010373
M01AE03	ketoprofen	C0085096	peripheral vascular disorder	1	[P10145]	DRUG	0.095009391
H02AB06	prednisolone	C0030920	peptic ulcer	1	[P33261]	METABOLITE	0.082956716
C09AA01	captopril	C0022658	nephropathy	4	[Q9BYF1, P02768, P08253, P14780]	DRUG	0.000286831
L04AX01	azathioprine	C0024299	lymphoma	1	[P27361]	METABOLITE	0.449802927
N05BA01	diazepam	C0014549	grand mal	2	[Q99250, P35498]	DRUG	0.017780322
N05AD01	haloperidol	C0011991	diarrhea	2	[P46098, O60656]	DRUG	0.019656405
N06AB04	citalopram	C0033975	psychosis	5	[P35462, P28223, P28222, P31645, P08908]	DRUG	1.98074E-05
C10AA01	simvastatin	C0151798	hepatic necrosis	1	[P08684]	DRUG_AND_METABOLITE	0.104056627
J02AC03	voriconazole	C0038454	cerebrovascular accident	1	[P24557]	METABOLITE	0.107647419
G04BD04	oxybutynin	C0018799	heart disease	1	[Q12809]	DRUG	0.134412234
N06AX16	venlafaxine	C0040822	tremor	1	[Q14643]	DRUG	0.05451108
J05AE01	saquinavir	C0004096	asthma	1	[P33527]	DRUG	0.280349021
L02AB01	megestrol	C0021311	infection	2	[P03372, P04150]	DRUG	0.082956716
C07AA05	propranolol	C0018802	congestive heart failure	1	[P07550]	DRUG_AND_METABOLITE	0.153623294
C07AA05	propranolol	C0018801	heart failure	1	[P07550]	DRUG_AND_METABOLITE	0.153623294
N06AB04	citalopram	C0031117	peripheral neuropathy	1	[P08183]	DRUG	0.046530938
C07AG01	labetalol	C0006266	bronchospasm	1	[P07550]	DRUG	0.179324562
C10AA01	simvastatin	C0023890	cirrhosis	1	[P08684]	DRUG_AND_METABOLITE	0.12507432
G03DA04	progesterone	C0003123	anorexia	4	[P28223, P21397, P14416, P04278]	METABOLITE	0.003514924
P01AX06	atovaquone	C0021311	infection	7	[P09211, P07550, P42898, P49327, Q9UBC3, Q13363, P01024]	METABOLITE	0.456260126
C02CA04	doxazosin	C0015672	fatigue	1	[P28223]	METABOLITE	0.035047926
A10BX02	repaglinide	C0041912	upper respiratory tract infection	1	[P37231]	DRUG	0.210928081
N04BC05	pramipexole	C1458155	breast neoplasm	3	[Q99720, Q01959, P23975]	DRUG	0.499995859
N06AX16	venlafaxine	C0001824	agranulocytosis	1	[P08183]	DRUG	0.136626787
N05AE04	ziprasidone	C0041912	upper respiratory tract infection	1	[P07550]	DRUG	0.499499939
D01AE15	terbinafine	C0017152	gastritis	1	[P23219]	DRUG	0.06259756
M01AH03	valdecoxib	C0684249	lung cancer	7	[P35354, P33527, Q16790, P23219, P11712, P33261, P08684]	DRUG_AND_METABOLITE	0.121673094
A03FA01	metoclopramide	C0042024	urinary incontinence	1	[P28223]	DRUG	0.050945221
G03DA04	progesterone	C0010709	cyst	18	[P05177, P11509, P08183, P06401, P03372, P15531, Q92731, P33527, Q9UNQ0, P31213, P11511, P20815, P05181, Q16678, P08235, P18405, P04798, P10275]	DRUG_AND_METABOLITE	0.174370945
C01BC03	propafenone	C0024115	lung disorder	2	[P08183, P05177]	DRUG	0.050501715
C01BC03	propafenone	C0024117	COPD	1	[P05177]	DRUG	0.146088071
A02BC04	rabeprazole	C0027051	myocardial infarction	7	[P35354, P02768, P04798, P11712, P33261, P23219, P05177]	DRUG_AND_METABOLITE	0.007622355
A10BB07	glipizide	C0149931	migraine	1	[P08684]	DRUG	0.040753047
S01ED02	betaxolol	C0442874	neuropathy	2	[Q9UQD0, P08183]	METABOLITE	0.012780272
N07BC02	methadone	C0013146	abuse	1	[P41595]	METABOLITE	0.040557986
G04BE03	sildenafil	C0007642	cellulitis	1	[Q07343]	DRUG	0.173560749
N05AB06	trifluoperazine	C0020456	hyperglycemia	2	[P35354, Q9Y210]	METABOLITE	0.143199044
C04AD03	pentoxifylline	C0003123	anorexia	1	[P01375]	DRUG_AND_METABOLITE	0.054135291
C07AA03	pindolol	C0011570	mental depression	8	[P28223, P28335, P28222, P50406, P47898, P08908, P18825, P31645]	DRUG	0
C09CA02	eprosartan	C0035078	renal failure	1	[P30556]	DRUG	0.041794575
L04AX04	lenalidomide	C0006277	bronchitis	1	[P01375]	DRUG	0.027162705
N06DA03	rivastigmine	C0015672	fatigue	1	[P31645]	DRUG	0.017783546
S01ED03	levobunolol	C0042109	urticaria	1	[P07550]	DRUG	0.022963468
A07EA06	budesonide	C0015230	rash	1	[P05113]	DRUG	0.261800081
C09AA07	benazepril	C0003811	arrhythmia	1	[P12821]	DRUG_AND_METABOLITE	0.013961737
N06AX21	duloxetine	C0231528	myalgia	3	[P17252, P29475, Q8NER1]	DRUG	0.041540814
N05AB04	prochlorperazine	C1527304	allergic reaction	2	[Q01959, P35367]	DRUG	0.012112884
L01XE02	gefitinib	C0040034	thrombocytopenia	1	[O60674]	DRUG_AND_METABOLITE	0.327279171
C09CA01	losartan	C0023222	leg pain	1	[Q08499]	DRUG	0.019028106
N06BA04	methylphenidate	C0027430	nasal polyps	1	[P23975]	DRUG_AND_METABOLITE	0.499995859
J01MA01	ofloxacin	C0027720	nephrosis	1	[P02768]	METABOLITE	0.086440059
N06AB04	citalopram	C0031212	personality disorder	1	[P31645]	DRUG	0.023338897
N01BB09	ropivacaine	C0442874	neuropathy	2	[Q9UQD0, P08183]	METABOLITE	0.026625335
N02CC03	zolmitriptan	C1458155	breast neoplasm	1	[P05177]	DRUG	0.489795092
C02CA04	doxazosin	C0003123	anorexia	2	[P28223, P14416]	METABOLITE	0.00976001
N02AX02	tramadol	C0010709	cyst	1	[P23975]	DRUG_AND_METABOLITE	0.461784936
J01MA02	ciprofloxacin	C0035078	renal failure	1	[P08183]	DRUG	0.074465973
N02AC04	propoxyphene	C0009951	convulsions	1	[P31645]	METABOLITE	0.108919575
N06AX16	venlafaxine	C0011206	delirium	2	[P32238, P21554]	METABOLITE	0.012792437
N06DA02	donepezil	C0017152	gastritis	1	[P23219]	DRUG	0.052242123
A02BC03	lansoprazole	C0030305	pancreatitis	2	[Q99895, P04798]	DRUG	0.037352227
L02BA01	tamoxifen	C0020473	hyperlipidemia	1	[P23219]	DRUG	0.160121456
L04AX02	thalidomide	C0034067	emphysema	1	[P21802]	DRUG	0.117247144
C01DA02	nitroglycerin	C0013595	eczema	1	[P09211]	METABOLITE	0.157752421
N06AA17	amoxapine	C0018524	hallucinations	1	[P36544]	METABOLITE	0.173681145
A10BG02	rosiglitazone	C0027051	myocardial infarction	6	[P37231, Q07869, P11712, P33261, P23219, P05177]	DRUG	0.000299598
L02BG03	anastrozole	C0006826	cancer	3	[P08684, P11511, P05177]	DRUG_AND_METABOLITE	0.208059347
C07AA05	propranolol	C0006266	bronchospasm	1	[P07550]	DRUG_AND_METABOLITE	0.382742428
C08DB01	diltiazem	C0009806	constipation	1	[P46098]	DRUG	0.037934867
N04BC04	ropinirole	C0042514	ventricular tachycardia	1	[P08588]	DRUG	0.034424934
N06BA04	methylphenidate	C0004096	asthma	2	[P11229, P20309]	DRUG_AND_METABOLITE	0.212536646
N06BA04	methylphenidate	C0004093	asthenia	2	[P31645, P28223]	DRUG_AND_METABOLITE	0.004167423
N02CC03	zolmitriptan	C0678222	breast cancer	1	[P05177]	DRUG	0.485850957
A10BX03	nateglinide	C0011991	diarrhea	1	[O60656]	DRUG_AND_METABOLITE	0.033737522
N05AX12	aripiprazole	C0042109	urticaria	1	[P07550]	DRUG_AND_METABOLITE	0.102103327
N06AA11	protriptyline	C0038454	cerebrovascular accident	3	[P05362, P28223, P07550]	DRUG	0.082956716
N06AX05	trazodone	C0018524	hallucinations	1	[P08183]	DRUG	0.205488636
C09AA13	moexipril	C0042109	urticaria	1	[P12821]	DRUG_AND_METABOLITE	0.020490582
N05BA02	chlordiazepoxide	C0022346	jaundice	3	[Q9Y6L6, P22309, Q9NPD5]	DRUG	0.000156554
N03AF02	oxcarbazepine	C0015230	rash	1	[Q16548]	DRUG	0.100741343
R03AC02	salbutamol	C0015230	rash	1	[P07550]	DRUG	0.060210992
G02CB03	cabergoline	C0020517	hypersensitivity	2	[P41595, P35367]	DRUG	0.014503926
N01BB09	ropivacaine	C0027051	myocardial infarction	3	[P11712, P33261, P05177]	DRUG_AND_METABOLITE	0.086440059
N02AB02	meperidine	C0018524	hallucinations	1	[P36544]	DRUG_AND_METABOLITE	0.105027437
P02CA03	albendazole	C0002874	aplastic anemia	1	[P04798]	DRUG	0.074465973
C01EB03	indomethacin	C0020538	hypertension	3	[P37231, P25101, P11712]	DRUG	0.163180596
L02BA01	tamoxifen	C0020538	hypertension	6	[P20815, P03372, P11511, P11712, P31513, Q92731]	DRUG_AND_METABOLITE	0.006194122
L02AB01	megestrol	C0007286	carpal tunnel syndrome	2	[P06401, P03372]	DRUG	0.000112117
C01EB03	indomethacin	C0020542	pulmonary hypertension	2	[P37231, P35354]	DRUG_AND_METABOLITE	0.037703475
M03BX02	tizanidine	C0007097	carcinoma	1	[P05177]	DRUG	0.422369873
M05BA04	alendronate	C0021311	infection	2	[P42336, P48736]	DRUG	0.14501301
N06AA06	trimipramine	C0015230	rash	6	[P07550, P28223, P08908, P31645, P17405, P09211]	DRUG	0.035812138
L01CB01	etoposide	C0031117	peripheral neuropathy	1	[P08183]	DRUG_AND_METABOLITE	0.039009407
N01AH01	fentanyl	C0024236	lymphedema	1	[P08684]	DRUG	0.024401265
N05AH04	quetiapine	C0018802	congestive heart failure	3	[Q9Y2I1, Q12809, P07550]	DRUG	0.021209641
R06AX02	cyproheptadine	C0003123	anorexia	8	[P28223, P21917, P28335, P28221, P41143, P31645, P23975, P14416]	DRUG_AND_METABOLITE	0
G04BE03	sildenafil	C0011603	dermatitis	1	[Q07343]	DRUG	0.318014397
L01BA01	methotrexate	C0027947	neutropenia	3	[Q92887, Q9NPD5, P08183]	DRUG	0.000673189
N06AF03	phenelzine	C0015230	rash	2	[P31645, P23946]	METABOLITE	0.049355201
L01XE02	gefitinib	C0027651	tumor	124	[P31749, P42336, Q9UNQ0, P07333, P08684, P00533, P04626, P21802, P11309, P08183, P46734, Q9UK32, P35968, Q14289, P37173, P36897, P10721, Q14164, Q15746, Q9Y243, O60674, Q15303, P22455, P68400, P28482, P22607, P27361, P45985, P41240, Q16539, P29317, Q08345, P43405, P08069, P49137, Q13153, P08581, P51813, P07949, O14965, P12931, P42685, P50750, P24941, P16234, Q13177, Q96GD4, Q13873, P07948, Q05397…	DRUG_AND_METABOLITE	0.029637746
M01AE01	ibuprofen	C0001122	acidosis	1	[Q16790]	METABOLITE	0.113271913
N06DA03	rivastigmine	C0011603	dermatitis	1	[P31645]	DRUG	0.110503219
L04AX04	lenalidomide	C0028259	nodule	1	[P01375]	DRUG	0.019239124
N06AA10	nortriptyline	C0001824	agranulocytosis	1	[P08183]	DRUG	0.122744
M01AB05	diclofenac	C0007097	carcinoma	14	[P05181, P35354, P08183, P33527, Q16790, P10145, P23219, P42330, P10632, P04798, Q9Y5N1, P08684, P05177, P22309]	DRUG	0.375658624
C09CA01	losartan	C0023530	leukopenia	3	[P16662, P22309, P08183]	DRUG	0.000714178
M04AA01	allopurinol	C0035078	renal failure	1	[P29274]	METABOLITE	0.243905676
M01AH03	valdecoxib	C0013595	eczema	3	[P28223, P08908, P31645]	DRUG_AND_METABOLITE	0.056501401
L02BA01	tamoxifen	C0162566	porphyria cutanea tarda	1	[P05177]	DRUG_AND_METABOLITE	0.038585711
N05AH02	clozapine	C0019158	hepatitis	2	[P05181, P11509]	DRUG	0.092356341
N05AA01	chlorpromazine	C0009806	constipation	3	[P46098, P41595, P31645]	DRUG_AND_METABOLITE	0.002124178
R03BA08	ciclesonide	C0029456	osteoporosis	1	[P08684]	DRUG	0.049083824
N06AX21	duloxetine	C0021311	infection	7	[P07550, P04156, Q13936, P35354, P23219, P17252, P09917]	METABOLITE	0.36445538
N05CD02	nitrazepam	C0004134	ataxia	1	[P35498]	DRUG	0.167395635
D08AC02	chlorhexidine	C0013604	edema	1	[P14780]	DRUG	0.015405718
N01AH01	fentanyl	C0442874	neuropathy	1	[P08183]	DRUG	0.084103037
N06AF03	phenelzine	C0004134	ataxia	1	[P80404]	DRUG	0.076642524
C01BD01	amiodarone	C0018524	hallucinations	1	[P08183]	DRUG	0.107464244
C08DB01	diltiazem	C0009951	convulsions	5	[P35498, P08183, Q99250, Q9NY46, P08908]	DRUG	0.000593081
L04AX02	thalidomide	C0027051	myocardial infarction	12	[P35354, P48507, P21554, P00488, P01375, Q08499, P04798, P48506, P11712, P33261, P23219, P05177]	DRUG	0.006342878
N02AA05	oxycodone	C0018799	heart disease	1	[P31645]	DRUG	0.145004542
N03AE01	clonazepam	C0149931	migraine	1	[P08684]	DRUG	0.088180739
J05AE01	saquinavir	C0032584	polyps	5	[P08183, Q92887, P33527, Q9UNQ0, P20815]	DRUG	0.146298288
N06AA11	protriptyline	C0003123	anorexia	6	[P28223, P28335, P28221, P31645, P23975, P14416]	DRUG_AND_METABOLITE	1.54047E-05
M03BX08	cyclobenzaprine	C0023530	leukopenia	1	[P08183]	DRUG_AND_METABOLITE	0.186837916
N06AB08	fluvoxamine	C0024115	lung disorder	5	[P08183, P05181, P04798, P31645, P05177]	DRUG_AND_METABOLITE	0.001555998
L04AX02	thalidomide	C0231218	malaise	1	[Q08499]	DRUG	0.04898487
C01EB03	indomethacin	C0020456	hyperglycemia	3	[P37231, P35354, P10145]	DRUG	0.009737741
N06DA03	rivastigmine	C0027932	neurosis	1	[P31645]	DRUG	0.015405718
N04BD01	selegiline	C0030920	peptic ulcer	1	[P33261]	DRUG_AND_METABOLITE	0.114661067
N03AX16	pregabalin	C0005967	bone neoplasm	1	[Q01650]	DRUG	0.401674859
C09AA04	perindopril	C0042109	urticaria	1	[P12821]	DRUG_AND_METABOLITE	0.018096702
N02AX02	tramadol	C0009806	constipation	1	[P31645]	DRUG_AND_METABOLITE	0.023338897
C01BC03	propafenone	C0010054	coronary artery disease	1	[P08684]	DRUG	0.170421814
N06AB06	sertraline	C0018418	gynecomastia	1	[P11511]	METABOLITE	0.018096702
N01AH01	fentanyl	C0024115	lung disorder	1	[P08183]	DRUG	0.206353335
C07AA06	timolol	C0021311	infection	1	[P07550]	DRUG	0.311927901
N05AH03	olanzapine	C0008031	chest pain	1	[P02768]	DRUG	0.034021738
C08DB01	diltiazem	C0018524	hallucinations	4	[P08183, P35498, Q99250, Q9NY46]	DRUG	0.000305005
N03AX09	lamotrigine	C0020538	hypertension	1	[P11712]	DRUG	0.222055843
N06DA03	rivastigmine	C0004093	asthenia	1	[P31645]	DRUG	0.017783546
N06AA01	desipramine	C0001824	agranulocytosis	1	[P08183]	DRUG	0.127182501
N06AB08	fluvoxamine	C0003873	rheumatoid arthritis	2	[P05177, P04798]	DRUG_AND_METABOLITE	0.195681252
C09CA07	telmisartan	C0006266	bronchospasm	1	[P37231]	DRUG	0.20086833
M01AE02	naproxen	C0002874	aplastic anemia	1	[P60953]	DRUG	0.239951985
M01AE02	naproxen	C0002871	anemia	1	[P02768]	DRUG	0.187538464
M01AE02	naproxen	C0002878	hemolytic anemia	1	[P22309]	DRUG	0.127602067
G03CA03	estradiol	C0013390	dysmenorrhea	1	[P04798]	DRUG_AND_METABOLITE	0.040229277
N05AA01	chlorpromazine	C0004096	asthma	12	[P07550, P09917, P05362, P47989, P35354, P23219, P43115, P29475, P11229, P29274, P20309, Q14643]	DRUG	0.01266617
G03CA03	estradiol	C0013395	Dyspepsia	1	[P21964]	DRUG	0.06803181
N04BC05	pramipexole	C0024117	COPD	2	[P07550, P31645]	DRUG	0.129792881
J05AG03	efavirenz	C0023798	lipoma	1	[P05177]	DRUG	0.418105216
N05AE04	ziprasidone	C0013604	edema	1	[P08588]	DRUG	0.063186267
C07AB02	metoprolol	C0006266	bronchospasm	1	[P07550]	DRUG_AND_METABOLITE	0.220108265
C09AA06	quinapril	C0027051	myocardial infarction	1	[P12821]	DRUG_AND_METABOLITE	0.085527439
L04AA06	mycophenolic acid	C0038358	gastric ulcer	1	[P37231]	DRUG_AND_METABOLITE	0.021227014
C07AG01	labetalol	C0042109	urticaria	1	[P07550]	DRUG	0.033976159
N07BC02	methadone	C0878544	cardiomyopathy	2	[Q12809, P08588]	METABOLITE	0.092935475
G04BE09	vardenafil	C0456909	blindness	1	[P35913]	DRUG	0.058976887
G04CA03	terazosin	C0015672	fatigue	1	[P28223]	DRUG_AND_METABOLITE	0.056501401
C10AB05	fenofibrate	C0085096	peripheral vascular disorder	1	[P37231]	DRUG_AND_METABOLITE	0.074019775
N06BA01	amphetamine	C0042769	viral infection	1	[P14174]	METABOLITE	0.187936819
N02CC01	sumatriptan	C0027051	myocardial infarction	11	[P02768, P03372, P13945, P04798, P10275, Q92731, P07550, P11712, P05177, P08588, P18089]	DRUG	3.98671E-05
N06AA04	clomipramine	C0019080	hemorrhage	1	[P11712]	DRUG	0.218495181
B01AC04	clopidogrel	C1458140	bleeding diathesis	1	[P11712]	DRUG	0.038827414
C09CA03	valsartan	C0035078	renal failure	1	[P30556]	DRUG	0.037532924
M04AB01	probenecid	C0027726	nephrotic syndrome	1	[P02768]	DRUG	0.242020171
M01AH03	valdecoxib	C0013395	Dyspepsia	1	[P23219]	DRUG_AND_METABOLITE	0.051665686
J01FA09	clarithromycin	C0009951	convulsions	2	[P08183, P33527]	DRUG	0.035667691
N04BD01	selegiline	C0019158	hepatitis	2	[P05181, P11509]	DRUG_AND_METABOLITE	0.04063245
M01AE12	oxaprozin	C0041912	upper respiratory tract infection	2	[P35354, P23219]	DRUG	0.051685285
N06AB05	paroxetine	C0009319	colitis	4	[P08183, P31645, P46098, P41595]	DRUG	0.01037023
C02KX01	bosentan	C0023890	cirrhosis	1	[P08684]	DRUG_AND_METABOLITE	0.064448325
N04BD01	selegiline	C0023530	leukopenia	1	[P08183]	DRUG	0.105422145
N06AX16	venlafaxine	C0039070	syncope	1	[P29274]	DRUG_AND_METABOLITE	0.074076931
N06AA11	protriptyline	C0015230	rash	5	[P07550, P28223, P08908, P31645, P17405]	DRUG	0.016169699
N06AX05	trazodone	C0018790	cardiac arrest	2	[P18089, P07550]	DRUG_AND_METABOLITE	0.022436068
N06AA04	clomipramine	C0003123	anorexia	9	[P28223, P21917, P28335, P21397, P28221, P41143, P31645, P23975, P14416]	DRUG_AND_METABOLITE	1.48976E-07
N06DA03	rivastigmine	C0027651	tumor	1	[P08684]	DRUG	0.485641202
R03DC01	zafirlukast	C0020517	hypersensitivity	2	[P41595, P35367]	DRUG_AND_METABOLITE	0.043503908
L04AX01	azathioprine	C0027651	tumor	20	[P11309, P06730, P17252, P27361, Q16539, P22309, P12931, P47989, P16220, Q13126, P06493, P60891, O15440, P51580, P15104, Q02750, P24666, P08238, Q08499, O15439]	METABOLITE	0.461446018
N05AX08	risperidone	C0006266	bronchospasm	5	[P07550, Q9Y271, P43115, P11229, P20309]	DRUG_AND_METABOLITE	0.062228737
L01XE03	erlotinib	C0032285	pneumonia	2	[P43405, P20783]	DRUG_AND_METABOLITE	0.333990256
C03CA01	furosemide	C0001339	acute pancreatitis	2	[Q99895, P00918]	DRUG_AND_METABOLITE	0.040568762
D07AC04	fluocinolone acetonide	C0020615	hypoglycemia	1	[P04150]	DRUG	0.019381901
N06AA06	trimipramine	C0231218	malaise	1	[Q8NER1]	METABOLITE	0.053008495
A02BC01	omeprazole	C0030193	pain	1	[Q8NER1]	DRUG	0.036486436
N02AB02	meperidine	C0018790	cardiac arrest	1	[Q12809]	DRUG_AND_METABOLITE	0.059501915
M04AA01	allopurinol	C0043144	wheezing	7	[P00533, P16220, P00813, P47989, P29274, Q08499, P12931]	METABOLITE	0.036564399
C07AA06	timolol	C0009443	common cold	1	[P07550]	DRUG	0.298579399
A02BC04	rabeprazole	C0017601	glaucoma	1	[Q16678]	METABOLITE	0.116972229
N02AX02	tramadol	C0009951	convulsions	1	[P31645]	DRUG_AND_METABOLITE	0.127783868
C02CA01	prazosin	C0018524	hallucinations	4	[P08183, P35498, Q99250, Q9NY46]	DRUG	0.001136894
N02AX02	tramadol	C0149931	migraine	3	[P31645, P08684, P28335]	DRUG	0.000258147
N05AE04	ziprasidone	C0013595	eczema	6	[P07550, P21731, P28223, P08908, P31645, Q9Y271]	DRUG	0.002805827
C07AB07	bisoprolol	C0020615	hypoglycemia	1	[P07550]	DRUG_AND_METABOLITE	0.026665834
N06AX05	trazodone	C0152029	sinus congestion	3	[P25021, P35367, P08588]	DRUG_AND_METABOLITE	0.026969664
C09AA04	perindopril	C0038454	cerebrovascular accident	1	[P12821]	DRUG_AND_METABOLITE	0.05696568
N06DA03	rivastigmine	C0011849	diabetes mellitus	2	[P06276, P08684]	DRUG	0.028343005
A02BC02	pantoprazole	C0023530	leukopenia	1	[P08183]	DRUG_AND_METABOLITE	0.07797371
G03AC06	medroxyprogesterone	C0009951	convulsions	1	[P08183]	DRUG_AND_METABOLITE	0.102909805
C09CA06	candesartan	C0018802	congestive heart failure	2	[P30556, P50052]	DRUG_AND_METABOLITE	0.005587699
N05AD01	haloperidol	C0006266	bronchospasm	5	[P07550, P51681, P43115, P11229, P20309]	DRUG	0.105539171
C09AA03	lisinopril	C0015672	fatigue	1	[P12821]	DRUG	0.012425662
J01XD02	tinidazole	C0009806	constipation	1	[P41595]	DRUG	0.006405429
N02AC04	propoxyphene	C0009806	constipation	1	[P31645]	METABOLITE	0.02023865
M01AE02	naproxen	C0015672	fatigue	3	[P31645, P28223, P35354]	DRUG	0.000516726
C01BD01	amiodarone	C0018790	cardiac arrest	2	[Q14524, Q12809]	DRUG	0.006342878
N05AH03	olanzapine	C0031212	personality disorder	1	[P31645]	DRUG	0.040204533
N06AA02	imipramine	C0231218	malaise	1	[Q8NER1]	METABOLITE	0.053008495
G04BE03	sildenafil	C0011849	diabetes mellitus	2	[P11712, P08684]	DRUG	0.190102925
N04BC04	ropinirole	C0026266	mitral insufficiency	2	[P08588, P07550]	DRUG	0.082492612
N04BX01	tolcapone	C0442874	neuropathy	1	[P21964]	DRUG	0.070518569
N02AA05	oxycodone	C0006826	cancer	3	[P20815, P08684, P23975]	DRUG	0.208059347
N05AX12	aripiprazole	C0042024	urinary incontinence	3	[P08172, P28223, P21917]	DRUG_AND_METABOLITE	0.000930987
N06AA12	doxepin	C0020538	hypertension	14	[P20815, P35348, P13945, P07550, P21728, O15244, P31645, Q9Y2I1, P28223, P11712, P23975, P08913, P18089, P08588]	DRUG_AND_METABOLITE	0.000515691
M01AB05	diclofenac	C0015672	fatigue	2	[P28223, P35354]	DRUG_AND_METABOLITE	0.008292374
N04BC05	pramipexole	C0003850	arteriosclerosis	1	[P31645]	DRUG	0.435182503
N02CC01	sumatriptan	C0015672	fatigue	2	[P08185, P28223]	DRUG	0.006002348
N04BC05	pramipexole	C0003864	arthritis	1	[Q9H3N8]	DRUG	0.209388562
L01BC06	capecitabine	C0034065	pulmonary embolism	1	[P02768]	METABOLITE	0.041509351
N04BC05	pramipexole	C0003873	rheumatoid arthritis	2	[Q9H3N8, P07550]	DRUG	0.344096653
L02AB01	megestrol	C0019080	hemorrhage	1	[P11712]	DRUG	0.037128649
M01AE02	naproxen	C0024115	lung disorder	5	[P22309, P08246, P35354, P31645, P05177]	DRUG	0.035459478
N04BD01	selegiline	C0023470	myelogenous leukemia	1	[P08183]	DRUG	0.252941869
L04AX04	lenalidomide	C0699744	ear infection	4	[P01375, P19838, P35354, P23219]	DRUG	0.041952526
H02AB06	prednisolone	C0017601	glaucoma	1	[P04150]	DRUG_AND_METABOLITE	0.077866045
C01BD01	amiodarone	C0018801	heart failure	2	[Q14524, Q12809]	DRUG	0.023338897
C01BD01	amiodarone	C0018802	congestive heart failure	2	[Q14524, Q12809]	DRUG	0.023338897
J01DB04	cefazolin	C0002871	anemia	2	[P02768, P27169]	DRUG	0.005601404
N02CC06	eletriptan	C1527304	allergic reaction	1	[P41595]	DRUG	0.053194386
N02CC06	eletriptan	C0005967	bone neoplasm	2	[P11509, P08183]	DRUG	0.343067255
M01AE02	naproxen	C0024141	lupus	2	[P08246, P33527]	DRUG	0.27456334
D06BB10	imiquimod	C0041912	upper respiratory tract infection	1	[Q9NYK1]	DRUG	0.14501301
N04BC04	ropinirole	C0236048	Gastric Polyps	1	[Q13639]	DRUG	0.236442909
A07DA03	loperamide	C0015230	rash	1	[P31645]	METABOLITE	0.199588919
A10BG02	rosiglitazone	C0015230	rash	2	[P37231, Q07869]	DRUG	0.041119026
M01AH03	valdecoxib	C0013295	duodenal ulcer	2	[P35354, P33261]	DRUG_AND_METABOLITE	0.017396684
M01AC06	meloxicam	C0030920	peptic ulcer	2	[P35354, P23219]	DRUG_AND_METABOLITE	0.002574643
L01XX11	estramustine	C0020538	hypertension	7	[P20815, P03372, O15244, Q02928, P11712, Q12791, Q92731]	DRUG_AND_METABOLITE	0.00225078
N05AH02	clozapine	C0013604	edema	1	[P08588]	DRUG_AND_METABOLITE	0.07578866
N05AH03	olanzapine	C0015695	liver fatty	1	[P02768]	DRUG	0.166969633
H02AB02	dexamethasone	C0011603	dermatitis	1	[P47712]	METABOLITE	0.336273178
N05AB04	prochlorperazine	C0009951	convulsions	2	[P08908, P31645]	DRUG_AND_METABOLITE	0.060419655
N05AH03	olanzapine	C0015672	fatigue	2	[P31645, P28223]	DRUG_AND_METABOLITE	0.008887027
C07AA06	timolol	C0009319	colitis	1	[P08183]	DRUG	0.126563037
N06AX16	venlafaxine	C0011603	dermatitis	4	[P07550, P28223, P08908, P31645]	DRUG_AND_METABOLITE	0.114661067
D05BB02	acitretin	C0001418	adenocarcinoma	10	[P35354, P10826, P23219, P43088, P35408, P34995, P29762, P43116, P11511, P29373]	METABOLITE	0.010468668
N04BC04	ropinirole	C0030354	papilloma	1	[P05177]	DRUG	0.4999421
N03AF01	carbamazepine	C0009951	convulsions	7	[P35498, P08183, Q99250, P04156, Q9NY46, P08908, P35354]	METABOLITE	9.71969E-06
C10AB04	gemfibrozil	C0015230	rash	2	[P37231, Q07869]	DRUG	0.020237105
M01AE01	ibuprofen	C0018524	hallucinations	2	[P08183, P33527]	DRUG	0.084103037
A02BC02	pantoprazole	C0011849	diabetes mellitus	3	[P11712, P08684, P10632]	METABOLITE	0.054232974
N05AX08	risperidone	C0042514	ventricular tachycardia	1	[P08588]	DRUG_AND_METABOLITE	0.057756081
N02AE01	buprenorphine	C0033975	psychosis	1	[P31645]	DRUG	0.100870409
H02AB02	dexamethasone	C0085660	Aseptic necrosis	1	[P08183]	DRUG_AND_METABOLITE	0.075667737
R03DA04	theophylline	C0018681	headache	1	[P01375]	METABOLITE	0.094952502
C10AB04	gemfibrozil	C0022346	jaundice	1	[Q9Y6L6]	DRUG	0.014253709
N05AD01	haloperidol	C0014130	Endocrine Disorders	3	[O95259, Q12809, P04798]	DRUG	0.193456647
N04BC04	ropinirole	C0042109	urticaria	1	[P07550]	DRUG	0.0608928
L02BG04	letrozole	C0020538	hypertension	1	[P11511]	DRUG	0.092998912
G02CB03	cabergoline	C0085649	peripheral edema	1	[P08588]	DRUG	0.03222962
N07BB01	disulfiram	C0019158	hepatitis	1	[P05181]	DRUG	0.093864358
N04BC02	pergolide	C0027051	myocardial infarction	3	[P07550, P08588, P18089]	DRUG	0.078146652
B05BC01	mannitol	C0018681	headache	1	[P29475]	METABOLITE	0.118181872
N05AB04	prochlorperazine	C0009806	constipation	2	[P46098, P31645]	DRUG_AND_METABOLITE	0.001643274
J01DB01	cephalexin	C0019158	hepatitis	1	[P02768]	DRUG	0.060203322
S01EA05	brimonidine	C0011849	diabetes mellitus	1	[P18089]	DRUG_AND_METABOLITE	0.144785429
N03AF02	oxcarbazepine	C0009319	colitis	1	[Q14524]	DRUG	0.10492878
N07XX02	riluzole	C0684249	lung cancer	3	[Q9UNQ0, P04798, P05177]	DRUG	0.099646383
J01EC02	sulfadiazine	C0027720	nephrosis	1	[P02768]	METABOLITE	0.060643265
N05AX12	aripiprazole	C0042514	ventricular tachycardia	1	[P08588]	DRUG_AND_METABOLITE	0.056270313
J01AA08	minocycline	C0006266	bronchospasm	5	[P09917, P14780, P15692, P08253, P01584]	DRUG	0.003335247
J01BA01	chloramphenicol	C0023418	leukemia	1	[P20815]	DRUG_AND_METABOLITE	0.284120681
N05AH04	quetiapine	C0018524	hallucinations	2	[P08183, P36544]	DRUG	0.063596471
C09CA01	losartan	C0231218	malaise	1	[Q08499]	DRUG	0.019028106
N05AH02	clozapine	C0043144	wheezing	4	[P07550, P43115, P11229, P20309]	DRUG_AND_METABOLITE	0.193579561
M01AB15	ketorolac	C0009951	convulsions	1	[P35354]	DRUG	0.152175558
N05AE04	ziprasidone	C0013384	dyskinesia	3	[P14416, P21917, P35462]	DRUG	0.011833296
L01XE02	gefitinib	C0027947	neutropenia	1	[P08183]	DRUG_AND_METABOLITE	0.304694387
R03AC12	salmeterol	C0013595	eczema	1	[P07550]	DRUG	0.082841128
L04AX02	thalidomide	C0042487	venous thrombosis	1	[P00488]	METABOLITE	0.284207873
N04BD01	selegiline	C0015230	rash	3	[P28223, P08908, P31645]	METABOLITE	0.042305552
N02AX02	tramadol	C0015672	fatigue	1	[P31645]	DRUG_AND_METABOLITE	0.027162705
C07AB04	acebutolol	C0018524	hallucinations	1	[P08183]	DRUG	0.051022002
N05AG02	pimozide	C0014549	grand mal	2	[Q99250, P35498]	DRUG	0.034115357
N06AB03	fluoxetine	C0442874	neuropathy	1	[P08183]	DRUG	0.178569817
N05AH02	clozapine	C0878544	cardiomyopathy	2	[Q12809, P08588]	DRUG_AND_METABOLITE	0.128052648
C09CA01	losartan	C0013404	dyspnea	1	[P12821]	DRUG	0.054940301
J01MA01	ofloxacin	C0009951	convulsions	2	[P08183, P33527]	DRUG	0.040353299
N01BA02	procaine	C0042109	urticaria	1	[P12319]	DRUG	0.092356341
M01AB02	sulindac	C0009319	colitis	2	[P35354, P37231]	DRUG_AND_METABOLITE	0.05272585
H02AB02	dexamethasone	C0027813	neuritis	1	[P08183]	DRUG_AND_METABOLITE	0.096973815
R03AC02	salbutamol	C0042109	urticaria	1	[P07550]	DRUG	0.018096702
N06AA10	nortriptyline	C0009806	constipation	3	[P46098, P41595, P31645]	DRUG	0.000374019
N06AX16	venlafaxine	C0039231	tachycardia	3	[Q14524, P07550, P08588]	DRUG	0.000381574
H02AB07	prednisone	C0029456	osteoporosis	6	[P03372, P11511, P08684, P10275, P04278, Q92731]	DRUG_AND_METABOLITE	4.25611E-06
N03AF02	oxcarbazepine	C0575081	abnormal gait	1	[P35498]	DRUG	0.020490582
N06AB06	sertraline	C0006325	bruxism	1	[P31645]	DRUG_AND_METABOLITE	0.018096702
L02BA02	toremifene	C0040046	thrombophlebitis	3	[P22352, P03372, Q92731]	DRUG_AND_METABOLITE	0.020153847
A03FA03	domperidone	C0013604	edema	1	[P08588]	DRUG	0.03222962
M01AB08	etodolac	C0013395	Dyspepsia	1	[P23219]	DRUG_AND_METABOLITE	0.020619485
D01AC01	clotrimazole	C0015230	rash	1	[P09601]	DRUG	0.252941869
N02AA01	morphine	C0037763	spasm	1	[P21918]	METABOLITE	0.052191974
N06AF03	phenelzine	C0015672	fatigue	1	[P31645]	DRUG	0.035047926
C10AB02	bezafibrate	C0002871	anemia	1	[P07148]	DRUG	0.07443691
N06AA06	trimipramine	C0015672	fatigue	2	[P31645, P28223]	DRUG_AND_METABOLITE	0.022328811
L02BA02	toremifene	C0015672	fatigue	1	[P35354]	METABOLITE	0.081756348
N05AC02	thioridazine	C0011991	diarrhea	2	[P46098, A5X5Y0]	METABOLITE	0.014891624
N05AD01	haloperidol	C0152128	drug withdrawal	1	[P14416]	DRUG_AND_METABOLITE	0.031285789
R03AC12	salmeterol	C0013604	edema	1	[P08588]	DRUG	0.015405718
N04BC04	ropinirole	C0042024	urinary incontinence	2	[P28223, P21917]	DRUG_AND_METABOLITE	0.003874925
M04AA01	allopurinol	C0035455	rhinitis	1	[P00533]	METABOLITE	0.180834633
N06AX11	mirtazapine	C0023890	cirrhosis	1	[P08684]	DRUG	0.239951985
N06AX16	venlafaxine	C0011849	diabetes mellitus	5	[P11712, O15245, P08684, P18089, P07550]	DRUG	0.105539171
C09AA06	quinapril	C0039231	tachycardia	1	[P12821]	DRUG_AND_METABOLITE	0.007907224
C09CA06	candesartan	C0001824	agranulocytosis	1	[P08183]	DRUG_AND_METABOLITE	0.032885129
C03DB01	amiloride	C0003123	anorexia	6	[P28223, P28335, P28221, P41143, P31645, P14416]	DRUG	1.62616E-06
H02AB02	dexamethasone	C0011849	diabetes mellitus	6	[P11712, P47712, P08684, P05093, P35354, P10632]	DRUG_AND_METABOLITE	0.005393105
N05AB06	trifluoperazine	C0012833	dizziness	1	[P29274]	DRUG	0.057987175
M01AC01	piroxicam	C0019080	hemorrhage	1	[P11712]	DRUG	0.037128649
C09CA01	losartan	C0001824	agranulocytosis	3	[P16662, P22309, P08183]	DRUG	0.000362009
C07AG01	labetalol	C0574002	Pedal Edema	1	[P08588]	DRUG	0.02023865
G03BA03	testosterone	C0001430	adenomas	9	[Q16678, P50225, P04798, P03372, P06401, Q92731, Q06520, P05093, P05108]	METABOLITE	0.002473457
N06DX01	memantine	C0009806	constipation	1	[P46098]	DRUG	0.028561234
M01AE02	naproxen	C0007097	carcinoma	15	[P35354, P33527, P23219, P49810, P09917, P63000, Q9H3N8, P42330, P10632, Q9Y5N1, P05177, P07858, P22309, P23975, P41222]	DRUG	0.360908965
R03DC01	zafirlukast	C0013604	edema	1	[P08588]	DRUG_AND_METABOLITE	0.056872592
L04AX02	thalidomide	C0042345	varicose vein	2	[P01375, P00488]	METABOLITE	0.034299094
N06DA03	rivastigmine	C0020538	hypertension	1	[P31645]	DRUG	0.132975242
N06AA04	clomipramine	C0019158	hepatitis	2	[P05181, P02768]	METABOLITE	0.133185629
N05AG02	pimozide	C0042514	ventricular tachycardia	1	[P08588]	DRUG	0.067456992
N06AX11	mirtazapine	C0042024	urinary incontinence	3	[P08172, P28223, P21917]	DRUG	0.000261134
C01BA01	quinidine	C0019080	hemorrhage	1	[P11712]	DRUG	0.118450023
A10BB07	glipizide	C0013595	eczema	1	[P37231]	DRUG	0.089912296
A10BB09	gliclazide	C1458155	breast neoplasm	1	[P15692]	DRUG	0.394838288
N06AX21	duloxetine	C0037763	spasm	2	[P14867, P21918]	DRUG	0.019826646
R01AD01	beclomethasone	C0043144	wheezing	5	[P09917, P04150, P35354, P23219, P35228]	DRUG_AND_METABOLITE	0.014025764
N03AB02	phenytoin	C0085610	sinus bradycardia	1	[Q14524]	DRUG	0.027044096
N04BX02	entacapone	C0013395	Dyspepsia	1	[P21964]	DRUG_AND_METABOLITE	0.007907224
N06AX21	duloxetine	C0004093	asthenia	3	[P31645, P28223, P35354]	METABOLITE	0.001729681
N04BX02	entacapone	C0013384	dyskinesia	1	[P21964]	DRUG_AND_METABOLITE	0.023644115
C07AB04	acebutolol	C0018802	congestive heart failure	1	[P07550]	DRUG	0.054232974
C07AB04	acebutolol	C0018801	heart failure	1	[P07550]	DRUG	0.054232974
J02AC03	voriconazole	C0740401	perforated duodenal ulcer	1	[P33261]	DRUG	0.033976159
N02AX02	tramadol	C0040136	thyroid neoplasia	1	[P23975]	DRUG_AND_METABOLITE	0.46578458
B05BC01	mannitol	C0009951	convulsions	3	[P08183, P07339, P29475]	METABOLITE	0.157888943
N05BA01	diazepam	C0009806	constipation	1	[P46098]	DRUG	0.051686979
N02CA01	dihydroergotamine	C0042109	urticaria	1	[P07550]	DRUG	0.099139302
J01AA07	tetracycline	C0020538	hypertension	2	[P08254, P08253]	DRUG_AND_METABOLITE	0.099373048
N06AB06	sertraline	C0006266	bronchospasm	2	[P11229, P20309]	DRUG_AND_METABOLITE	0.190102925
N06AA10	nortriptyline	C0013604	edema	1	[P08588]	DRUG	0.06589552
N02CC06	eletriptan	C0009806	constipation	1	[P41595]	DRUG	0.023338897
A02BC04	rabeprazole	C0017152	gastritis	3	[P20648, P23219, P35354]	DRUG	0.004776493
R03DC01	zafirlukast	C0013395	Dyspepsia	1	[P23219]	DRUG_AND_METABOLITE	0.052175416
N05AX12	aripiprazole	C0020517	hypersensitivity	5	[P41595, Q01959, P35367, P25021, Q9H3N8]	DRUG_AND_METABOLITE	0.000221093
L04AX02	thalidomide	C0027651	tumor	24	[P04798, P21802, P35354, P01375, P19838, P33765, P21980, Q08188, P05181, P05177, P06239, O15399, P20815, P23219, Q04609, P54687, P15104, P24298, P53985, Q08499, P47897, P33261, P21554, P35348]	METABOLITE	0.499995859
M01AC01	piroxicam	C0019158	hepatitis	2	[P23219, P35354]	DRUG_AND_METABOLITE	0.004222847
N05AX12	aripiprazole	C0020538	hypertension	11	[P20815, P35348, P07550, P21728, P31645, Q9Y2I1, P28223, P23975, P08913, P18089, P08588]	DRUG_AND_METABOLITE	8.9672E-05
N05AB03	perphenazine	C0009806	constipation	2	[P41595, P31645]	METABOLITE	0.002659644
C10AA03	pravastatin	C0231528	myalgia	1	[Q9Y6L6]	DRUG_AND_METABOLITE	0.094288684
N05AX12	aripiprazole	C0020550	hyperthyroidism	1	[P07550]	DRUG_AND_METABOLITE	0.165237296
A07EA06	budesonide	C0318712	gastroenteritis viral	2	[P23219, P35354]	METABOLITE	0.020490582
N06AB06	sertraline	C0018524	hallucinations	1	[P08183]	DRUG	0.133343956
N05CF02	zolpidem	C1458155	breast neoplasm	5	[P08684, P30536, O00591, P05177, P20815]	DRUG	0.4044417
L01AA01	cyclophosphamide	C0021311	infection	1	[P23219]	DRUG	0.338647638
M01AB02	sulindac	C0024141	lupus	1	[P04798]	DRUG	0.233518101
N05AH04	quetiapine	C0018799	heart disease	5	[Q12809, P31645, P08588, P07550, P41595]	DRUG_AND_METABOLITE	0.038338192
G04BE08	tadalafil	C0020538	hypertension	1	[Q08499]	DRUG	0.310280794
N05AH04	quetiapine	C0006325	bruxism	1	[P31645]	DRUG_AND_METABOLITE	0.026810317
N06AA11	protriptyline	C0015672	fatigue	2	[P31645, P28223]	DRUG_AND_METABOLITE	0.010316539
A04AA02	granisetron	C0042024	urinary incontinence	1	[P28223]	DRUG	0.043328481
N02CC07	frovatriptan	C0003123	anorexia	1	[P28221]	DRUG	0.026275405
N03AF02	oxcarbazepine	C0038220	status epilepticus	1	[P35498]	DRUG	0.027706733
N06AX21	duloxetine	C0152032	urinary hesitancy	2	[P02768, P23219]	METABOLITE	0.168674498
C01BA01	quinidine	C0019158	hepatitis	1	[P05181]	DRUG	0.173871165
N04BC04	ropinirole	C0003123	anorexia	5	[P28223, P21917, P28335, P28221, P14416]	DRUG_AND_METABOLITE	4.24904E-06
N03AB02	phenytoin	C0085584	encephalopathy	4	[P14867, P18505, P18507, P08183]	DRUG	0.000772249
N04BC02	pergolide	C0001430	adenomas	1	[Q13639]	DRUG	0.284114407
A03FA02	cisapride	C1527304	allergic reaction	1	[P41595]	DRUG	0.102062496
R01AD01	beclomethasone	C0152459	striae	1	[P35354]	DRUG_AND_METABOLITE	0.133868815
G03BA03	testosterone	C0149931	migraine	2	[P03372, P08684]	METABOLITE	0.060656663
M01AE09	flurbiprofen	C0002871	anemia	3	[P10145, P02768, P07148]	DRUG	0.002547431
M01AE09	flurbiprofen	C0002878	hemolytic anemia	1	[P22309]	DRUG	0.076004516
A02BC02	pantoprazole	C0011570	mental depression	2	[P33261, P08684]	DRUG_AND_METABOLITE	0.015183287
C01BB02	mexiletine	C0428977	bradycardia	1	[Q14524]	DRUG	0.036361911
A02BC01	omeprazole	C0039591	testicle pain	1	[Q8NER1]	DRUG	0.025719012
J01EA01	trimethoprim	C0027947	neutropenia	1	[P08183]	DRUG	0.051619168
M01AE02	naproxen	C0015230	rash	3	[P28223, P08908, P31645]	DRUG	0.080087538
A03FA03	domperidone	C0004093	asthenia	1	[P28223]	DRUG	0.037086334
N06AA04	clomipramine	C0349231	phobia	1	[P31645]	DRUG_AND_METABOLITE	0.025524636
N05AX08	risperidone	C0001824	agranulocytosis	1	[P08183]	DRUG	0.115784639
N06AB03	fluoxetine	C0033975	psychosis	6	[P35462, P28223, P21917, P28222, P31645, P08908]	DRUG_AND_METABOLITE	2.45495E-05
N01BB01	bupivacaine	C0242184	hypoxia	5	[P22460, P16050, P10275, Q14524, Q12809]	METABOLITE	0.017010076
N06AX06	nefazodone	C0020615	hypoglycemia	1	[P07550]	METABOLITE	0.104607438
J02AC03	voriconazole	C0013395	Dyspepsia	1	[P23219]	DRUG	0.018943768
G04BE03	sildenafil	C0027051	myocardial infarction	4	[Q08499, P04798, P11712, P33261]	DRUG	0.0483478
N05AX12	aripiprazole	C0020615	hypoglycemia	1	[P07550]	DRUG_AND_METABOLITE	0.132975242
N05BA01	diazepam	C0015230	rash	1	[P08908]	DRUG	0.306667139
M01AB05	diclofenac	C0015230	rash	2	[P28223, P08908]	DRUG	0.17080113
R03AC02	salbutamol	C0021311	infection	1	[P07550]	DRUG	0.155436654
C08CA01	amlodipine	C0011849	diabetes mellitus	3	[P11712, P08684, P10632]	DRUG	0.04489205
M01AH02	rofecoxib	C0024299	lymphoma	1	[P35354]	DRUG_AND_METABOLITE	0.416586515
J05AF02	didanosine	C0231528	myalgia	1	[Q08499]	METABOLITE	0.107464244
N06AX16	venlafaxine	C0011991	diarrhea	1	[P46098]	DRUG	0.10492878
C07AG02	carvedilol	C0003864	arthritis	2	[P15692, P19320]	DRUG	0.033221489
J05AE03	ritonavir	C0027022	myeloproliferative disorders	1	[P08183]	DRUG	0.163392504
N02CC03	zolmitriptan	C0010709	cyst	1	[P05177]	DRUG	0.44396649
C09CA06	candesartan	C0022116	ischemia	1	[P50052]	DRUG_AND_METABOLITE	0.060419655
N05CF02	zolpidem	C0149931	migraine	1	[P08684]	DRUG	0.084103037
M01AB15	ketorolac	C0006266	bronchospasm	3	[P10145, P35354, P23219]	DRUG	0.027964493
N05AH03	olanzapine	C0015230	rash	5	[P07550, P21731, P28223, P08908, P31645]	DRUG	0.011832432
N06BA01	amphetamine	C0003123	anorexia	9	[P28223, P21917, P28335, P21397, P28221, P41143, P31645, P23975, P14416]	DRUG_AND_METABOLITE	0
N05AH03	olanzapine	C0004096	asthma	4	[P07550, P43115, P11229, P20309]	DRUG_AND_METABOLITE	0.112404615
N05AH03	olanzapine	C0004093	asthenia	2	[P31645, P28223]	DRUG_AND_METABOLITE	0.008887027
L01XE02	gefitinib	C0018799	heart disease	6	[Q13557, Q15831, Q9Y243, P28482, Q9NRM7, P27361]	DRUG_AND_METABOLITE	0.410087928
C09CA04	irbesartan	C0043144	wheezing	1	[P23219]	DRUG_AND_METABOLITE	0.190102925
J02AC01	fluconazole	C0001824	agranulocytosis	1	[P08183]	DRUG	0.037092814
C10AA05	atorvastatin	C0002994	angioedema	1	[P27487]	DRUG_AND_METABOLITE	0.007093731
G03XA01	danazol	C0013604	edema	1	[P08588]	METABOLITE	0.03222962
B01AC07	dipyridamole	C0027051	myocardial infarction	2	[Q08499, P00813]	DRUG	0.116737948
N02AA03	hydromorphone	C0042024	urinary incontinence	1	[P21917]	METABOLITE	0.05799926
M03BX08	cyclobenzaprine	C0042109	urticaria	1	[P07550]	DRUG_AND_METABOLITE	0.138056035
G03BA03	testosterone	C0149871	deep vein thrombosis	2	[P03372, Q92731]	METABOLITE	0.082415968
C08CA02	felodipine	C0015230	rash	1	[Q16548]	METABOLITE	0.252941869
C02CA04	doxazosin	C0027051	myocardial infarction	2	[P33261, P18089]	DRUG_AND_METABOLITE	0.123597305
N05AB02	fluphenazine	C0003123	anorexia	4	[P28223, P21917, P28335, P14416]	DRUG_AND_METABOLITE	0.000282782
J05AE03	ritonavir	C0027051	myocardial infarction	3	[P11712, P33261, P05177]	DRUG	0.04284012
N02CA01	dihydroergotamine	C0038454	cerebrovascular accident	2	[P28223, P07550]	DRUG	0.15191224
C10AA02	lovastatin	C0003864	arthritis	1	[P07858]	METABOLITE	0.471837917
N07XX02	riluzole	C0029456	osteoporosis	1	[P04798]	DRUG	0.102050764
M01AE03	ketoprofen	C0017152	gastritis	3	[P10145, P23219, P35354]	DRUG	0.00047115
G04CA03	terazosin	C0018801	heart failure	1	[Q12809]	DRUG	0.168674498
A07DA03	loperamide	C0015672	fatigue	1	[P31645]	METABOLITE	0.039002635
L01BC06	capecitabine	C0010054	coronary artery disease	1	[P02768]	METABOLITE	0.268026518
N05AA01	chlorpromazine	C0031511	pheochromocytoma	24	[P05177, P11509, P32238, P08183, P04156, P05771, Q12809, Q09470, P35354, P30874, P32239, P20815, P05181, P04629, P23975, P10275, P17252, P29475, P09917, P36544, P26447, Q9Y5S8, P17405, P47989]	DRUG	0.303471269
M01AH01	celecoxib	C0149931	migraine	5	[P28223, P21917, P31645, P08684, P28335]	DRUG	9.09152E-05
N03AB02	phenytoin	C0085662	macrocytosis	1	[P02768]	DRUG	0.144630924
G03BA03	testosterone	C0007784	cerebral hemorrhage	1	[P03372]	METABOLITE	0.397977699
J05AF03	zalcitabine	C0149931	migraine	1	[P08684]	DRUG	0.095416353
N06AB04	citalopram	C0009951	convulsions	3	[P08183, P08908, P31645]	DRUG	0.017783546
G03AC06	medroxyprogesterone	C0000786	spontaneous abortion	2	[P06401, P10275]	METABOLITE	0.002473457
G03AC06	medroxyprogesterone	C0029456	osteoporosis	3	[P03372, P08684, P10275]	METABOLITE	0.000643413
M01AH03	valdecoxib	C0009806	constipation	3	[P46098, P41595, P31645]	DRUG_AND_METABOLITE	0.000208809
N02AX02	tramadol	C0015230	rash	1	[P31645]	DRUG_AND_METABOLITE	0.134281172
C01BC03	propafenone	C0039231	tachycardia	1	[Q14524]	DRUG	0.021600815
C09AA04	perindopril	C0015927	fetal death	1	[P12821]	DRUG_AND_METABOLITE	0.068621885
C09CA02	eprosartan	C0023530	leukopenia	1	[Q92887]	DRUG	0.030408848
L01XE01	imatinib	C0009319	colitis	5	[Q04912, P08183, Q9Y616, P00918, P20783]	DRUG	0.368018486
A04AA01	ondansetron	C0026650	movement disorders	2	[P14416, P35462]	DRUG	0.03389451
N05AC02	thioridazine	C0085649	peripheral edema	1	[P08588]	DRUG	0.063186267
M04AA01	allopurinol	C0012833	dizziness	1	[P29274]	METABOLITE	0.041156839
N07BB04	naltrexone	C0024117	COPD	1	[P31645]	DRUG	0.138585458
G03AC06	medroxyprogesterone	C0000768	malformations	3	[P03372, P26439, P10275]	METABOLITE	0.000104917
M04AA01	allopurinol	C0004096	asthma	7	[P00533, P16220, P00813, P47989, P29274, Q08499, P12931]	METABOLITE	0.036564399
A02BC01	omeprazole	C0027947	neutropenia	1	[P08183]	DRUG_AND_METABOLITE	0.072104339
N06AX16	venlafaxine	C0442874	neuropathy	2	[Q9UQD0, P08183]	DRUG	0.086884165
N04BC05	pramipexole	C0020615	hypoglycemia	1	[P07550]	DRUG	0.103034195
A02BC04	rabeprazole	C0030305	pancreatitis	3	[Q99895, P04798, P35354]	DRUG	0.024401265
C01BB01	lidocaine	C0162297	respiratory arrest	1	[Q9UQD0]	DRUG	0.065976505
N06BA09	atomoxetine	C0041912	upper respiratory tract infection	2	[P07550, P17252]	DRUG	0.465090213
A16AA04	cysteamine	C0011991	diarrhea	1	[P46098]	DRUG_AND_METABOLITE	0.10492878
N05AC02	thioridazine	C0011603	dermatitis	4	[P07550, P28223, P08908, P31645]	DRUG_AND_METABOLITE	0.07632744
N05AB06	trifluoperazine	C0009951	convulsions	13	[O43526, P35498, Q9UBS5, P08183, P36544, Q99250, P04156, Q9NY46, P30874, P08908, P31645, P35354, P29475]	DRUG	2.08794E-05
G03DA04	progesterone	C0019080	hemorrhage	1	[P11712]	DRUG_AND_METABOLITE	0.190093588
N05AD01	haloperidol	C0014549	grand mal	2	[Q99250, P35498]	DRUG	0.034115357
N06DX01	memantine	C0009319	colitis	1	[P46098]	DRUG	0.172860645
N07BB04	naltrexone	C0028768	obsessive compulsive disorder	1	[P31645]	DRUG	0.020619485
A10BB09	gliclazide	C0004096	asthma	1	[P15692]	DRUG	0.105539171
N05AC02	thioridazine	C0004096	asthma	4	[P07550, P43115, P11229, P20309]	DRUG_AND_METABOLITE	0.121673094
G03AC06	medroxyprogesterone	C0149741	nipple discharge	1	[P03372]	DRUG_AND_METABOLITE	0.021841092
C10AA02	lovastatin	C0024141	lupus	1	[P05362]	DRUG	0.499995859
G03AC06	medroxyprogesterone	C0520474	osteonecrosis	1	[P08183]	DRUG_AND_METABOLITE	0.031878908
C10AB02	bezafibrate	C0021311	infection	2	[P37231, Q07869]	DRUG	0.183580272
C09CA01	losartan	C0037011	shoulder pain	1	[Q08499]	DRUG	0.019028106
N06AX05	trazodone	C0020538	hypertension	11	[P20815, P35348, P07550, P21728, P31645, Q9Y2I1, P28223, P23975, P08913, P18089, P08588]	DRUG_AND_METABOLITE	0.00012305
N06AX06	nefazodone	C0020538	hypertension	12	[P20815, P35348, P07550, P21728, P31645, Q9Y2I1, P28223, P23975, P08913, P18089, P08588, Q14289]	METABOLITE	6.40355E-07
L01AX03	temozolomide	C0021311	infection	1	[P00519]	DRUG	0.264908626
L01BA01	methotrexate	C0023530	leukopenia	3	[Q92887, Q9NPD5, P08183]	DRUG	0.001308799
N06AA09	amitriptyline	C0039231	tachycardia	2	[P07550, P08588]	DRUG_AND_METABOLITE	0.012488203
N02CC01	sumatriptan	C0038525	subarachnoid hemorrhage	2	[P07550, P08588]	DRUG	0.018096702
N06BA01	amphetamine	C0042109	urticaria	1	[P07550]	METABOLITE	0.139072108
C03DA04	eplerenone	C0015672	fatigue	1	[P04150]	DRUG	0.020490582
N03AX11	topiramate	C0085584	encephalopathy	1	[P14867]	DRUG	0.084819498
N02AA01	morphine	C0242184	hypoxia	1	[Q12809]	DRUG_AND_METABOLITE	0.376648154
N05BA01	diazepam	C0003123	anorexia	1	[P14416]	DRUG	0.127583335
C09AA09	fosinopril	C0003811	arrhythmia	1	[P12821]	DRUG	0.011557989
C09AA03	lisinopril	C0033860	psoriasis	1	[P12821]	DRUG	0.055755321
M01AC06	meloxicam	C0030305	pancreatitis	1	[P35354]	DRUG_AND_METABOLITE	0.0757759
L04AX02	thalidomide	C0041582	ulcer	1	[P01375]	DRUG	0.117247144
D05BB02	acitretin	C0017152	gastritis	2	[P23219, P35354]	METABOLITE	0.013399503
M01AE01	ibuprofen	C0018834	heartburn	1	[P23219]	DRUG	0.066764793
C08CA05	nifedipine	C0149931	migraine	4	[O00555, P28223, P35498, P08684]	DRUG	0.0005807
M01AE01	ibuprofen	C0018802	congestive heart failure	1	[Q9Y2I1]	DRUG	0.255299528
M01AE01	ibuprofen	C0018801	heart failure	1	[Q9Y2I1]	DRUG	0.255299528
C09CA03	valsartan	C0027947	neutropenia	1	[Q9NPD5]	DRUG	0.022511552
N04BD01	selegiline	C0699893	skin carcinoma	2	[P11509, P05181]	DRUG_AND_METABOLITE	0.43775151
M05BA06	ibandronate	C0020443	hypercholesterolemia	1	[P37268]	DRUG	0.021299045
N06AX21	duloxetine	C0041912	upper respiratory tract infection	7	[P07550, P04156, Q13936, P35354, P23219, P17252, P09917]	METABOLITE	0.31590567
L01AB01	busulfan	C0020538	hypertension	2	[P11086, P08263]	DRUG	0.044396476
C09CA01	losartan	C0149931	migraine	2	[P12821, P08684]	DRUG	0.013399503
M03BX08	cyclobenzaprine	C0011991	diarrhea	1	[P46098]	DRUG	0.116737948
L04AX02	thalidomide	C0042769	viral infection	1	[P21980]	METABOLITE	0.207982133
B05BC01	mannitol	C0024115	lung disorder	6	[P08183, P35247, P29460, P11226, P36222, P29475]	METABOLITE	0.064439777
N05AH03	olanzapine	C0039231	tachycardia	2	[P07550, P08588]	DRUG_AND_METABOLITE	0.005067209
N06AX16	venlafaxine	C0006384	bundle branch block	1	[Q14524]	METABOLITE	0.020217132
G02CB03	cabergoline	C0013604	edema	1	[P08588]	DRUG	0.03222962
N04BC04	ropinirole	C0038525	subarachnoid hemorrhage	2	[P07550, P08588]	DRUG	0.008738741
N05AG02	pimozide	C0042109	urticaria	1	[P07550]	DRUG	0.12340561
M01AE12	oxaprozin	C0004096	asthma	2	[P35354, P23219]	DRUG	0.023202726
M01AE12	oxaprozin	C0004093	asthenia	1	[P35354]	DRUG	0.016169699
G03CA03	estradiol	C0030305	pancreatitis	2	[P05181, P04798]	DRUG_AND_METABOLITE	0.147941146
M01AH03	valdecoxib	C0009951	convulsions	4	[P33527, P08908, P31645, P35354]	DRUG_AND_METABOLITE	0.020490582
G03DA04	progesterone	C0019158	hepatitis	3	[P05181, P11509, P02768]	METABOLITE	0.037915264
G03BA03	testosterone	C0021311	infection	2	[P03372, P11413]	DRUG_AND_METABOLITE	0.4999421
N05AA01	chlorpromazine	C0242422	Parkinson	14	[P21917, P05181, Q01959, P32238, P08183, P21554, P27338, P35354, P50406, P08908, P31645, Q9UQD0, P14416, P35462]	DRUG_AND_METABOLITE	3.52831E-05
N03AX16	pregabalin	C0013384	dyskinesia	2	[O00555, Q9NY47]	DRUG	0.003300583
N06AX16	venlafaxine	C0006325	bruxism	1	[P31645]	DRUG_AND_METABOLITE	0.031285789
D01AC02	miconazole	C0030794	pelvic pain	1	[P11511]	DRUG	0.044396476
N05AH02	clozapine	C0037763	spasm	4	[P18507, P14867, P21918, P28472]	DRUG_AND_METABOLITE	7.81851E-05
N04BC05	pramipexole	C0012813	diverticulitis	1	[P31645]	DRUG	0.07443691
N02AA03	hydromorphone	C0152032	urinary hesitancy	1	[P23219]	DRUG	0.17352585
C09CA01	losartan	C0231528	myalgia	1	[Q08499]	DRUG	0.107464244
D07AC13	mometasone	C0017601	glaucoma	1	[P04150]	METABOLITE	0.020153847
D10AA02	methylprednisolone	C0029456	osteoporosis	2	[P08684, P10275]	DRUG_AND_METABOLITE	0.005849775
N05AB06	trifluoperazine	C0009806	constipation	3	[P46098, P41595, P31645]	DRUG_AND_METABOLITE	0.002124178
N06AX05	trazodone	C0042514	ventricular tachycardia	1	[P08588]	DRUG_AND_METABOLITE	0.057756081
N06AX21	duloxetine	C0004134	ataxia	2	[P35498, Q14643]	DRUG	0.078146652
C09AA09	fosinopril	C0039231	tachycardia	1	[P12821]	DRUG	0.007907224
N03AF02	oxcarbazepine	C0041912	upper respiratory tract infection	1	[Q16548]	DRUG	0.248968302
N01BB09	ropivacaine	C0006145	breast disorders	1	[P00533]	METABOLITE	0.044306701
N06DA03	rivastigmine	C0027051	myocardial infarction	2	[P06276, P31645]	DRUG	0.034440795
N02CC01	sumatriptan	C0038454	cerebrovascular accident	3	[P03372, P28223, P07550]	DRUG	0.046170817
[truncated: 4,109 more rows]
