# Supplementary material for: Automatic Filtering and Substantiation of Drug Safety Signals
Source: PLoS Comput Biol. 2012 Apr 5;8(4):e1002457. doi: 10.1371/journal.pcbi.1002457 (PMC3320573; doi:10.1371/journal.pcbi.1002457)
Supplement: Dataset S2 — Results of the large-scale analysis of drug-side effects from SIDER using the module ADR-S through pathways. (TXT) [file pcbi.1002457.s002.txt]

atc	drugName	cui	eventName	linkingPaths	nameOflinkingPathways	p-value
A01AC01	triamcinolone	C0000768	malformations	1	"Gene Expression,"	0.217373744
A01AC01	triamcinolone	C0002792	anaphylaxis	1	"Gene Expression,"	0.18608945
A01AC01	triamcinolone	C0004093	asthenia	1	"Gene Expression,"	0.133989683
A01AC01	triamcinolone	C0008925	cleft palate	1	"Gene Expression,"	0.391352258
A01AC01	triamcinolone	C0009951	convulsions	1	"Gene Expression,"	0.31238858
A01AC01	triamcinolone	C0010481	Cushing syndrome	1	"Gene Expression,"	0.18608945
A01AC01	triamcinolone	C0010692	cystitis	1	"Gene Expression,"	0.171336141
A01AC01	triamcinolone	C0011603	dermatitis	1	"Gene Expression,"	0.375666567
A01AC01	triamcinolone	C0011849	diabetes mellitus	1	"Gene Expression,"	0.369982205
A01AC01	triamcinolone	C0013595	eczema	1	"Gene Expression,"	0.272631196
A01AC01	triamcinolone	C0015230	rash	1	"Gene Expression,"	0.261809779
A01AC01	triamcinolone	C0015672	fatigue	1	"Gene Expression,"	0.133989683
A01AC01	triamcinolone	C0017601	glaucoma	1	"Gene Expression,"	0.217373744
A01AC01	triamcinolone	C0018801	heart failure	1	"Gene Expression,"	0.300909251
A01AC01	triamcinolone	C0018802	congestive heart failure	1	"Gene Expression,"	0.300909251
A01AC01	triamcinolone	C0020538	hypertension	1	"Gene Expression,"	0.328425291
A01AC01	triamcinolone	C0021311	infection	1	"Gene Expression,"	0.458003235
A01AC01	triamcinolone	C0021390	inflammatory bowel disease	1	"Gene Expression,"	0.285213984
A01AC01	triamcinolone	C0021400	Influenza	1	"Gene Expression,"	0.244977345
A01AC01	triamcinolone	C0026848	myopathy	1	"Gene Expression,"	0.31238858
A01AC01	triamcinolone	C0027051	myocardial infarction	1	"Gene Expression,"	0.417931473
A01AC01	triamcinolone	C0027813	neuritis	1	"Gene Expression,"	0.272631196
A01AC01	triamcinolone	C0029456	osteoporosis	1	"Gene Expression,"	0.272631196
A01AC01	triamcinolone	C0030305	pancreatitis	1	"Gene Expression,"	0.261809779
A01AC01	triamcinolone	C0030920	peptic ulcer	1	"Gene Expression,"	0.203227398
A01AC01	triamcinolone	C0034063	pulmonary edema	1	"Gene Expression,"	0.115701545
A01AC01	triamcinolone	C0036974	shock	1	"Gene Expression,"	0.18608945
A01AC01	triamcinolone	C0040046	thrombophlebitis	1	"Gene Expression,"	0.272631196
A01AC01	triamcinolone	C0041912	upper respiratory tract infection	1	"Gene Expression,"	0.443951636
A01AC01	triamcinolone	C0042029	urinary tract infection	1	"Gene Expression,"	0.150440794
A01AC01	triamcinolone	C0042373	Vascular Disorders	1	"Gene Expression,"	0.272631196
A01AC01	triamcinolone	C0042384	vasculitis	1	"Gene Expression,"	0.18608945
A01AC01	triamcinolone	C0043144	wheezing	1	"Gene Expression,"	0.328425291
A01AC01	triamcinolone	C0085660	Aseptic necrosis	1	"Gene Expression,"	0.23432822
A01AC01	triamcinolone	C0086543	cataract	1	"Gene Expression,"	0.244977345
A01AC01	triamcinolone	C0151514	skin atrophy	1	"Gene Expression,"	0.404317149
A01AC01	triamcinolone	C0152029	sinus congestion	1	"Gene Expression,"	0.300909251
A01AC01	triamcinolone	C0152459	striae	1	"Gene Expression,"	0.300909251
A01AC01	triamcinolone	C0231528	myalgia	1	"Gene Expression,"	0.31238858
A01AC01	triamcinolone	C0235761	nasal septum perforation	1	"Gene Expression,"	0.338718959
A01AC01	triamcinolone	C0271650	latent diabetes	1	"Gene Expression,"	0.244977345
A02BA01	cimetidine	C0001824	agranulocytosis	3	"Transmembrane transport of small molecules,Metabolism,Signal Transduction,"	0.102814534
A02BA01	cimetidine	C0002792	anaphylaxis	2	"Metabolism,Signal Transduction,"	0.308673305
A02BA01	cimetidine	C0002871	anemia	4	"Transmembrane transport of small molecules,Metabolism,Signal Transduction,Developmental Biology,"	0.073456997
A02BA01	cimetidine	C0002874	aplastic anemia	3	"Metabolism,Signal Transduction,Developmental Biology,"	0.317417288
A02BA01	cimetidine	C0002878	hemolytic anemia	4	"Transmembrane transport of small molecules,Metabolism,Signal Transduction,Developmental Biology,"	0.021792216
A02BA01	cimetidine	C0003864	arthritis	4	"Neuronal System,Metabolism,Signal Transduction,Developmental Biology,"	0.073456997
A02BA01	cimetidine	C0011991	diarrhea	2	"Transmembrane transport of small molecules,Signal Transduction,"	0.172987633
A02BA01	cimetidine	C0012833	dizziness	1	"Signal Transduction,"	0.18608945
A02BA01	cimetidine	C0015230	rash	4	"Transmembrane transport of small molecules,Metabolism,Signal Transduction,Developmental Biology,"	0.091239207
A02BA01	cimetidine	C0016059	fibrosis	6	"Neuronal System,Transmembrane transport of small molecules,Metabolism,Steroid hormones,Signal Transduction,Developmental Biology,"	0.034804726
A02BA01	cimetidine	C0018418	gynecomastia	3	"Metabolism,Steroid hormones,Signal Transduction,"	0.00795742
A02BA01	cimetidine	C0018524	hallucinations	5	"Neuronal System,Transmembrane transport of small molecules,Metabolism,Signal Transduction,Developmental Biology,"	0.008245512
A02BA01	cimetidine	C0018681	headache	4	"Neuronal System,Transmembrane transport of small molecules,Metabolism,Signal Transduction,"	0.031980099
A02BA01	cimetidine	C0018794	heart block	1	"Signal Transduction,"	0.443951636
A02BA01	cimetidine	C0020517	hypersensitivity	3	"Metabolism,Signal Transduction,Developmental Biology,"	0.221170115
A02BA01	cimetidine	C0027707	interstitial nephritis	3	"Metabolism,Signal Transduction,Developmental Biology,"	0.130407635
A02BA01	cimetidine	C0027947	neutropenia	3	"Transmembrane transport of small molecules,Metabolism,Signal Transduction,"	0.102814534
A02BA01	cimetidine	C0030305	pancreatitis	5	"Neuronal System,Transmembrane transport of small molecules,Metabolism,Signal Transduction,Developmental Biology,"	0.022572531
A02BA01	cimetidine	C0033975	psychosis	5	"Neuronal System,Transmembrane transport of small molecules,Metabolism,Signal Transduction,Developmental Biology,"	0.022572531
A02BA01	cimetidine	C0038325	Stevens - Johnson syndrome	1	"Signal Transduction,"	0.443951636
A02BA01	cimetidine	C0039231	tachycardia	2	"Metabolism,Signal Transduction,"	0.172987633
A02BA01	cimetidine	C0040034	thrombocytopenia	4	"Transmembrane transport of small molecules,Metabolism,Signal Transduction,Developmental Biology,"	0.021792216
A02BA01	cimetidine	C0085655	polymyositis	2	"Metabolism,Signal Transduction,"	0.717615481
A02BA01	cimetidine	C0151436	leukocytoclastic vasculitis	2	"Transmembrane transport of small molecules,Signal Transduction,"	0.308673305
A02BA01	cimetidine	C0231528	myalgia	4	"Neuronal System,Metabolism,Signal Transduction,Developmental Biology,"	0.180373034
A02BA01	cimetidine	C1527304	allergic reaction	2	"Metabolism,Signal Transduction,"	0.437009298
A02BA02	ranitidine	C0001339	acute pancreatitis	4	"Transmembrane transport of small molecules,Metabolism,Neuronal System,Signal Transduction,"	0.006836528
A02BA02	ranitidine	C0001824	agranulocytosis	3	"Transmembrane transport of small molecules,Metabolism,Signal Transduction,"	0.018867067
A02BA02	ranitidine	C0002792	anaphylaxis	2	"Metabolism,Signal Transduction,"	0.127151504
A02BA02	ranitidine	C0002871	anemia	3	"Transmembrane transport of small molecules,Metabolism,Signal Transduction,"	0.047846512
A02BA02	ranitidine	C0002874	aplastic anemia	2	"Metabolism,Signal Transduction,"	0.283610676
A02BA02	ranitidine	C0002878	hemolytic anemia	3	"Transmembrane transport of small molecules,Metabolism,Signal Transduction,"	0.018867067
A02BA02	ranitidine	C0002962	angina pectoris	3	"Transmembrane transport of small molecules,Metabolism,Signal Transduction,"	0.032068245
A02BA02	ranitidine	C0003811	arrhythmia	1	"Signal Transduction,"	0.284806972
A02BA02	ranitidine	C0004245	AV block	1	"Signal Transduction,"	0.370836264
A02BA02	ranitidine	C0006266	bronchospasm	4	"Transmembrane transport of small molecules,Metabolism,Neuronal System,Signal Transduction,"	0.018736283
A02BA02	ranitidine	C0008031	chest pain	2	"Transmembrane transport of small molecules,Metabolism,"	0.045274779
A02BA02	ranitidine	C0009806	constipation	2	"Transmembrane transport of small molecules,Signal Transduction,"	0.063948848
A02BA02	ranitidine	C0011206	delirium	3	"Metabolism,Neuronal System,Signal Transduction,"	0.005976473
A02BA02	ranitidine	C0011991	diarrhea	2	"Transmembrane transport of small molecules,Signal Transduction,"	0.063948848
A02BA02	ranitidine	C0012833	dizziness	1	"Signal Transduction,"	0.115701545
A02BA02	ranitidine	C0013604	edema	1	"Signal Transduction,"	0.237990683
A02BA02	ranitidine	C0014457	eosinophilia	1	"Signal Transduction,"	0.284806972
A02BA02	ranitidine	C0015230	rash	3	"Transmembrane transport of small molecules,Metabolism,Signal Transduction,"	0.056449661
A02BA02	ranitidine	C0018418	gynecomastia	2	"Metabolism,Signal Transduction,"	0.028283969
A02BA02	ranitidine	C0018524	hallucinations	4	"Transmembrane transport of small molecules,Metabolism,Neuronal System,Signal Transduction,"	0.0030794
A02BA02	ranitidine	C0018681	headache	4	"Transmembrane transport of small molecules,Metabolism,Neuronal System,Signal Transduction,"	0.002282689
A02BA02	ranitidine	C0018790	cardiac arrest	3	"Metabolism,Neuronal System,Signal Transduction,"	0.01429639
A02BA02	ranitidine	C0019158	hepatitis	4	"Transmembrane transport of small molecules,Metabolism,Neuronal System,Signal Transduction,"	0.005412971
A02BA02	ranitidine	C0020517	hypersensitivity	2	"Metabolism,Signal Transduction,"	0.216747349
A02BA02	ranitidine	C0022346	jaundice	2	"Transmembrane transport of small molecules,Metabolism,"	0.013855982
A02BA02	ranitidine	C0023530	leukopenia	3	"Transmembrane transport of small molecules,Metabolism,Signal Transduction,"	0.018867067
A02BA02	ranitidine	C0023895	liver disease	3	"Transmembrane transport of small molecules,Metabolism,Signal Transduction,"	0.078944921
A02BA02	ranitidine	C0025289	meningitis	2	"Transmembrane transport of small molecules,Signal Transduction,"	0.1056024
A02BA02	ranitidine	C0026650	movement disorders	4	"Transmembrane transport of small molecules,Metabolism,Neuronal System,Signal Transduction,"	0.00061824
A02BA02	ranitidine	C0027707	interstitial nephritis	2	"Metabolism,Signal Transduction,"	0.149298365
A02BA02	ranitidine	C0027947	neutropenia	3	"Transmembrane transport of small molecules,Metabolism,Signal Transduction,"	0.018867067
A02BA02	ranitidine	C0030305	pancreatitis	4	"Transmembrane transport of small molecules,Metabolism,Neuronal System,Signal Transduction,"	0.006836528
A02BA02	ranitidine	C0032285	pneumonia	3	"Transmembrane transport of small molecules,Metabolism,Signal Transduction,"	0.032068245
A02BA02	ranitidine	C0039231	tachycardia	2	"Metabolism,Signal Transduction,"	0.063948848
A02BA02	ranitidine	C0040034	thrombocytopenia	3	"Transmembrane transport of small molecules,Metabolism,Signal Transduction,"	0.018867067
A02BA02	ranitidine	C0042109	urticaria	2	"Metabolism,Signal Transduction,"	0.045274779
A02BA02	ranitidine	C0042384	vasculitis	2	"Transmembrane transport of small molecules,Signal Transduction,"	0.127151504
A02BA02	ranitidine	C0085605	hepatic failure	1	"Signal Transduction,"	0.406466012
A02BA02	ranitidine	C0151636	ventricular extrasystoles	1	"Metabolism,"	0.115701545
A02BA02	ranitidine	C0231218	malaise	1	"Metabolism,"	0.184395481
A02BA02	ranitidine	C0231528	myalgia	3	"Metabolism,Neuronal System,Signal Transduction,"	0.102140386
A02BA03	famotidine	C0001824	agranulocytosis	3	"Transmembrane transport of small molecules,Signal Transduction,Metabolism,"	0.034804726
A02BA03	famotidine	C0002792	anaphylaxis	2	"Signal Transduction,Metabolism,"	0.172987633
A02BA03	famotidine	C0002871	anemia	3	"Transmembrane transport of small molecules,Signal Transduction,Metabolism,"	0.084495468
A02BA03	famotidine	C0003123	anorexia	5	"Amine compound SLC transporters,Neuronal System,Transmembrane transport of small molecules,Signal Transduction,Metabolism,"	0.000778653
A02BA03	famotidine	C0003811	arrhythmia	1	"Signal Transduction,"	0.328425291
A02BA03	famotidine	C0004093	asthenia	2	"Signal Transduction,Metabolism,"	0.089914349
A02BA03	famotidine	C0004245	AV block	1	"Signal Transduction,"	0.423734093
A02BA03	famotidine	C0005001	benign prostatic hyperplasia	2	"Signal Transduction,Metabolism,"	0.284588704
A02BA03	famotidine	C0006266	bronchospasm	4	"Neuronal System,Transmembrane transport of small molecules,Signal Transduction,Metabolism,"	0.048614662
A02BA03	famotidine	C0006277	bronchitis	1	"Signal Transduction,"	0.375666567
A02BA03	famotidine	C0009806	constipation	1	"Signal Transduction,"	0.375666567
A02BA03	famotidine	C0009951	convulsions	4	"Neuronal System,Transmembrane transport of small molecules,Signal Transduction,Metabolism,"	0.041321323
A02BA03	famotidine	C0010200	cough	1	"Signal Transduction,"	0.133989683
A02BA03	famotidine	C0011991	diarrhea	2	"Transmembrane transport of small molecules,Signal Transduction,"	0.089914349
A02BA03	famotidine	C0012833	dizziness	1	"Signal Transduction,"	0.133989683
A02BA03	famotidine	C0013604	edema	1	"Signal Transduction,"	0.272631196
A02BA03	famotidine	C0014518	toxic epidermal necrolysis	1	"Signal Transduction,"	0.272631196
A02BA03	famotidine	C0014549	grand mal	4	"Neuronal System,Transmembrane transport of small molecules,Signal Transduction,Metabolism,"	0.004193932
A02BA03	famotidine	C0015230	rash	3	"Transmembrane transport of small molecules,Signal Transduction,Metabolism,"	0.10020895
A02BA03	famotidine	C0015672	fatigue	2	"Signal Transduction,Metabolism,"	0.089914349
A02BA03	famotidine	C0018418	gynecomastia	1	"Signal Transduction,"	0.272631196
A02BA03	famotidine	C0018524	hallucinations	4	"Neuronal System,Transmembrane transport of small molecules,Signal Transduction,Metabolism,"	0.008251248
A02BA03	famotidine	C0018681	headache	4	"Neuronal System,Transmembrane transport of small molecules,Signal Transduction,Metabolism,"	0.005976473
A02BA03	famotidine	C0019080	hemorrhage	2	"Signal Transduction,Metabolism,"	0.203227398
A02BA03	famotidine	C0020517	hypersensitivity	2	"Signal Transduction,Metabolism,"	0.284588704
A02BA03	famotidine	C0021311	infection	4	"Neuronal System,Transmembrane transport of small molecules,Signal Transduction,Metabolism,"	0.16651273
A02BA03	famotidine	C0021400	Influenza	2	"Neuronal System,Signal Transduction,"	0.284588704
A02BA03	famotidine	C0022346	jaundice	2	"Transmembrane transport of small molecules,Metabolism,"	0.018867067
A02BA03	famotidine	C0023530	leukopenia	3	"Transmembrane transport of small molecules,Signal Transduction,Metabolism,"	0.034804726
A02BA03	famotidine	C0026821	muscle cramps	2	"Signal Transduction,Metabolism,"	0.039905826
A02BA03	famotidine	C0027947	neutropenia	3	"Transmembrane transport of small molecules,Signal Transduction,Metabolism,"	0.034804726
A02BA03	famotidine	C0030193	pain	2	"Signal Transduction,Metabolism,"	0.089914349
A02BA03	famotidine	C0032285	pneumonia	3	"Transmembrane transport of small molecules,Signal Transduction,Metabolism,"	0.056449661
A02BA03	famotidine	C0033975	psychosis	4	"Neuronal System,Transmembrane transport of small molecules,Signal Transduction,Metabolism,"	0.018867067
A02BA03	famotidine	C0036572	seizures	4	"Neuronal System,Transmembrane transport of small molecules,Signal Transduction,Metabolism,"	0.004193932
A02BA03	famotidine	C0037199	Sinusitis	1	"Transmembrane transport of small molecules,"	0.21299907
A02BA03	famotidine	C0038325	Stevens - Johnson syndrome	1	"Signal Transduction,"	0.328425291
A02BA03	famotidine	C0039070	syncope	4	"Neuronal System,Transmembrane transport of small molecules,Signal Transduction,Metabolism,"	0.000830585
A02BA03	famotidine	C0040034	thrombocytopenia	3	"Transmembrane transport of small molecules,Signal Transduction,Metabolism,"	0.034804726
A02BA03	famotidine	C0042109	urticaria	2	"Signal Transduction,Metabolism,"	0.063948848
A02BA03	famotidine	C0043144	wheezing	4	"Neuronal System,Transmembrane transport of small molecules,Signal Transduction,Metabolism,"	0.048614662
A02BA03	famotidine	C0149931	migraine	4	"Neuronal System,Transmembrane transport of small molecules,Signal Transduction,Metabolism,"	0.008251248
A02BA03	famotidine	C0151636	ventricular extrasystoles	1	"Metabolism,"	0.133989683
A02BA03	famotidine	C0151908	dry skin	3	"Neuronal System,Signal Transduction,Metabolism,"	0.247276117
A02BA03	famotidine	C0206061	interstitial pneumonitis	3	"Transmembrane transport of small molecules,Signal Transduction,Metabolism,"	0.045274779
A02BA03	famotidine	C0231528	myalgia	3	"Neuronal System,Signal Transduction,Metabolism,"	0.171336141
A02BA04	nizatidine	C0002792	anaphylaxis	2	"Metabolism,Signal Transduction,"	0.127151504
A02BA04	nizatidine	C0002871	anemia	3	"Transmembrane transport of small molecules,Metabolism,Signal Transduction,"	0.047846512
A02BA04	nizatidine	C0003123	anorexia	4	"Transmembrane transport of small molecules,Metabolism,Neuronal System,Signal Transduction,"	0.0030794
A02BA04	nizatidine	C0004093	asthenia	2	"Metabolism,Signal Transduction,"	0.063948848
A02BA04	nizatidine	C0006266	bronchospasm	4	"Transmembrane transport of small molecules,Metabolism,Neuronal System,Signal Transduction,"	0.018736283
A02BA04	nizatidine	C0008031	chest pain	2	"Transmembrane transport of small molecules,Metabolism,"	0.045274779
A02BA04	nizatidine	C0009806	constipation	2	"Transmembrane transport of small molecules,Signal Transduction,"	0.063948848
A02BA04	nizatidine	C0010200	cough	1	"Signal Transduction,"	0.115701545
A02BA04	nizatidine	C0011991	diarrhea	2	"Transmembrane transport of small molecules,Signal Transduction,"	0.063948848
A02BA04	nizatidine	C0012833	dizziness	1	"Signal Transduction,"	0.115701545
A02BA04	nizatidine	C0013395	Dyspepsia	4	"Transmembrane transport of small molecules,Metabolism,Neuronal System,Signal Transduction,"	0.000317225
A02BA04	nizatidine	C0013604	edema	1	"Signal Transduction,"	0.237990683
A02BA04	nizatidine	C0014457	eosinophilia	1	"Signal Transduction,"	0.284806972
A02BA04	nizatidine	C0015230	rash	3	"Transmembrane transport of small molecules,Metabolism,Signal Transduction,"	0.056449661
A02BA04	nizatidine	C0016204	flatulence	1	"Signal Transduction,"	0.284806972
A02BA04	nizatidine	C0018099	gout	2	"Metabolism,Signal Transduction,"	0.063948848
A02BA04	nizatidine	C0018418	gynecomastia	2	"Metabolism,Signal Transduction,"	0.028283969
A02BA04	nizatidine	C0018681	headache	4	"Transmembrane transport of small molecules,Metabolism,Neuronal System,Signal Transduction,"	0.002282689
A02BA04	nizatidine	C0019158	hepatitis	4	"Transmembrane transport of small molecules,Metabolism,Neuronal System,Signal Transduction,"	0.005412971
A02BA04	nizatidine	C0020517	hypersensitivity	2	"Metabolism,Signal Transduction,"	0.216747349
A02BA04	nizatidine	C0021311	infection	4	"Transmembrane transport of small molecules,Metabolism,Neuronal System,Signal Transduction,"	0.070156537
A02BA04	nizatidine	C0022346	jaundice	2	"Transmembrane transport of small molecules,Metabolism,"	0.013855982
A02BA04	nizatidine	C0030193	pain	2	"Metabolism,Signal Transduction,"	0.063948848
A02BA04	nizatidine	C0034150	purpura	3	"Transmembrane transport of small molecules,Metabolism,Signal Transduction,"	0.0096577
A02BA04	nizatidine	C0035455	rhinitis	3	"Transmembrane transport of small molecules,Metabolism,Signal Transduction,"	0.01429639
A02BA04	nizatidine	C0037199	Sinusitis	1	"Transmembrane transport of small molecules,"	0.184395481
A02BA04	nizatidine	C0040034	thrombocytopenia	3	"Transmembrane transport of small molecules,Metabolism,Signal Transduction,"	0.018867067
A02BA04	nizatidine	C0040435	tooth disorder	1	"Signal Transduction,"	0.115701545
A02BA04	nizatidine	C0042109	urticaria	2	"Metabolism,Signal Transduction,"	0.045274779
A02BA04	nizatidine	C0042384	vasculitis	2	"Transmembrane transport of small molecules,Signal Transduction,"	0.127151504
A02BA04	nizatidine	C0042514	ventricular tachycardia	2	"Metabolism,Signal Transduction,"	0.028283969
A02BA04	nizatidine	C0231528	myalgia	3	"Metabolism,Neuronal System,Signal Transduction,"	0.102140386
A02BA04	nizatidine	C0392525	nephrolithiasis	2	"Metabolism,Signal Transduction,"	0.045274779
A02BA04	nizatidine	C0740394	hyperuricemia	2	"Transmembrane transport of small molecules,Metabolism,"	0.063948848
A02BB01	misoprostol	C0002792	anaphylaxis	2	"Signal Transduction,Gene Expression,"	0.21773443
A02BB01	misoprostol	C0002871	anemia	2	"Signal Transduction,Gene Expression,"	0.350761038
A02BB01	misoprostol	C0003811	arrhythmia	1	"Signal Transduction,"	0.370836264
A02BB01	misoprostol	C0004093	asthenia	2	"Signal Transduction,Gene Expression,"	0.116407414
A02BB01	misoprostol	C0006266	bronchospasm	2	"Signal Transduction,Gene Expression,"	0.550218898
A02BB01	misoprostol	C0006277	bronchitis	1	"Signal Transduction,"	0.423734093
A02BB01	misoprostol	C0009763	conjunctivitis	1	"Signal Transduction,"	0.370836264
A02BB01	misoprostol	C0009806	constipation	1	"Signal Transduction,"	0.423734093
A02BB01	misoprostol	C0011053	deafness	1	"Signal Transduction,"	0.615607896
A02BB01	misoprostol	C0011168	dysphagia	2	"Signal Transduction,Gene Expression,"	0.317392528
A02BB01	misoprostol	C0011603	dermatitis	5	"Signal Transduction,Hemostasis,Gene Expression,Circadian Clock,Metabolism,"	0.041321323
A02BB01	misoprostol	C0011991	diarrhea	1	"Signal Transduction,"	0.423734093
A02BB01	misoprostol	C0012833	dizziness	1	"Signal Transduction,"	0.150440794
A02BB01	misoprostol	C0013395	Dyspepsia	1	"Signal Transduction,"	0.423734093
A02BB01	misoprostol	C0013404	dyspnea	1	"Signal Transduction,"	0.525603988
A02BB01	misoprostol	C0013604	edema	1	"Signal Transduction,"	0.308673305
A02BB01	misoprostol	C0015230	rash	5	"Signal Transduction,Hemostasis,Gene Expression,Circadian Clock,Metabolism,"	0.005940919
A02BB01	misoprostol	C0015672	fatigue	2	"Signal Transduction,Gene Expression,"	0.116407414
A02BB01	misoprostol	C0016204	flatulence	1	"Signal Transduction,"	0.370836264
A02BB01	misoprostol	C0018099	gout	1	"Signal Transduction,"	0.423734093
A02BB01	misoprostol	C0018681	headache	1	"Signal Transduction,"	0.615607896
A02BB01	misoprostol	C0020517	hypersensitivity	1	"Signal Transduction,"	0.725295618
A02BB01	misoprostol	C0020538	hypertension	4	"Signal Transduction,Gene Expression,Circadian Clock,Metabolism,"	0.092370908
A02BB01	misoprostol	C0021311	infection	4	"Signal Transduction,Gene Expression,Circadian Clock,Metabolism,"	0.272631196
A02BB01	misoprostol	C0021390	inflammatory bowel disease	2	"Signal Transduction,Gene Expression,"	0.450315443
A02BB01	misoprostol	C0025323	menorrhagia	1	"Signal Transduction,"	0.150440794
A02BB01	misoprostol	C0026821	muscle cramps	1	"Signal Transduction,"	0.308673305
A02BB01	misoprostol	C0027051	myocardial infarction	4	"Signal Transduction,Gene Expression,Circadian Clock,Metabolism,"	0.21299907
A02BB01	misoprostol	C0027932	neurosis	1	"Signal Transduction,"	0.423734093
A02BB01	misoprostol	C0032285	pneumonia	1	"Signal Transduction,"	0.655979026
A02BB01	misoprostol	C0034065	pulmonary embolism	1	"Signal Transduction,"	0.479096596
A02BB01	misoprostol	C0034150	purpura	1	"Signal Transduction,"	0.479096596
A02BB01	misoprostol	C0038454	cerebrovascular accident	2	"Signal Transduction,Gene Expression,"	0.645568663
A02BB01	misoprostol	C0039070	syncope	1	"Signal Transduction,"	0.423734093
A02BB01	misoprostol	C0040034	thrombocytopenia	1	"Signal Transduction,"	0.572748714
A02BB01	misoprostol	C0041912	upper respiratory tract infection	4	"Signal Transduction,Gene Expression,Circadian Clock,Metabolism,"	0.251494049
A02BB01	misoprostol	C0042029	urinary tract infection	2	"Signal Transduction,Gene Expression,"	0.14993944
A02BB01	misoprostol	C0231528	myalgia	2	"Signal Transduction,Gene Expression,"	0.516532911
A02BB01	misoprostol	C0442874	neuropathy	1	"Signal Transduction,"	0.755877681
A02BC01	omeprazole	C0001824	agranulocytosis	5	"Immune System,Signal Transduction,Transmembrane transport of small molecules,Hemostasis,Metabolism,"	0.001826364
A02BC01	omeprazole	C0002792	anaphylaxis	4	"Immune System,Signal Transduction,Hemostasis,Metabolism,"	0.01429639
A02BC01	omeprazole	C0002871	anemia	6	"Developmental Biology,Immune System,Signal Transduction,Transmembrane transport of small molecules,Hemostasis,Metabolism,"	0.00129975
A02BC01	omeprazole	C0002878	hemolytic anemia	5	"Developmental Biology,Signal Transduction,Transmembrane transport of small molecules,Hemostasis,Metabolism,"	0.001826364
A02BC01	omeprazole	C0002884	hypochromic anemia	2	"Transmembrane transport of small molecules,Hemostasis,"	0.066915349
A02BC01	omeprazole	C0002962	angina pectoris	6	"Developmental Biology,Immune System,Signal Transduction,Transmembrane transport of small molecules,Hemostasis,Metabolism,"	0.000523522
A02BC01	omeprazole	C0003123	anorexia	5	"Developmental Biology,Immune System,Signal Transduction,Transmembrane transport of small molecules,Metabolism,"	0.004530929
A02BC01	omeprazole	C0003811	arrhythmia	1	"Signal Transduction,"	0.406466012
A02BC01	omeprazole	C0003864	arthritis	5	"Developmental Biology,Immune System,Signal Transduction,Hemostasis,Metabolism,"	0.00915371
A02BC01	omeprazole	C0003873	rheumatoid arthritis	7	"Developmental Biology,Immune System,Signal Transduction,Transmembrane transport of small molecules,Hemostasis,Metabolism,Steroid hormones,"	0.00163098
A02BC01	omeprazole	C0004093	asthenia	4	"Immune System,Signal Transduction,Hemostasis,Metabolism,"	0.002719535
A02BC01	omeprazole	C0004096	asthma	6	"Developmental Biology,Immune System,Signal Transduction,Transmembrane transport of small molecules,Hemostasis,Metabolism,"	0.008012113
A02BC01	omeprazole	C0004238	atrial fibrillation	6	"Developmental Biology,Immune System,Signal Transduction,Transmembrane transport of small molecules,Hemostasis,Metabolism,"	0.005976473
A02BC01	omeprazole	C0006145	breast disorders	4	"Developmental Biology,Immune System,Signal Transduction,Hemostasis,"	0.028283969
A02BC01	omeprazole	C0006266	bronchospasm	6	"Developmental Biology,Immune System,Signal Transduction,Transmembrane transport of small molecules,Hemostasis,Metabolism,"	0.008012113
A02BC01	omeprazole	C0006277	bronchitis	2	"Signal Transduction,Hemostasis,"	0.145891635
A02BC01	omeprazole	C0007095	carcinoid tumors	4	"Developmental Biology,Immune System,Signal Transduction,Hemostasis,"	0.048434162
A02BC01	omeprazole	C0007286	carpal tunnel syndrome	2	"Immune System,Signal Transduction,"	0.1056024
A02BC01	omeprazole	C0008031	chest pain	3	"Transmembrane transport of small molecules,Hemostasis,Metabolism,"	0.01429639
A02BC01	omeprazole	C0008350	cholelithiasis	6	"Developmental Biology,Immune System,Signal Transduction,Transmembrane transport of small molecules,Hemostasis,Metabolism,"	0.000147438
A02BC01	omeprazole	C0009763	conjunctivitis	3	"Immune System,Signal Transduction,Hemostasis,"	0.01429639
A02BC01	omeprazole	C0009782	connective tissue disorders	1	"Developmental Biology,"	0.470525389
A02BC01	omeprazole	C0009806	constipation	3	"Immune System,Signal Transduction,Metabolism,"	0.02523486
A02BC01	omeprazole	C0010054	coronary artery disease	6	"Developmental Biology,Immune System,Signal Transduction,Transmembrane transport of small molecules,Hemostasis,Metabolism,"	0.023663906
A02BC01	omeprazole	C0010200	cough	1	"Signal Transduction,"	0.171336141
A02BC01	omeprazole	C0010692	cystitis	3	"Immune System,Signal Transduction,Hemostasis,"	0.056449661
A02BC01	omeprazole	C0011168	dysphagia	5	"Immune System,Signal Transduction,Transmembrane transport of small molecules,Hemostasis,Metabolism,"	0.006538705
A02BC01	omeprazole	C0011603	dermatitis	6	"Developmental Biology,Immune System,Signal Transduction,Transmembrane transport of small molecules,Hemostasis,Metabolism,"	0.018983405
A02BC01	omeprazole	C0011991	diarrhea	2	"Signal Transduction,Transmembrane transport of small molecules,"	0.145891635
A02BC01	omeprazole	C0012833	dizziness	1	"Signal Transduction,"	0.171336141
A02BC01	omeprazole	C0013390	dysmenorrhea	2	"Immune System,Metabolism,"	0.032068245
A02BC01	omeprazole	C0013404	dyspnea	3	"Immune System,Signal Transduction,Hemostasis,"	0.056449661
A02BC01	omeprazole	C0013604	edema	3	"Immune System,Signal Transduction,Hemostasis,"	0.00582511
A02BC01	omeprazole	C0014518	toxic epidermal necrolysis	1	"Signal Transduction,"	0.338718959
A02BC01	omeprazole	C0014867	esophageal varices	2	"Signal Transduction,Hemostasis,"	0.145891635
A02BC01	omeprazole	C0015230	rash	6	"Developmental Biology,Immune System,Signal Transduction,Transmembrane transport of small molecules,Hemostasis,Metabolism,"	0.001826364
A02BC01	omeprazole	C0015672	fatigue	4	"Immune System,Signal Transduction,Hemostasis,Metabolism,"	0.002719535
A02BC01	omeprazole	C0016053	fibromyalgia syndrome	3	"Signal Transduction,Hemostasis,Metabolism,"	0.039905826
A02BC01	omeprazole	C0016059	fibrosis	7	"Developmental Biology,Immune System,Signal Transduction,Transmembrane transport of small molecules,Hemostasis,Metabolism,Steroid hormones,"	0.002164057
A02BC01	omeprazole	C0018021	goiter	3	"Signal Transduction,Transmembrane transport of small molecules,Metabolism,"	0.01429639
A02BC01	omeprazole	C0018418	gynecomastia	3	"Signal Transduction,Metabolism,Steroid hormones,"	0.00582511
A02BC01	omeprazole	C0018524	hallucinations	5	"Developmental Biology,Signal Transduction,Transmembrane transport of small molecules,Hemostasis,Metabolism,"	0.004530929
A02BC01	omeprazole	C0018681	headache	5	"Immune System,Signal Transduction,Transmembrane transport of small molecules,Hemostasis,Metabolism,"	0.002959825
A02BC01	omeprazole	C0018801	heart failure	6	"Developmental Biology,Immune System,Signal Transduction,Transmembrane transport of small molecules,Hemostasis,Metabolism,"	0.004725617
A02BC01	omeprazole	C0019151	hepatic encephalopathy	4	"Immune System,Signal Transduction,Transmembrane transport of small molecules,Metabolism,"	0.002719535
A02BC01	omeprazole	C0019158	hepatitis	6	"Developmental Biology,Immune System,Signal Transduction,Transmembrane transport of small molecules,Hemostasis,Metabolism,"	0.00129975
A02BC01	omeprazole	C0019348	herpes simplex	4	"Developmental Biology,Immune System,Signal Transduction,Hemostasis,"	0.145988169
A02BC01	omeprazole	C0020433	bilirubinemia	4	"Developmental Biology,Immune System,Transmembrane transport of small molecules,Metabolism,"	0.009048715
A02BC01	omeprazole	C0020443	hypercholesterolemia	4	"Signal Transduction,Transmembrane transport of small molecules,Hemostasis,Metabolism,"	0.01429639
A02BC01	omeprazole	C0020453	hyperesthesia	5	"Immune System,Signal Transduction,Transmembrane transport of small molecules,Hemostasis,Metabolism,"	0.001826364
A02BC01	omeprazole	C0020502	hyperparathyroidism	1	"Signal Transduction,"	0.578707339
A02BC01	omeprazole	C0020517	hypersensitivity	5	"Developmental Biology,Immune System,Signal Transduction,Hemostasis,Metabolism,"	0.00915371
A02BC01	omeprazole	C0020538	hypertension	7	"Developmental Biology,Immune System,Signal Transduction,Transmembrane transport of small molecules,Hemostasis,Metabolism,Steroid hormones,"	0.000987234
A02BC01	omeprazole	C0020615	hypoglycemia	6	"Developmental Biology,Immune System,Signal Transduction,Transmembrane transport of small molecules,Hemostasis,Metabolism,"	0.000523522
A02BC01	omeprazole	C0020676	hypothyroidism	6	"Developmental Biology,Immune System,Signal Transduction,Transmembrane transport of small molecules,Hemostasis,Metabolism,"	0.000523522
A02BC01	omeprazole	C0021400	Influenza	4	"Developmental Biology,Immune System,Signal Transduction,Hemostasis,"	0.048434162
A02BC01	omeprazole	C0022104	irritable bowel syndrome	4	"Immune System,Signal Transduction,Hemostasis,Metabolism,"	0.020157339
A02BC01	omeprazole	C0022346	jaundice	2	"Transmembrane transport of small molecules,Metabolism,"	0.032068245
A02BC01	omeprazole	C0022408	arthrosis	5	"Developmental Biology,Immune System,Signal Transduction,Hemostasis,Metabolism,"	0.012940659
A02BC01	omeprazole	C0023222	leg pain	1	"Metabolism,"	0.264706117
A02BC01	omeprazole	C0023518	leukocytosis	3	"Immune System,Signal Transduction,Hemostasis,"	0.01429639
A02BC01	omeprazole	C0023530	leukopenia	5	"Immune System,Signal Transduction,Transmembrane transport of small molecules,Hemostasis,Metabolism,"	0.001826364
A02BC01	omeprazole	C0023895	liver disease	6	"Developmental Biology,Immune System,Signal Transduction,Transmembrane transport of small molecules,Hemostasis,Metabolism,"	0.003523999
A02BC01	omeprazole	C0026821	muscle cramps	3	"Developmental Biology,Signal Transduction,Metabolism,"	0.00582511
A02BC01	omeprazole	C0026946	fungal infection	1	"Immune System,"	0.171336141
A02BC01	omeprazole	C0027651	tumor	7	"Developmental Biology,Immune System,Signal Transduction,Transmembrane transport of small molecules,Hemostasis,Metabolism,Steroid hormones,"	0.048300944
A02BC01	omeprazole	C0027707	interstitial nephritis	5	"Developmental Biology,Immune System,Signal Transduction,Hemostasis,Metabolism,"	0.002959825
A02BC01	omeprazole	C0027947	neutropenia	5	"Immune System,Signal Transduction,Transmembrane transport of small molecules,Hemostasis,Metabolism,"	0.001826364
A02BC01	omeprazole	C0029134	optic neuritis	3	"Developmental Biology,Signal Transduction,Hemostasis,"	0.01429639
A02BC01	omeprazole	C0029456	osteoporosis	7	"Developmental Biology,Immune System,Signal Transduction,Transmembrane transport of small molecules,Hemostasis,Metabolism,Steroid hormones,"	0.000287781
A02BC01	omeprazole	C0029882	otitis media	2	"Immune System,Hemostasis,"	0.145891635
A02BC01	omeprazole	C0030193	pain	5	"Developmental Biology,Immune System,Signal Transduction,Metabolism,Steroid hormones,"	0.000198702
A02BC01	omeprazole	C0030305	pancreatitis	6	"Developmental Biology,Immune System,Signal Transduction,Transmembrane transport of small molecules,Hemostasis,Metabolism,"	0.001826364
A02BC01	omeprazole	C0031117	peripheral neuropathy	4	"Signal Transduction,Transmembrane transport of small molecules,Hemostasis,Metabolism,"	0.020157339
A02BC01	omeprazole	C0031256	petechiae	5	"Developmental Biology,Immune System,Signal Transduction,Transmembrane transport of small molecules,Metabolism,"	0.000479065
A02BC01	omeprazole	C0031350	Pharyngitis	1	"Immune System,"	0.338718959
A02BC01	omeprazole	C0032533	polymyalgia rheumatica	2	"Immune System,Signal Transduction,"	0.032068245
A02BC01	omeprazole	C0032584	polyps	7	"Developmental Biology,Immune System,Signal Transduction,Transmembrane transport of small molecules,Hemostasis,Metabolism,Steroid hormones,"	0.026814671
A02BC01	omeprazole	C0033687	proteinuria	3	"Immune System,Signal Transduction,Hemostasis,"	0.077449148
A02BC01	omeprazole	C0034150	purpura	5	"Developmental Biology,Immune System,Signal Transduction,Transmembrane transport of small molecules,Metabolism,"	0.000479065
A02BC01	omeprazole	C0035455	rhinitis	6	"Developmental Biology,Immune System,Signal Transduction,Transmembrane transport of small molecules,Hemostasis,Metabolism,"	9.12E-05
A02BC01	omeprazole	C0036974	shock	4	"Immune System,Signal Transduction,Hemostasis,Metabolism,"	0.01429639
A02BC01	omeprazole	C0037199	Sinusitis	1	"Transmembrane transport of small molecules,"	0.264706117
A02BC01	omeprazole	C0037763	spasm	3	"Transmembrane transport of small molecules,Hemostasis,Metabolism,"	0.02523486
A02BC01	omeprazole	C0038325	Stevens - Johnson syndrome	2	"Immune System,Signal Transduction,"	0.1056024
A02BC01	omeprazole	C0038362	stomatitis	1	"Immune System,"	0.171336141
A02BC01	omeprazole	C0038363	ulcerative stomatitis	1	"Immune System,"	0.264706117
A02BC01	omeprazole	C0039070	syncope	4	"Signal Transduction,Transmembrane transport of small molecules,Hemostasis,Metabolism,"	0.002719535
A02BC01	omeprazole	C0039231	tachycardia	4	"Immune System,Signal Transduction,Hemostasis,Metabolism,"	0.002719535
A02BC01	omeprazole	C0039591	testicle pain	1	"Metabolism,"	0.264706117
A02BC01	omeprazole	C0040034	thrombocytopenia	6	"Developmental Biology,Immune System,Signal Transduction,Transmembrane transport of small molecules,Hemostasis,Metabolism,"	0.000147438
A02BC01	omeprazole	C0040435	tooth disorder	1	"Signal Transduction,"	0.171336141
A02BC01	omeprazole	C0040822	tremor	4	"Signal Transduction,Transmembrane transport of small molecules,Hemostasis,Metabolism,"	0.002719535
A02BC01	omeprazole	C0041912	upper respiratory tract infection	6	"Developmental Biology,Immune System,Signal Transduction,Transmembrane transport of small molecules,Hemostasis,Metabolism,"	0.046925442
A02BC01	omeprazole	C0042029	urinary tract infection	3	"Immune System,Signal Transduction,Hemostasis,"	0.039905826
A02BC01	omeprazole	C0042109	urticaria	4	"Immune System,Signal Transduction,Hemostasis,Metabolism,"	0.0010763
A02BC01	omeprazole	C0042769	viral infection	5	"Developmental Biology,Immune System,Signal Transduction,Hemostasis,Metabolism,"	0.00915371
A02BC01	omeprazole	C0085584	encephalopathy	5	"Immune System,Signal Transduction,Transmembrane transport of small molecules,Hemostasis,Metabolism,"	0.004530929
A02BC01	omeprazole	C0085605	hepatic failure	3	"Immune System,Signal Transduction,Hemostasis,"	0.056449661
A02BC01	omeprazole	C0085649	peripheral edema	3	"Immune System,Signal Transduction,Hemostasis,"	0.00582511
A02BC01	omeprazole	C0149931	migraine	6	"Developmental Biology,Immune System,Signal Transduction,Transmembrane transport of small molecules,Hemostasis,Metabolism,"	0.000523522
A02BC01	omeprazole	C0151798	hepatic necrosis	6	"Developmental Biology,Immune System,Signal Transduction,Transmembrane transport of small molecules,Hemostasis,Metabolism,"	0.003523999
A02BC01	omeprazole	C0151826	chest pain substernal	3	"Transmembrane transport of small molecules,Hemostasis,Metabolism,"	0.01429639
A02BC01	omeprazole	C0151908	dry skin	3	"Immune System,Signal Transduction,Metabolism,"	0.433328205
A02BC01	omeprazole	C0231218	malaise	1	"Metabolism,"	0.264706117
A02BC01	omeprazole	C0231528	myalgia	5	"Developmental Biology,Immune System,Signal Transduction,Hemostasis,Metabolism,"	0.034370382
A02BC01	omeprazole	C0267112	gastritis hemorrhagic	5	"Immune System,Signal Transduction,Transmembrane transport of small molecules,Hemostasis,Metabolism,"	0.00915371
A02BC01	omeprazole	C0314719	dry eyes	1	"Immune System,"	0.171336141
A02BC01	omeprazole	C0442874	neuropathy	6	"Developmental Biology,Immune System,Signal Transduction,Transmembrane transport of small molecules,Hemostasis,Metabolism,"	0.001826364
A02BC01	omeprazole	C0699744	ear infection	6	"Developmental Biology,Immune System,Signal Transduction,Transmembrane transport of small molecules,Hemostasis,Metabolism,"	0.046925442
A02BC01	omeprazole	C0740394	hyperuricemia	3	"Transmembrane transport of small molecules,Hemostasis,Metabolism,"	0.02523486
A02BC01	omeprazole	C0836924	thrombocythemia	5	"Developmental Biology,Immune System,Signal Transduction,Hemostasis,Metabolism,"	0.002959825
A02BC01	omeprazole	C0851578	sleep disorder	1	"Signal Transduction,"	0.338718959
A02BC01	omeprazole	C1260880	rhinorrhea	6	"Developmental Biology,Immune System,Signal Transduction,Transmembrane transport of small molecules,Hemostasis,Metabolism,"	9.12E-05
A02BC01	omeprazole	C1527304	allergic reaction	4	"Immune System,Signal Transduction,Hemostasis,Metabolism,"	0.038369816
A02BC02	pantoprazole	C0002792	anaphylaxis	4	"Hemostasis,Metabolism,Immune System,Signal Transduction,"	0.008245512
A02BC02	pantoprazole	C0002871	anemia	6	"Transmembrane transport of small molecules,Hemostasis,Metabolism,Developmental Biology,Immune System,Signal Transduction,"	0.000413239
A02BC02	pantoprazole	C0002884	hypochromic anemia	2	"Transmembrane transport of small molecules,Hemostasis,"	0.053566802
A02BC02	pantoprazole	C0002962	angina pectoris	6	"Transmembrane transport of small molecules,Hemostasis,Metabolism,Developmental Biology,Immune System,Signal Transduction,"	0.000198702
A02BC02	pantoprazole	C0003123	anorexia	5	"Transmembrane transport of small molecules,Metabolism,Developmental Biology,Immune System,Signal Transduction,"	0.002164057
A02BC02	pantoprazole	C0003864	arthritis	5	"Hemostasis,Metabolism,Developmental Biology,Immune System,Signal Transduction,"	0.00433359
A02BC02	pantoprazole	C0004093	asthenia	4	"Hemostasis,Metabolism,Immune System,Signal Transduction,"	0.001590156
A02BC02	pantoprazole	C0004096	asthma	6	"Transmembrane transport of small molecules,Hemostasis,Metabolism,Developmental Biology,Immune System,Signal Transduction,"	0.002626241
A02BC02	pantoprazole	C0004238	atrial fibrillation	6	"Transmembrane transport of small molecules,Hemostasis,Metabolism,Developmental Biology,Immune System,Signal Transduction,"	0.002028204
A02BC02	pantoprazole	C0006277	bronchitis	2	"Hemostasis,Signal Transduction,"	0.116407414
A02BC02	pantoprazole	C0006444	bursitis	4	"Hemostasis,Metabolism,Immune System,Signal Transduction,"	0.005412971
A02BC02	pantoprazole	C0007097	carcinoma	6	"Transmembrane transport of small molecules,Hemostasis,Metabolism,Developmental Biology,Immune System,Signal Transduction,"	0.075092735
A02BC02	pantoprazole	C0007859	neck pain	1	"Metabolism,"	0.237990683
A02BC02	pantoprazole	C0008031	chest pain	3	"Transmembrane transport of small molecules,Hemostasis,Metabolism,"	0.0096577
A02BC02	pantoprazole	C0008325	cholecystitis	5	"Transmembrane transport of small molecules,Hemostasis,Metabolism,Developmental Biology,Immune System,"	0.005940919
A02BC02	pantoprazole	C0008350	cholelithiasis	6	"Transmembrane transport of small molecules,Hemostasis,Metabolism,Developmental Biology,Immune System,Signal Transduction,"	0
A02BC02	pantoprazole	C0009319	colitis	6	"Transmembrane transport of small molecules,Hemostasis,Metabolism,Developmental Biology,Immune System,Signal Transduction,"	0.002028204
A02BC02	pantoprazole	C0009324	ulcerative colitis	6	"Transmembrane transport of small molecules,Hemostasis,Metabolism,Developmental Biology,Immune System,Signal Transduction,"	0.002028204
A02BC02	pantoprazole	C0009806	constipation	2	"Metabolism,Signal Transduction,"	0.116407414
A02BC02	pantoprazole	C0010200	cough	1	"Signal Transduction,"	0.150440794
A02BC02	pantoprazole	C0010692	cystitis	3	"Hemostasis,Immune System,Signal Transduction,"	0.039905826
A02BC02	pantoprazole	C0010709	cyst	6	"Transmembrane transport of small molecules,Hemostasis,Metabolism,Developmental Biology,Immune System,Signal Transduction,"	0.045274779
A02BC02	pantoprazole	C0011053	deafness	3	"Hemostasis,Developmental Biology,Signal Transduction,"	0.070156537
A02BC02	pantoprazole	C0011168	dysphagia	5	"Transmembrane transport of small molecules,Hemostasis,Metabolism,Immune System,Signal Transduction,"	0.0030794
A02BC02	pantoprazole	C0011570	mental depression	6	"Transmembrane transport of small molecules,Hemostasis,Metabolism,Developmental Biology,Immune System,Signal Transduction,"	0.000413239
A02BC02	pantoprazole	C0011603	dermatitis	6	"Transmembrane transport of small molecules,Hemostasis,Metabolism,Developmental Biology,Immune System,Signal Transduction,"	0.00602915
A02BC02	pantoprazole	C0011616	contact dermatitis	1	"Immune System,"	0.423734093
A02BC02	pantoprazole	C0011630	fungal dermatitis	1	"Metabolism,"	0.150440794
A02BC02	pantoprazole	C0011849	diabetes mellitus	6	"Transmembrane transport of small molecules,Hemostasis,Metabolism,Developmental Biology,Immune System,Signal Transduction,"	0.005304794
A02BC02	pantoprazole	C0011991	diarrhea	2	"Transmembrane transport of small molecules,Signal Transduction,"	0.116407414
A02BC02	pantoprazole	C0013362	dysarthria	4	"Metabolism,Developmental Biology,Immune System,Signal Transduction,"	0.008245512
A02BC02	pantoprazole	C0013390	dysmenorrhea	2	"Metabolism,Immune System,"	0.02523486
A02BC02	pantoprazole	C0013404	dyspnea	3	"Hemostasis,Immune System,Signal Transduction,"	0.039905826
A02BC02	pantoprazole	C0013595	eczema	6	"Transmembrane transport of small molecules,Hemostasis,Metabolism,Developmental Biology,Immune System,Signal Transduction,"	0.000830585
A02BC02	pantoprazole	C0013604	edema	3	"Hemostasis,Immune System,Signal Transduction,"	0.004189931
A02BC02	pantoprazole	C0014457	eosinophilia	3	"Hemostasis,Developmental Biology,Signal Transduction,"	0.0096577
A02BC02	pantoprazole	C0015230	rash	6	"Transmembrane transport of small molecules,Hemostasis,Metabolism,Developmental Biology,Immune System,Signal Transduction,"	0.00060596
A02BC02	pantoprazole	C0015672	fatigue	4	"Hemostasis,Metabolism,Immune System,Signal Transduction,"	0.001590156
A02BC02	pantoprazole	C0016204	flatulence	3	"Hemostasis,Developmental Biology,Immune System,"	0.0096577
A02BC02	pantoprazole	C0017152	gastritis	5	"Transmembrane transport of small molecules,Hemostasis,Metabolism,Immune System,Signal Transduction,"	0.00433359
A02BC02	pantoprazole	C0017574	gingivitis	1	"Hemostasis,"	0.525603988
A02BC02	pantoprazole	C0017601	glaucoma	5	"Hemostasis,Metabolism,Developmental Biology,Immune System,Signal Transduction,"	0.002164057
A02BC02	pantoprazole	C0018021	goiter	3	"Transmembrane transport of small molecules,Metabolism,Signal Transduction,"	0.0096577
A02BC02	pantoprazole	C0018099	gout	2	"Metabolism,Immune System,"	0.116407414
A02BC02	pantoprazole	C0018524	hallucinations	5	"Transmembrane transport of small molecules,Hemostasis,Metabolism,Developmental Biology,Signal Transduction,"	0.002164057
A02BC02	pantoprazole	C0018681	headache	5	"Transmembrane transport of small molecules,Hemostasis,Metabolism,Immune System,Signal Transduction,"	0.001470402
A02BC02	pantoprazole	C0018802	congestive heart failure	6	"Transmembrane transport of small molecules,Hemostasis,Metabolism,Developmental Biology,Immune System,Signal Transduction,"	0.001566408
A02BC02	pantoprazole	C0018939	blood dyscrasia	2	"Immune System,Signal Transduction,"	0.185690178
A02BC02	pantoprazole	C0019080	hemorrhage	5	"Hemostasis,Metabolism,Developmental Biology,Immune System,Signal Transduction,"	0.001470402
A02BC02	pantoprazole	C0019158	hepatitis	6	"Transmembrane transport of small molecules,Hemostasis,Metabolism,Developmental Biology,Immune System,Signal Transduction,"	0.000413239
A02BC02	pantoprazole	C0019348	herpes simplex	4	"Hemostasis,Developmental Biology,Immune System,Signal Transduction,"	0.092370908
A02BC02	pantoprazole	C0019360	herpes zoster	1	"Metabolism,"	0.423734093
A02BC02	pantoprazole	C0020433	bilirubinemia	4	"Transmembrane transport of small molecules,Metabolism,Developmental Biology,Immune System,"	0.005412971
A02BC02	pantoprazole	C0020443	hypercholesterolemia	3	"Transmembrane transport of small molecules,Hemostasis,Metabolism,"	0.054009627
A02BC02	pantoprazole	C0020456	hyperglycemia	6	"Transmembrane transport of small molecules,Hemostasis,Metabolism,Developmental Biology,Immune System,Signal Transduction,"	0.00060596
A02BC02	pantoprazole	C0020473	hyperlipidemia	6	"Transmembrane transport of small molecules,Hemostasis,Metabolism,Developmental Biology,Immune System,Signal Transduction,"	0.000311971
A02BC02	pantoprazole	C0020517	hypersensitivity	5	"Hemostasis,Metabolism,Developmental Biology,Immune System,Signal Transduction,"	0.00433359
A02BC02	pantoprazole	C0020538	hypertension	6	"Transmembrane transport of small molecules,Hemostasis,Metabolism,Developmental Biology,Immune System,Signal Transduction,"	0.002626241
A02BC02	pantoprazole	C0021311	infection	6	"Transmembrane transport of small molecules,Hemostasis,Metabolism,Developmental Biology,Immune System,Signal Transduction,"	0.018844546
A02BC02	pantoprazole	C0021400	Influenza	4	"Hemostasis,Developmental Biology,Immune System,Signal Transduction,"	0.028968676
A02BC02	pantoprazole	C0022346	jaundice	2	"Transmembrane transport of small molecules,Metabolism,"	0.02523486
A02BC02	pantoprazole	C0022408	arthrosis	5	"Hemostasis,Metabolism,Developmental Biology,Immune System,Signal Transduction,"	0.005940919
A02BC02	pantoprazole	C0023218	leg cramps	1	"Developmental Biology,"	0.237990683
A02BC02	pantoprazole	C0023518	leukocytosis	3	"Hemostasis,Immune System,Signal Transduction,"	0.0096577
A02BC02	pantoprazole	C0023530	leukopenia	5	"Transmembrane transport of small molecules,Hemostasis,Metabolism,Immune System,Signal Transduction,"	0.000860158
A02BC02	pantoprazole	C0024115	lung disorder	6	"Transmembrane transport of small molecules,Hemostasis,Metabolism,Developmental Biology,Immune System,Signal Transduction,"	0.002626241
A02BC02	pantoprazole	C0024902	breast pain	1	"Metabolism,"	0.237990683
A02BC02	pantoprazole	C0026821	muscle cramps	2	"Metabolism,Developmental Biology,"	0.053566802
A02BC02	pantoprazole	C0027051	myocardial infarction	6	"Transmembrane transport of small molecules,Hemostasis,Metabolism,Developmental Biology,Immune System,Signal Transduction,"	0.011354431
A02BC02	pantoprazole	C0027424	nasal congestion	6	"Transmembrane transport of small molecules,Hemostasis,Metabolism,Developmental Biology,Immune System,Signal Transduction,"	0
A02BC02	pantoprazole	C0027441	Nasopharyngitis	1	"Hemostasis,"	0.150440794
A02BC02	pantoprazole	C0027651	tumor	6	"Transmembrane transport of small molecules,Hemostasis,Metabolism,Developmental Biology,Immune System,Signal Transduction,"	0.075092735
A02BC02	pantoprazole	C0027707	interstitial nephritis	5	"Hemostasis,Metabolism,Developmental Biology,Immune System,Signal Transduction,"	0.001470402
A02BC02	pantoprazole	C0027813	neuritis	5	"Transmembrane transport of small molecules,Hemostasis,Metabolism,Developmental Biology,Immune System,"	0.00795742
A02BC02	pantoprazole	C0029408	osteoarthritis	6	"Transmembrane transport of small molecules,Hemostasis,Metabolism,Developmental Biology,Immune System,Signal Transduction,"	0.000413239
A02BC02	pantoprazole	C0030193	pain	3	"Metabolism,Developmental Biology,Immune System,"	0.017855029
A02BC02	pantoprazole	C0030196	Pain in limb	1	"Metabolism,"	0.237990683
A02BC02	pantoprazole	C0030305	pancreatitis	6	"Transmembrane transport of small molecules,Hemostasis,Metabolism,Developmental Biology,Immune System,Signal Transduction,"	0.00060596
A02BC02	pantoprazole	C0031099	periodontitis	4	"Hemostasis,Metabolism,Immune System,Signal Transduction,"	0.008245512
A02BC02	pantoprazole	C0031350	Pharyngitis	1	"Immune System,"	0.308673305
A02BC02	pantoprazole	C0032285	pneumonia	6	"Transmembrane transport of small molecules,Hemostasis,Metabolism,Developmental Biology,Immune System,Signal Transduction,"	0.000198702
A02BC02	pantoprazole	C0034186	pyelonephritis	1	"Hemostasis,"	0.308673305
A02BC02	pantoprazole	C0035410	rhabdomyolysis	1	"Metabolism,"	0.237990683
A02BC02	pantoprazole	C0035455	rhinitis	6	"Transmembrane transport of small molecules,Hemostasis,Metabolism,Developmental Biology,Immune System,Signal Transduction,"	0
A02BC02	pantoprazole	C0036572	seizures	5	"Transmembrane transport of small molecules,Metabolism,Developmental Biology,Immune System,Signal Transduction,"	0.000860158
A02BC02	pantoprazole	C0037199	Sinusitis	1	"Transmembrane transport of small molecules,"	0.237990683
A02BC02	pantoprazole	C0037299	skin ulcer	3	"Hemostasis,Developmental Biology,Immune System,"	0.027960235
A02BC02	pantoprazole	C0038325	Stevens - Johnson syndrome	1	"Immune System,"	0.370836264
A02BC02	pantoprazole	C0038362	stomatitis	1	"Immune System,"	0.150440794
A02BC02	pantoprazole	C0038363	ulcerative stomatitis	1	"Immune System,"	0.237990683
A02BC02	pantoprazole	C0039070	syncope	4	"Transmembrane transport of small molecules,Hemostasis,Metabolism,Signal Transduction,"	0.001590156
A02BC02	pantoprazole	C0039231	tachycardia	3	"Hemostasis,Metabolism,Immune System,"	0.017855029
A02BC02	pantoprazole	C0039503	tendinitis	1	"Signal Transduction,"	0.150440794
A02BC02	pantoprazole	C0039520	tenosynovitis	2	"Immune System,Signal Transduction,"	0.084487633
A02BC02	pantoprazole	C0040034	thrombocytopenia	6	"Transmembrane transport of small molecules,Hemostasis,Metabolism,Developmental Biology,Immune System,Signal Transduction,"	0
A02BC02	pantoprazole	C0040046	thrombophlebitis	6	"Transmembrane transport of small molecules,Hemostasis,Metabolism,Developmental Biology,Immune System,Signal Transduction,"	0.000830585
A02BC02	pantoprazole	C0040460	Toothache	1	"Metabolism,"	0.237990683
A02BC02	pantoprazole	C0040822	tremor	3	"Transmembrane transport of small molecules,Hemostasis,Metabolism,"	0.017855029
A02BC02	pantoprazole	C0041912	upper respiratory tract infection	6	"Transmembrane transport of small molecules,Hemostasis,Metabolism,Developmental Biology,Immune System,Signal Transduction,"	0.016248775
A02BC02	pantoprazole	C0042029	urinary tract infection	3	"Hemostasis,Immune System,Signal Transduction,"	0.027960235
A02BC02	pantoprazole	C0042109	urticaria	4	"Hemostasis,Metabolism,Immune System,Signal Transduction,"	0.00061824
A02BC02	pantoprazole	C0042373	Vascular Disorders	6	"Transmembrane transport of small molecules,Hemostasis,Metabolism,Developmental Biology,Immune System,Signal Transduction,"	0.000830585
A02BC02	pantoprazole	C0042769	viral infection	5	"Hemostasis,Metabolism,Developmental Biology,Immune System,Signal Transduction,"	0.00433359
A02BC02	pantoprazole	C0085605	hepatic failure	3	"Hemostasis,Immune System,Signal Transduction,"	0.039905826
A02BC02	pantoprazole	C0085649	peripheral edema	3	"Hemostasis,Immune System,Signal Transduction,"	0.004189931
A02BC02	pantoprazole	C0086543	cataract	1	"Immune System,"	0.725295618
A02BC02	pantoprazole	C0149931	migraine	6	"Transmembrane transport of small molecules,Hemostasis,Metabolism,Developmental Biology,Immune System,Signal Transduction,"	0.000198702
A02BC02	pantoprazole	C0151744	myocardial ischemia	6	"Transmembrane transport of small molecules,Hemostasis,Metabolism,Developmental Biology,Immune System,Signal Transduction,"	0.000198702
A02BC02	pantoprazole	C0151825	bone pain	1	"Metabolism,"	0.237990683
A02BC02	pantoprazole	C0151826	chest pain substernal	3	"Transmembrane transport of small molecules,Hemostasis,Metabolism,"	0.0096577
A02BC02	pantoprazole	C0151908	dry skin	3	"Metabolism,Immune System,Signal Transduction,"	0.338718959
A02BC02	pantoprazole	C0152029	sinus congestion	6	"Transmembrane transport of small molecules,Hemostasis,Metabolism,Developmental Biology,Immune System,Signal Transduction,"	0.001566408
A02BC02	pantoprazole	C0162316	iron deficiency anemia	5	"Transmembrane transport of small molecules,Hemostasis,Metabolism,Immune System,Signal Transduction,"	0.00433359
A02BC02	pantoprazole	C0231218	malaise	1	"Metabolism,"	0.237990683
A02BC02	pantoprazole	C0231528	myalgia	6	"Transmembrane transport of small molecules,Hemostasis,Metabolism,Developmental Biology,Immune System,Signal Transduction,"	0.002028204
A02BC02	pantoprazole	C0236048	Gastric Polyps	6	"Transmembrane transport of small molecules,Hemostasis,Metabolism,Developmental Biology,Immune System,Signal Transduction,"	0.004193932
A02BC02	pantoprazole	C0243026	sepsis	6	"Transmembrane transport of small molecules,Hemostasis,Metabolism,Developmental Biology,Immune System,Signal Transduction,"	0.001207603
A02BC02	pantoprazole	C0442874	neuropathy	6	"Transmembrane transport of small molecules,Hemostasis,Metabolism,Developmental Biology,Immune System,Signal Transduction,"	0.00060596
A02BC02	pantoprazole	C0740394	hyperuricemia	3	"Transmembrane transport of small molecules,Hemostasis,Metabolism,"	0.017855029
A02BC02	pantoprazole	C0851578	sleep disorder	1	"Signal Transduction,"	0.308673305
A02BC02	pantoprazole	C1527304	allergic reaction	4	"Hemostasis,Metabolism,Immune System,Signal Transduction,"	0.022438434
A02BC03	lansoprazole	C0001824	agranulocytosis	4	"Signal Transduction,Transmembrane transport of small molecules,Hemostasis,Metabolism,"	0.001590156
A02BC03	lansoprazole	C0002792	anaphylaxis	3	"Signal Transduction,Hemostasis,Metabolism,"	0.018867067
A02BC03	lansoprazole	C0002871	anemia	4	"Signal Transduction,Transmembrane transport of small molecules,Hemostasis,Metabolism,"	0.005412971
A02BC03	lansoprazole	C0002874	aplastic anemia	3	"Signal Transduction,Hemostasis,Metabolism,"	0.078944921
A02BC03	lansoprazole	C0002878	hemolytic anemia	4	"Signal Transduction,Transmembrane transport of small molecules,Hemostasis,Metabolism,"	0.001590156
A02BC03	lansoprazole	C0002962	angina pectoris	4	"Signal Transduction,Transmembrane transport of small molecules,Hemostasis,Metabolism,"	0.0030794
A02BC03	lansoprazole	C0003123	anorexia	3	"Signal Transduction,Transmembrane transport of small molecules,Metabolism,"	0.032068245
A02BC03	lansoprazole	C0003864	arthritis	3	"Signal Transduction,Hemostasis,Metabolism,"	0.047846512
A02BC03	lansoprazole	C0004093	asthenia	3	"Signal Transduction,Hemostasis,Metabolism,"	0.005976473
A02BC03	lansoprazole	C0004096	asthma	4	"Signal Transduction,Transmembrane transport of small molecules,Hemostasis,Metabolism,"	0.018736283
A02BC03	lansoprazole	C0006277	bronchitis	2	"Signal Transduction,Hemostasis,"	0.063948848
A02BC03	lansoprazole	C0007097	carcinoma	4	"Signal Transduction,Transmembrane transport of small molecules,Hemostasis,Metabolism,"	0.172211159
A02BC03	lansoprazole	C0007785	cerebral infarction	3	"Signal Transduction,Hemostasis,Metabolism,"	0.032068245
A02BC03	lansoprazole	C0007859	neck pain	1	"Metabolism,"	0.184395481
A02BC03	lansoprazole	C0008031	chest pain	3	"Transmembrane transport of small molecules,Hemostasis,Metabolism,"	0.003483421
A02BC03	lansoprazole	C0008350	cholelithiasis	4	"Signal Transduction,Transmembrane transport of small molecules,Hemostasis,Metabolism,"	0.001590156
A02BC03	lansoprazole	C0009319	colitis	4	"Signal Transduction,Transmembrane transport of small molecules,Hemostasis,Metabolism,"	0.015956113
A02BC03	lansoprazole	C0009324	ulcerative colitis	4	"Signal Transduction,Transmembrane transport of small molecules,Hemostasis,Metabolism,"	0.015956113
A02BC03	lansoprazole	C0009763	conjunctivitis	1	"Hemostasis,"	0.284806972
A02BC03	lansoprazole	C0009806	constipation	2	"Signal Transduction,Metabolism,"	0.063948848
A02BC03	lansoprazole	C0010200	cough	1	"Signal Transduction,"	0.115701545
A02BC03	lansoprazole	C0011053	deafness	2	"Signal Transduction,Hemostasis,"	0.149298365
A02BC03	lansoprazole	C0011168	dysphagia	4	"Signal Transduction,Transmembrane transport of small molecules,Hemostasis,Metabolism,"	0.004193932
A02BC03	lansoprazole	C0011849	diabetes mellitus	4	"Signal Transduction,Transmembrane transport of small molecules,Hemostasis,Metabolism,"	0.029140864
A02BC03	lansoprazole	C0011991	diarrhea	2	"Signal Transduction,Transmembrane transport of small molecules,"	0.063948848
A02BC03	lansoprazole	C0013390	dysmenorrhea	1	"Metabolism,"	0.184395481
A02BC03	lansoprazole	C0013395	Dyspepsia	4	"Signal Transduction,Transmembrane transport of small molecules,Hemostasis,Metabolism,"	0.000317225
A02BC03	lansoprazole	C0013404	dyspnea	2	"Signal Transduction,Hemostasis,"	0.1056024
A02BC03	lansoprazole	C0013604	edema	2	"Signal Transduction,Hemostasis,"	0.028283969
A02BC03	lansoprazole	C0014457	eosinophilia	2	"Signal Transduction,Hemostasis,"	0.045274779
A02BC03	lansoprazole	C0015230	rash	4	"Signal Transduction,Transmembrane transport of small molecules,Hemostasis,Metabolism,"	0.006836528
A02BC03	lansoprazole	C0015672	fatigue	3	"Signal Transduction,Hemostasis,Metabolism,"	0.005976473
A02BC03	lansoprazole	C0016204	flatulence	1	"Hemostasis,"	0.284806972
A02BC03	lansoprazole	C0017152	gastritis	4	"Signal Transduction,Transmembrane transport of small molecules,Hemostasis,Metabolism,"	0.005412971
A02BC03	lansoprazole	C0018021	goiter	3	"Signal Transduction,Transmembrane transport of small molecules,Metabolism,"	0.003483421
A02BC03	lansoprazole	C0018099	gout	1	"Metabolism,"	0.328425291
A02BC03	lansoprazole	C0018418	gynecomastia	1	"Metabolism,"	0.237990683
A02BC03	lansoprazole	C0018524	hallucinations	4	"Signal Transduction,Transmembrane transport of small molecules,Hemostasis,Metabolism,"	0.0030794
A02BC03	lansoprazole	C0018681	headache	4	"Signal Transduction,Transmembrane transport of small molecules,Hemostasis,Metabolism,"	0.002282689
A02BC03	lansoprazole	C0018991	hemiplegia	1	"Transmembrane transport of small molecules,"	0.284806972
A02BC03	lansoprazole	C0020433	bilirubinemia	2	"Transmembrane transport of small molecules,Metabolism,"	0.1056024
A02BC03	lansoprazole	C0020456	hyperglycemia	4	"Signal Transduction,Transmembrane transport of small molecules,Hemostasis,Metabolism,"	0.006836528
A02BC03	lansoprazole	C0020473	hyperlipidemia	4	"Signal Transduction,Transmembrane transport of small molecules,Hemostasis,Metabolism,"	0.004193932
A02BC03	lansoprazole	C0020517	hypersensitivity	3	"Signal Transduction,Hemostasis,Metabolism,"	0.047846512
A02BC03	lansoprazole	C0020538	hypertension	4	"Signal Transduction,Transmembrane transport of small molecules,Hemostasis,Metabolism,"	0.018736283
A02BC03	lansoprazole	C0020565	breast enlargement	3	"Signal Transduction,Hemostasis,Metabolism,"	0.056449661
A02BC03	lansoprazole	C0020615	hypoglycemia	4	"Signal Transduction,Transmembrane transport of small molecules,Hemostasis,Metabolism,"	0.0030794
A02BC03	lansoprazole	C0020676	hypothyroidism	4	"Signal Transduction,Transmembrane transport of small molecules,Hemostasis,Metabolism,"	0.0030794
A02BC03	lansoprazole	C0021400	Influenza	2	"Signal Transduction,Hemostasis,"	0.216747349
A02BC03	lansoprazole	C0022346	jaundice	2	"Transmembrane transport of small molecules,Metabolism,"	0.013855982
A02BC03	lansoprazole	C0022408	arthrosis	3	"Signal Transduction,Hemostasis,Metabolism,"	0.056449661
A02BC03	lansoprazole	C0022650	kidney calculus	3	"Signal Transduction,Transmembrane transport of small molecules,Metabolism,"	0.0096577
A02BC03	lansoprazole	C0023055	laryngeal neoplasia	4	"Signal Transduction,Transmembrane transport of small molecules,Hemostasis,Metabolism,"	0.124871947
A02BC03	lansoprazole	C0023530	leukopenia	4	"Signal Transduction,Transmembrane transport of small molecules,Hemostasis,Metabolism,"	0.001590156
A02BC03	lansoprazole	C0024902	breast pain	1	"Metabolism,"	0.184395481
A02BC03	lansoprazole	C0025323	menorrhagia	1	"Signal Transduction,"	0.115701545
A02BC03	lansoprazole	C0027051	myocardial infarction	4	"Signal Transduction,Transmembrane transport of small molecules,Hemostasis,Metabolism,"	0.048946304
A02BC03	lansoprazole	C0027121	myositis	3	"Signal Transduction,Hemostasis,Metabolism,"	0.115701545
A02BC03	lansoprazole	C0027707	interstitial nephritis	3	"Signal Transduction,Hemostasis,Metabolism,"	0.02523486
A02BC03	lansoprazole	C0027932	neurosis	3	"Signal Transduction,Transmembrane transport of small molecules,Metabolism,"	0.005976473
A02BC03	lansoprazole	C0027947	neutropenia	4	"Signal Transduction,Transmembrane transport of small molecules,Hemostasis,Metabolism,"	0.001590156
A02BC03	lansoprazole	C0029134	optic neuritis	2	"Signal Transduction,Hemostasis,"	0.045274779
A02BC03	lansoprazole	C0029882	otitis media	1	"Hemostasis,"	0.328425291
A02BC03	lansoprazole	C0030193	pain	1	"Metabolism,"	0.328425291
A02BC03	lansoprazole	C0030305	pancreatitis	4	"Signal Transduction,Transmembrane transport of small molecules,Hemostasis,Metabolism,"	0.006836528
A02BC03	lansoprazole	C0030794	pelvic pain	1	"Metabolism,"	0.284806972
A02BC03	lansoprazole	C0032285	pneumonia	4	"Signal Transduction,Transmembrane transport of small molecules,Hemostasis,Metabolism,"	0.0030794
A02BC03	lansoprazole	C0032584	polyps	4	"Signal Transduction,Transmembrane transport of small molecules,Hemostasis,Metabolism,"	0.124871947
A02BC03	lansoprazole	C0034155	thrombotic thrombocytopenic purpura	2	"Signal Transduction,Hemostasis,"	0.028283969
A02BC03	lansoprazole	C0035304	retinal degeneration	2	"Hemostasis,Metabolism,"	0.1056024
A02BC03	lansoprazole	C0035455	rhinitis	4	"Signal Transduction,Transmembrane transport of small molecules,Hemostasis,Metabolism,"	0.0010763
A02BC03	lansoprazole	C0036572	seizures	3	"Signal Transduction,Transmembrane transport of small molecules,Metabolism,"	0.018867067
A02BC03	lansoprazole	C0036974	shock	3	"Signal Transduction,Hemostasis,Metabolism,"	0.018867067
A02BC03	lansoprazole	C0037199	Sinusitis	1	"Transmembrane transport of small molecules,"	0.184395481
A02BC03	lansoprazole	C0038454	cerebrovascular accident	4	"Signal Transduction,Transmembrane transport of small molecules,Hemostasis,Metabolism,"	0.029140864
A02BC03	lansoprazole	C0039070	syncope	4	"Signal Transduction,Transmembrane transport of small molecules,Hemostasis,Metabolism,"	0.000317225
A02BC03	lansoprazole	C0039103	synovitis	3	"Signal Transduction,Hemostasis,Metabolism,"	0.01429639
A02BC03	lansoprazole	C0039231	tachycardia	2	"Hemostasis,Metabolism,"	0.063948848
A02BC03	lansoprazole	C0040034	thrombocytopenia	4	"Signal Transduction,Transmembrane transport of small molecules,Hemostasis,Metabolism,"	0.001590156
A02BC03	lansoprazole	C0040435	tooth disorder	1	"Signal Transduction,"	0.115701545
A02BC03	lansoprazole	C0040822	tremor	3	"Transmembrane transport of small molecules,Hemostasis,Metabolism,"	0.005976473
A02BC03	lansoprazole	C0042029	urinary tract infection	2	"Signal Transduction,Hemostasis,"	0.084487633
A02BC03	lansoprazole	C0042109	urticaria	3	"Signal Transduction,Hemostasis,Metabolism,"	0.003483421
A02BC03	lansoprazole	C0085649	peripheral edema	2	"Signal Transduction,Hemostasis,"	0.028283969
A02BC03	lansoprazole	C0149931	migraine	4	"Signal Transduction,Transmembrane transport of small molecules,Hemostasis,Metabolism,"	0.0030794
A02BC03	lansoprazole	C0151827	eye pain	1	"Metabolism,"	0.328425291
A02BC03	lansoprazole	C0151908	dry skin	2	"Signal Transduction,Metabolism,"	0.421284662
A02BC03	lansoprazole	C0231218	malaise	1	"Metabolism,"	0.184395481
A02BC03	lansoprazole	C0231528	myalgia	4	"Signal Transduction,Transmembrane transport of small molecules,Hemostasis,Metabolism,"	0.015956113
A02BC03	lansoprazole	C0232726	tenesmus	4	"Signal Transduction,Transmembrane transport of small molecules,Hemostasis,Metabolism,"	0.018736283
A02BC03	lansoprazole	C0262397	breast tenderness	1	"Metabolism,"	0.237990683
A02BC03	lansoprazole	C0442874	neuropathy	4	"Signal Transduction,Transmembrane transport of small molecules,Hemostasis,Metabolism,"	0.006836528
A02BC03	lansoprazole	C0699893	skin carcinoma	4	"Signal Transduction,Transmembrane transport of small molecules,Hemostasis,Metabolism,"	0.070156537
A02BC03	lansoprazole	C0851578	sleep disorder	1	"Signal Transduction,"	0.237990683
A02BC03	lansoprazole	C1527304	allergic reaction	3	"Signal Transduction,Hemostasis,Metabolism,"	0.039905826
A02BC04	rabeprazole	C0001824	agranulocytosis	4	"Hemostasis,Metabolism,Transmembrane transport of small molecules,Signal Transduction,"	0.004193932
A02BC04	rabeprazole	C0002792	anaphylaxis	3	"Hemostasis,Metabolism,Signal Transduction,"	0.034804726
A02BC04	rabeprazole	C0002871	anemia	4	"Hemostasis,Metabolism,Transmembrane transport of small molecules,Signal Transduction,"	0.014957119
A02BC04	rabeprazole	C0002878	hemolytic anemia	4	"Hemostasis,Metabolism,Transmembrane transport of small molecules,Signal Transduction,"	0.004193932
A02BC04	rabeprazole	C0002884	hypochromic anemia	2	"Hemostasis,Transmembrane transport of small molecules,"	0.039905826
A02BC04	rabeprazole	C0002962	angina pectoris	4	"Hemostasis,Metabolism,Transmembrane transport of small molecules,Signal Transduction,"	0.008251248
A02BC04	rabeprazole	C0003123	anorexia	4	"Metabolism,Transmembrane transport of small molecules,Neuronal System,Signal Transduction,"	0.008251248
A02BC04	rabeprazole	C0003811	arrhythmia	1	"Signal Transduction,"	0.328425291
A02BC04	rabeprazole	C0003864	arthritis	4	"Hemostasis,Metabolism,Neuronal System,Signal Transduction,"	0.014957119
A02BC04	rabeprazole	C0003873	rheumatoid arthritis	5	"Hemostasis,Metabolism,Transmembrane transport of small molecules,Neuronal System,Signal Transduction,"	0.010229207
A02BC04	rabeprazole	C0004093	asthenia	3	"Hemostasis,Metabolism,Signal Transduction,"	0.011354431
A02BC04	rabeprazole	C0004096	asthma	5	"Hemostasis,Metabolism,Transmembrane transport of small molecules,Neuronal System,Signal Transduction,"	0.006820184
A02BC04	rabeprazole	C0004998	skin benign neoplasm	5	"Hemostasis,Metabolism,Transmembrane transport of small molecules,Neuronal System,Signal Transduction,"	0.075617089
A02BC04	rabeprazole	C0006444	bursitis	3	"Hemostasis,Metabolism,Signal Transduction,"	0.02523486
A02BC04	rabeprazole	C0007097	carcinoma	5	"Hemostasis,Metabolism,Transmembrane transport of small molecules,Neuronal System,Signal Transduction,"	0.115701545
A02BC04	rabeprazole	C0007642	cellulitis	3	"Metabolism,Neuronal System,Signal Transduction,"	0.247276117
A02BC04	rabeprazole	C0007784	cerebral hemorrhage	4	"Hemostasis,Metabolism,Transmembrane transport of small molecules,Signal Transduction,"	0.076827442
A02BC04	rabeprazole	C0007859	neck pain	1	"Metabolism,"	0.21299907
A02BC04	rabeprazole	C0008311	cholangitis	3	"Hemostasis,Metabolism,Transmembrane transport of small molecules,"	0.084495468
A02BC04	rabeprazole	C0008325	cholecystitis	3	"Hemostasis,Metabolism,Transmembrane transport of small molecules,"	0.10020895
A02BC04	rabeprazole	C0008350	cholelithiasis	4	"Hemostasis,Metabolism,Transmembrane transport of small molecules,Signal Transduction,"	0.004193932
A02BC04	rabeprazole	C0009319	colitis	4	"Hemostasis,Metabolism,Transmembrane transport of small molecules,Signal Transduction,"	0.041321323
A02BC04	rabeprazole	C0009324	ulcerative colitis	4	"Hemostasis,Metabolism,Transmembrane transport of small molecules,Signal Transduction,"	0.041321323
A02BC04	rabeprazole	C0009763	conjunctivitis	2	"Hemostasis,Signal Transduction,"	0.063948848
A02BC04	rabeprazole	C0009806	constipation	2	"Metabolism,Signal Transduction,"	0.089914349
A02BC04	rabeprazole	C0010054	coronary artery disease	5	"Hemostasis,Metabolism,Transmembrane transport of small molecules,Neuronal System,Signal Transduction,"	0.017585106
A02BC04	rabeprazole	C0010692	cystitis	2	"Hemostasis,Signal Transduction,"	0.145891635
A02BC04	rabeprazole	C0010709	cyst	5	"Hemostasis,Metabolism,Transmembrane transport of small molecules,Neuronal System,Signal Transduction,"	0.075617089
A02BC04	rabeprazole	C0011053	deafness	3	"Hemostasis,Neuronal System,Signal Transduction,"	0.045274779
A02BC04	rabeprazole	C0011168	dysphagia	5	"Hemostasis,Metabolism,Transmembrane transport of small molecules,Neuronal System,Signal Transduction,"	0.001136151
A02BC04	rabeprazole	C0011206	delirium	3	"Metabolism,Neuronal System,Signal Transduction,"	0.011354431
A02BC04	rabeprazole	C0011630	fungal dermatitis	1	"Metabolism,"	0.133989683
A02BC04	rabeprazole	C0011849	diabetes mellitus	5	"Hemostasis,Metabolism,Transmembrane transport of small molecules,Neuronal System,Signal Transduction,"	0.01246828
A02BC04	rabeprazole	C0011991	diarrhea	2	"Transmembrane transport of small molecules,Signal Transduction,"	0.089914349
A02BC04	rabeprazole	C0012833	dizziness	1	"Signal Transduction,"	0.133989683
A02BC04	rabeprazole	C0013390	dysmenorrhea	1	"Metabolism,"	0.21299907
A02BC04	rabeprazole	C0013395	Dyspepsia	5	"Hemostasis,Metabolism,Transmembrane transport of small molecules,Neuronal System,Signal Transduction,"	0
A02BC04	rabeprazole	C0013404	dyspnea	2	"Hemostasis,Signal Transduction,"	0.145891635
A02BC04	rabeprazole	C0013604	edema	2	"Hemostasis,Signal Transduction,"	0.039905826
A02BC04	rabeprazole	C0013922	embolism	2	"Hemostasis,Signal Transduction,"	0.063948848
A02BC04	rabeprazole	C0014518	toxic epidermal necrolysis	1	"Signal Transduction,"	0.272631196
A02BC04	rabeprazole	C0015230	rash	4	"Hemostasis,Metabolism,Transmembrane transport of small molecules,Signal Transduction,"	0.018867067
A02BC04	rabeprazole	C0015695	liver fatty	4	"Hemostasis,Metabolism,Transmembrane transport of small molecules,Signal Transduction,"	0.014957119
A02BC04	rabeprazole	C0016204	flatulence	2	"Hemostasis,Signal Transduction,"	0.063948848
A02BC04	rabeprazole	C0017152	gastritis	4	"Hemostasis,Metabolism,Transmembrane transport of small molecules,Signal Transduction,"	0.014957119
A02BC04	rabeprazole	C0017574	gingivitis	1	"Hemostasis,"	0.470525389
A02BC04	rabeprazole	C0017601	glaucoma	3	"Hemostasis,Metabolism,Signal Transduction,"	0.056449661
A02BC04	rabeprazole	C0018099	gout	2	"Metabolism,Signal Transduction,"	0.089914349
A02BC04	rabeprazole	C0018418	gynecomastia	2	"Metabolism,Signal Transduction,"	0.039905826
A02BC04	rabeprazole	C0018681	headache	5	"Hemostasis,Metabolism,Transmembrane transport of small molecules,Neuronal System,Signal Transduction,"	0.000479065
A02BC04	rabeprazole	C0019080	hemorrhage	3	"Hemostasis,Metabolism,Signal Transduction,"	0.045274779
A02BC04	rabeprazole	C0019151	hepatic encephalopathy	4	"Metabolism,Transmembrane transport of small molecules,Neuronal System,Signal Transduction,"	0.000830585
A02BC04	rabeprazole	C0019158	hepatitis	5	"Hemostasis,Metabolism,Transmembrane transport of small molecules,Neuronal System,Signal Transduction,"	0.00155962
A02BC04	rabeprazole	C0019348	herpes simplex	3	"Hemostasis,Neuronal System,Signal Transduction,"	0.189017689
A02BC04	rabeprazole	C0019360	herpes zoster	2	"Metabolism,Signal Transduction,"	0.089914349
A02BC04	rabeprazole	C0020443	hypercholesterolemia	4	"Hemostasis,Metabolism,Transmembrane transport of small molecules,Signal Transduction,"	0.004193932
A02BC04	rabeprazole	C0020456	hyperglycemia	5	"Hemostasis,Metabolism,Transmembrane transport of small molecules,Neuronal System,Signal Transduction,"	0.002078005
A02BC04	rabeprazole	C0020473	hyperlipidemia	4	"Hemostasis,Metabolism,Transmembrane transport of small molecules,Signal Transduction,"	0.011464991
A02BC04	rabeprazole	C0020538	hypertension	5	"Hemostasis,Metabolism,Transmembrane transport of small molecules,Neuronal System,Signal Transduction,"	0.006820184
A02BC04	rabeprazole	C0020550	hyperthyroidism	4	"Hemostasis,Metabolism,Transmembrane transport of small molecules,Signal Transduction,"	0.018867067
A02BC04	rabeprazole	C0020565	breast enlargement	3	"Hemostasis,Metabolism,Signal Transduction,"	0.10020895
A02BC04	rabeprazole	C0020569	salivary gland enlargement	3	"Hemostasis,Metabolism,Signal Transduction,"	0.070156537
A02BC04	rabeprazole	C0020676	hypothyroidism	4	"Hemostasis,Metabolism,Transmembrane transport of small molecules,Signal Transduction,"	0.008251248
A02BC04	rabeprazole	C0022346	jaundice	2	"Metabolism,Transmembrane transport of small molecules,"	0.018867067
A02BC04	rabeprazole	C0022408	arthrosis	4	"Hemostasis,Metabolism,Neuronal System,Signal Transduction,"	0.018867067
A02BC04	rabeprazole	C0022650	kidney calculus	3	"Metabolism,Transmembrane transport of small molecules,Signal Transduction,"	0.017855029
A02BC04	rabeprazole	C0022680	polycystic kidney	4	"Hemostasis,Metabolism,Transmembrane transport of small molecules,Signal Transduction,"	0.005976473
A02BC04	rabeprazole	C0023218	leg cramps	1	"Signal Transduction,"	0.21299907
A02BC04	rabeprazole	C0023518	leukocytosis	2	"Hemostasis,Signal Transduction,"	0.063948848
A02BC04	rabeprazole	C0023530	leukopenia	4	"Hemostasis,Metabolism,Transmembrane transport of small molecules,Signal Transduction,"	0.004193932
A02BC04	rabeprazole	C0023890	cirrhosis	4	"Hemostasis,Metabolism,Transmembrane transport of small molecules,Signal Transduction,"	0.028721311
A02BC04	rabeprazole	C0024115	lung disorder	5	"Hemostasis,Metabolism,Transmembrane transport of small molecules,Neuronal System,Signal Transduction,"	0.006820184
A02BC04	rabeprazole	C0024894	mastitis	1	"Signal Transduction,"	0.133989683
A02BC04	rabeprazole	C0024902	breast pain	1	"Metabolism,"	0.21299907
A02BC04	rabeprazole	C0025202	melanoma	5	"Hemostasis,Metabolism,Transmembrane transport of small molecules,Neuronal System,Signal Transduction,"	0.023631205
A02BC04	rabeprazole	C0025323	menorrhagia	1	"Signal Transduction,"	0.133989683
A02BC04	rabeprazole	C0027051	myocardial infarction	5	"Hemostasis,Metabolism,Transmembrane transport of small molecules,Neuronal System,Signal Transduction,"	0.023631205
A02BC04	rabeprazole	C0027651	tumor	5	"Hemostasis,Metabolism,Transmembrane transport of small molecules,Neuronal System,Signal Transduction,"	0.115701545
A02BC04	rabeprazole	C0027707	interstitial nephritis	3	"Hemostasis,Metabolism,Signal Transduction,"	0.045274779
A02BC04	rabeprazole	C0027947	neutropenia	4	"Hemostasis,Metabolism,Transmembrane transport of small molecules,Signal Transduction,"	0.004193932
A02BC04	rabeprazole	C0029882	otitis media	1	"Hemostasis,"	0.375666567
A02BC04	rabeprazole	C0030193	pain	2	"Metabolism,Signal Transduction,"	0.089914349
A02BC04	rabeprazole	C0030305	pancreatitis	5	"Hemostasis,Metabolism,Transmembrane transport of small molecules,Neuronal System,Signal Transduction,"	0.002078005
A02BC04	rabeprazole	C0030794	pelvic pain	1	"Metabolism,"	0.328425291
A02BC04	rabeprazole	C0032285	pneumonia	4	"Hemostasis,Metabolism,Transmembrane transport of small molecules,Signal Transduction,"	0.008251248
A02BC04	rabeprazole	C0033860	psoriasis	5	"Hemostasis,Metabolism,Transmembrane transport of small molecules,Neuronal System,Signal Transduction,"	0.006820184
A02BC04	rabeprazole	C0034065	pulmonary embolism	4	"Hemostasis,Metabolism,Transmembrane transport of small molecules,Signal Transduction,"	0.001590156
A02BC04	rabeprazole	C0035304	retinal degeneration	2	"Hemostasis,Metabolism,"	0.145891635
A02BC04	rabeprazole	C0035309	retinopathy	2	"Hemostasis,Metabolism,"	0.145891635
A02BC04	rabeprazole	C0035410	rhabdomyolysis	1	"Metabolism,"	0.21299907
A02BC04	rabeprazole	C0036572	seizures	4	"Metabolism,Transmembrane transport of small molecules,Neuronal System,Signal Transduction,"	0.004193932
A02BC04	rabeprazole	C0037287	skin nodule	4	"Hemostasis,Metabolism,Neuronal System,Signal Transduction,"	0.028721311
A02BC04	rabeprazole	C0038325	Stevens - Johnson syndrome	1	"Signal Transduction,"	0.328425291
A02BC04	rabeprazole	C0039070	syncope	5	"Hemostasis,Metabolism,Transmembrane transport of small molecules,Neuronal System,Signal Transduction,"	0
A02BC04	rabeprazole	C0039231	tachycardia	3	"Hemostasis,Metabolism,Signal Transduction,"	0.011354431
A02BC04	rabeprazole	C0040034	thrombocytopenia	4	"Hemostasis,Metabolism,Transmembrane transport of small molecules,Signal Transduction,"	0.004193932
A02BC04	rabeprazole	C0040046	thrombophlebitis	5	"Hemostasis,Metabolism,Transmembrane transport of small molecules,Neuronal System,Signal Transduction,"	0.002719535
A02BC04	rabeprazole	C0040435	tooth disorder	1	"Signal Transduction,"	0.133989683
A02BC04	rabeprazole	C0040822	tremor	4	"Hemostasis,Metabolism,Transmembrane transport of small molecules,Signal Transduction,"	0.000830585
A02BC04	rabeprazole	C0042024	urinary incontinence	2	"Hemostasis,Signal Transduction,"	0.089914349
A02BC04	rabeprazole	C0042109	urticaria	3	"Hemostasis,Metabolism,Signal Transduction,"	0.005976473
A02BC04	rabeprazole	C0042134	uterine hemorrhage	1	"Signal Transduction,"	0.21299907
A02BC04	rabeprazole	C0042345	varicose vein	2	"Hemostasis,Signal Transduction,"	0.145891635
A02BC04	rabeprazole	C0042373	Vascular Disorders	4	"Hemostasis,Metabolism,Transmembrane transport of small molecules,Signal Transduction,"	0.023631205
A02BC04	rabeprazole	C0042514	ventricular tachycardia	2	"Metabolism,Signal Transduction,"	0.039905826
A02BC04	rabeprazole	C0085649	peripheral edema	2	"Hemostasis,Signal Transduction,"	0.039905826
A02BC04	rabeprazole	C0149931	migraine	5	"Hemostasis,Metabolism,Transmembrane transport of small molecules,Neuronal System,Signal Transduction,"	0.000778653
A02BC04	rabeprazole	C0151636	ventricular extrasystoles	1	"Metabolism,"	0.133989683
A02BC04	rabeprazole	C0151825	bone pain	1	"Metabolism,"	0.21299907
A02BC04	rabeprazole	C0151826	chest pain substernal	3	"Hemostasis,Metabolism,Transmembrane transport of small molecules,"	0.005976473
A02BC04	rabeprazole	C0151827	eye pain	2	"Metabolism,Signal Transduction,"	0.089914349
A02BC04	rabeprazole	C0151908	dry skin	3	"Metabolism,Neuronal System,Signal Transduction,"	0.247276117
A02BC04	rabeprazole	C0162316	iron deficiency anemia	4	"Hemostasis,Metabolism,Transmembrane transport of small molecules,Signal Transduction,"	0.014957119
A02BC04	rabeprazole	C0206061	interstitial pneumonitis	4	"Hemostasis,Metabolism,Transmembrane transport of small molecules,Signal Transduction,"	0.005976473
A02BC04	rabeprazole	C0231218	malaise	1	"Metabolism,"	0.21299907
A02BC04	rabeprazole	C0231528	myalgia	4	"Hemostasis,Metabolism,Neuronal System,Signal Transduction,"	0.041321323
A02BC04	rabeprazole	C0242184	hypoxia	5	"Hemostasis,Metabolism,Transmembrane transport of small molecules,Neuronal System,Signal Transduction,"	0.023631205
A02BC04	rabeprazole	C0442874	neuropathy	5	"Hemostasis,Metabolism,Transmembrane transport of small molecules,Neuronal System,Signal Transduction,"	0.002078005
A02BC04	rabeprazole	C0497327	dementia	5	"Hemostasis,Metabolism,Transmembrane transport of small molecules,Neuronal System,Signal Transduction,"	0.01246828
A02BC04	rabeprazole	C0684249	lung cancer	5	"Hemostasis,Metabolism,Transmembrane transport of small molecules,Neuronal System,Signal Transduction,"	0.031974943
A02BC04	rabeprazole	C0699893	skin carcinoma	5	"Hemostasis,Metabolism,Transmembrane transport of small molecules,Neuronal System,Signal Transduction,"	0.036385331
A02BC04	rabeprazole	C0851578	sleep disorder	1	"Signal Transduction,"	0.272631196
A02BC04	rabeprazole	C1458155	breast neoplasm	5	"Hemostasis,Metabolism,Transmembrane transport of small molecules,Neuronal System,Signal Transduction,"	0.103441231
A02BC04	rabeprazole	C1527304	allergic reaction	3	"Hemostasis,Metabolism,Signal Transduction,"	0.070156537
A03AB05	propantheline	C0002792	anaphylaxis	2	"Signal Transduction,Metabolism,"	0.127151504
A03AB05	propantheline	C0009806	constipation	2	"Signal Transduction,Metabolism,"	0.063948848
A03AB05	propantheline	C0012833	dizziness	1	"Signal Transduction,"	0.115701545
A03AB05	propantheline	C0018681	headache	2	"Signal Transduction,Metabolism,"	0.149298365
A03AB05	propantheline	C0030552	weakness	1	"Developmental Biology,"	0.237990683
A03AB05	propantheline	C0039231	tachycardia	2	"Signal Transduction,Metabolism,"	0.063948848
A03AB05	propantheline	C0042109	urticaria	2	"Signal Transduction,Metabolism,"	0.045274779
A03AB05	propantheline	C0152032	urinary hesitancy	3	"Developmental Biology,Signal Transduction,Metabolism,"	0.056449661
A03AB05	propantheline	C1527304	allergic reaction	2	"Signal Transduction,Metabolism,"	0.195575386
A03BA01	atropine	C0002792	anaphylaxis	5	"Metabolism,Disease,Signal Transduction,Hemostasis,Gene Expression,"	0.017063398
A03BA01	atropine	C0003811	arrhythmia	1	"Signal Transduction,"	0.57851074
A03BA01	atropine	C0004134	ataxia	7	"Transmembrane transport of small molecules,Neuronal System,Metabolism,Disease,Signal Transduction,Developmental Biology,Hemostasis,"	0.007679615
A03BA01	atropine	C0004238	atrial fibrillation	10	"Transmembrane transport of small molecules,Neuronal System,Metabolism,Disease,Signal Transduction,Developmental Biology,Hemostasis,Gene Expression,Metabolism of RNA,Metabolism of proteins,"	0.000311971
A03BA01	atropine	C0008031	chest pain	3	"Transmembrane transport of small molecules,Metabolism,Hemostasis,"	0.047846512
A03BA01	atropine	C0009763	conjunctivitis	3	"Disease,Signal Transduction,Hemostasis,"	0.047846512
A03BA01	atropine	C0009806	constipation	3	"Transmembrane transport of small molecules,Metabolism,Signal Transduction,"	0.084495468
A03BA01	atropine	C0011168	dysphagia	7	"Transmembrane transport of small molecules,Neuronal System,Metabolism,Disease,Signal Transduction,Hemostasis,Gene Expression,"	0.002885693
A03BA01	atropine	C0011206	delirium	3	"Neuronal System,Metabolism,Signal Transduction,"	0.084495468
A03BA01	atropine	C0011603	dermatitis	10	"Transmembrane transport of small molecules,Neuronal System,Metabolism,Disease,Signal Transduction,Developmental Biology,Hemostasis,Gene Expression,Metabolism of RNA,Metabolism of proteins,"	0.002063583
A03BA01	atropine	C0012833	dizziness	1	"Signal Transduction,"	0.244977345
A03BA01	atropine	C0013362	dysarthria	5	"Neuronal System,Metabolism,Disease,Signal Transduction,Developmental Biology,"	0.017063398
A03BA01	atropine	C0013384	dyskinesia	7	"Transmembrane transport of small molecules,Neuronal System,Metabolism,Disease,Signal Transduction,Developmental Biology,Hemostasis,"	0.000830585
A03BA01	atropine	C0015230	rash	7	"Transmembrane transport of small molecules,Metabolism,Disease,Signal Transduction,Developmental Biology,Hemostasis,Gene Expression,"	0.007679615
A03BA01	atropine	C0015672	fatigue	4	"Metabolism,Signal Transduction,Hemostasis,Gene Expression,"	0.014957119
A03BA01	atropine	C0017605	narrow angle glaucoma	1	"Signal Transduction,"	0.484157496
A03BA01	atropine	C0018524	hallucinations	8	"Transmembrane transport of small molecules,Neuronal System,Metabolism,Disease,Signal Transduction,Developmental Biology,Hemostasis,Gene Expression,"	0.000237201
A03BA01	atropine	C0018681	headache	6	"Transmembrane transport of small molecules,Neuronal System,Metabolism,Disease,Signal Transduction,Hemostasis,"	0.005412971
A03BA01	atropine	C0018790	cardiac arrest	5	"Neuronal System,Metabolism,Signal Transduction,Developmental Biology,Hemostasis,"	0.00915371
A03BA01	atropine	C0020456	hyperglycemia	9	"Transmembrane transport of small molecules,Neuronal System,Metabolism,Disease,Signal Transduction,Developmental Biology,Hemostasis,Gene Expression,Metabolism of RNA,"	0.000237201
A03BA01	atropine	C0020517	hypersensitivity	6	"Metabolism,Disease,Signal Transduction,Developmental Biology,Hemostasis,Metabolism of proteins,"	0.021963931
A03BA01	atropine	C0020615	hypoglycemia	7	"Transmembrane transport of small molecules,Neuronal System,Metabolism,Signal Transduction,Developmental Biology,Hemostasis,Gene Expression,"	0.001590156
A03BA01	atropine	C0023067	laryngitis	1	"Metabolism of proteins,"	0.244977345
A03BA01	atropine	C0023518	leukocytosis	2	"Signal Transduction,Hemostasis,"	0.216747349
A03BA01	atropine	C0027051	myocardial infarction	10	"Transmembrane transport of small molecules,Neuronal System,Metabolism,Disease,Signal Transduction,Developmental Biology,Hemostasis,Gene Expression,Metabolism of RNA,Metabolism of proteins,"	0.005412971
A03BA01	atropine	C0030193	pain	3	"Metabolism,Signal Transduction,Developmental Biology,"	0.084495468
A03BA01	atropine	C0030446	paralytic ileus	2	"Signal Transduction,Hemostasis,"	0.216747349
A03BA01	atropine	C0030552	weakness	2	"Transmembrane transport of small molecules,Developmental Biology,"	0.145891635
A03BA01	atropine	C0031256	petechiae	4	"Transmembrane transport of small molecules,Metabolism,Signal Transduction,Developmental Biology,"	0.028968676
A03BA01	atropine	C0034063	pulmonary edema	4	"Metabolism,Hemostasis,Gene Expression,Metabolism of RNA,"	0.005412971
A03BA01	atropine	C0036974	shock	5	"Metabolism,Disease,Signal Transduction,Hemostasis,Gene Expression,"	0.017063398
A03BA01	atropine	C0039070	syncope	5	"Transmembrane transport of small molecules,Neuronal System,Metabolism,Signal Transduction,Hemostasis,"	0.00155962
A03BA01	atropine	C0039239	sinus tachycardia	3	"Metabolism,Signal Transduction,Hemostasis,"	0.084495468
A03BA01	atropine	C0040822	tremor	5	"Transmembrane transport of small molecules,Metabolism,Disease,Signal Transduction,Hemostasis,"	0.00155962
A03BA01	atropine	C0042514	ventricular tachycardia	2	"Metabolism,Signal Transduction,"	0.145891635
A03BA01	atropine	C0151636	ventricular extrasystoles	1	"Metabolism,"	0.244977345
A03BA01	atropine	C0151908	dry skin	7	"Neuronal System,Metabolism,Disease,Signal Transduction,Gene Expression,Metabolism of RNA,Metabolism of proteins,"	0.084487633
A03BA01	atropine	C0231274	heat intolerance	2	"Hemostasis,Metabolism of proteins,"	0.216747349
A03BA01	atropine	C0456909	blindness	1	"Metabolism,"	0.484157496
A03BA01	atropine	C1456784	paranoia	4	"Metabolism,Hemostasis,Gene Expression,Metabolism of RNA,"	0.005412971
A03FA01	metoclopramide	C0001824	agranulocytosis	2	"Transmembrane transport of small molecules,Signal Transduction,"	0.21773443
A03FA01	metoclopramide	C0002453	amenorrhea	1	"Signal Transduction,"	0.150440794
A03FA01	metoclopramide	C0004093	asthenia	1	"Signal Transduction,"	0.423734093
A03FA01	metoclopramide	C0004096	asthma	3	"Transmembrane transport of small molecules,Signal Transduction,Neuronal System,"	0.264706117
A03FA01	metoclopramide	C0004245	AV block	1	"Signal Transduction,"	0.479096596
A03FA01	metoclopramide	C0006266	bronchospasm	3	"Transmembrane transport of small molecules,Signal Transduction,Neuronal System,"	0.264706117
A03FA01	metoclopramide	C0011570	mental depression	5	"Transmembrane transport of small molecules,Metabolism,Signal Transduction,Hemostasis,Neuronal System,"	0.00433359
A03FA01	metoclopramide	C0011991	diarrhea	2	"Transmembrane transport of small molecules,Signal Transduction,"	0.116407414
A03FA01	metoclopramide	C0012833	dizziness	1	"Signal Transduction,"	0.150440794
A03FA01	metoclopramide	C0013384	dyskinesia	3	"Transmembrane transport of small molecules,Signal Transduction,Neuronal System,"	0.070156537
A03FA01	metoclopramide	C0013404	dyspnea	1	"Signal Transduction,"	0.525603988
A03FA01	metoclopramide	C0013604	edema	1	"Signal Transduction,"	0.308673305
A03FA01	metoclopramide	C0015230	rash	2	"Transmembrane transport of small molecules,Signal Transduction,"	0.38109472
A03FA01	metoclopramide	C0015672	fatigue	1	"Signal Transduction,"	0.423734093
A03FA01	metoclopramide	C0018418	gynecomastia	1	"Signal Transduction,"	0.308673305
A03FA01	metoclopramide	C0018524	hallucinations	3	"Transmembrane transport of small molecules,Signal Transduction,Neuronal System,"	0.088072331
A03FA01	metoclopramide	C0018681	headache	3	"Transmembrane transport of small molecules,Signal Transduction,Neuronal System,"	0.070156537
A03FA01	metoclopramide	C0018802	congestive heart failure	3	"Transmembrane transport of small molecules,Signal Transduction,Neuronal System,"	0.217373744
A03FA01	metoclopramide	C0020514	hyperprolactinemia	1	"Signal Transduction,"	0.423734093
A03FA01	metoclopramide	C0020538	hypertension	6	"Transmembrane transport of small molecules,Metabolism,Steroid hormones,Signal Transduction,Hemostasis,Neuronal System,"	0.002626241
A03FA01	metoclopramide	C0022346	jaundice	1	"Transmembrane transport of small molecules,"	0.237990683
A03FA01	metoclopramide	C0023530	leukopenia	2	"Transmembrane transport of small molecules,Signal Transduction,"	0.21773443
A03FA01	metoclopramide	C0027947	neutropenia	2	"Transmembrane transport of small molecules,Signal Transduction,"	0.21773443
A03FA01	metoclopramide	C0036572	seizures	3	"Transmembrane transport of small molecules,Signal Transduction,Neuronal System,"	0.054009627
A03FA01	metoclopramide	C0040822	tremor	2	"Transmembrane transport of small molecules,Signal Transduction,"	0.116407414
A03FA01	metoclopramide	C0042024	urinary incontinence	1	"Signal Transduction,"	0.423734093
A03FA01	metoclopramide	C0042109	urticaria	1	"Signal Transduction,"	0.370836264
A03FA01	metoclopramide	C1527304	allergic reaction	1	"Signal Transduction,"	0.692302993
A03FA02	cisapride	C0001122	acidosis	2	"Transmembrane transport of small molecules,Metabolism,"	0.203227398
A03FA02	cisapride	C0001824	agranulocytosis	3	"Transmembrane transport of small molecules,Signal Transduction,Metabolism,"	0.034804726
A03FA02	cisapride	C0002871	anemia	3	"Transmembrane transport of small molecules,Signal Transduction,Metabolism,"	0.084495468
A03FA02	cisapride	C0002874	aplastic anemia	2	"Signal Transduction,Metabolism,"	0.370836264
A03FA02	cisapride	C0002878	hemolytic anemia	3	"Transmembrane transport of small molecules,Signal Transduction,Metabolism,"	0.034804726
A03FA02	cisapride	C0004096	asthma	4	"Transmembrane transport of small molecules,Signal Transduction,Metabolism,Neuronal System,"	0.048614662
A03FA02	cisapride	C0006266	bronchospasm	4	"Transmembrane transport of small molecules,Signal Transduction,Metabolism,Neuronal System,"	0.048614662
A03FA02	cisapride	C0008031	chest pain	2	"Transmembrane transport of small molecules,Metabolism,"	0.063948848
A03FA02	cisapride	C0009806	constipation	2	"Transmembrane transport of small molecules,Signal Transduction,"	0.089914349
A03FA02	cisapride	C0010200	cough	1	"Signal Transduction,"	0.133989683
A03FA02	cisapride	C0011991	diarrhea	2	"Transmembrane transport of small molecules,Signal Transduction,"	0.089914349
A03FA02	cisapride	C0012833	dizziness	1	"Signal Transduction,"	0.133989683
A03FA02	cisapride	C0013395	Dyspepsia	4	"Transmembrane transport of small molecules,Signal Transduction,Metabolism,Neuronal System,"	0.000830585
A03FA02	cisapride	C0013604	edema	1	"Signal Transduction,"	0.272631196
A03FA02	cisapride	C0015230	rash	3	"Transmembrane transport of small molecules,Signal Transduction,Metabolism,"	0.10020895
A03FA02	cisapride	C0015672	fatigue	2	"Signal Transduction,Metabolism,"	0.089914349
A03FA02	cisapride	C0016204	flatulence	1	"Signal Transduction,"	0.328425291
A03FA02	cisapride	C0018418	gynecomastia	1	"Signal Transduction,"	0.272631196
A03FA02	cisapride	C0018524	hallucinations	4	"Transmembrane transport of small molecules,Signal Transduction,Metabolism,Neuronal System,"	0.008251248
A03FA02	cisapride	C0018681	headache	4	"Transmembrane transport of small molecules,Signal Transduction,Metabolism,Neuronal System,"	0.005976473
A03FA02	cisapride	C0019158	hepatitis	4	"Transmembrane transport of small molecules,Signal Transduction,Metabolism,Neuronal System,"	0.014957119
A03FA02	cisapride	C0020456	hyperglycemia	4	"Transmembrane transport of small molecules,Signal Transduction,Metabolism,Neuronal System,"	0.018867067
A03FA02	cisapride	C0020514	hyperprolactinemia	1	"Signal Transduction,"	0.375666567
A03FA02	cisapride	C0020565	breast enlargement	2	"Signal Transduction,Metabolism,"	0.310539703
A03FA02	cisapride	C0020615	hypoglycemia	4	"Transmembrane transport of small molecules,Signal Transduction,Metabolism,Neuronal System,"	0.008251248
A03FA02	cisapride	C0023530	leukopenia	3	"Transmembrane transport of small molecules,Signal Transduction,Metabolism,"	0.034804726
A03FA02	cisapride	C0025637	methemoglobinemia	1	"Metabolism,"	0.21299907
A03FA02	cisapride	C0030193	pain	2	"Signal Transduction,Metabolism,"	0.089914349
A03FA02	cisapride	C0035455	rhinitis	3	"Transmembrane transport of small molecules,Signal Transduction,Metabolism,"	0.02523486
A03FA02	cisapride	C0036572	seizures	4	"Transmembrane transport of small molecules,Signal Transduction,Metabolism,Neuronal System,"	0.004193932
A03FA02	cisapride	C0037199	Sinusitis	1	"Transmembrane transport of small molecules,"	0.21299907
A03FA02	cisapride	C0039231	tachycardia	1	"Signal Transduction,"	0.375666567
A03FA02	cisapride	C0039239	sinus tachycardia	1	"Signal Transduction,"	0.375666567
A03FA02	cisapride	C0040034	thrombocytopenia	3	"Transmembrane transport of small molecules,Signal Transduction,Metabolism,"	0.034804726
A03FA02	cisapride	C0040822	tremor	3	"Transmembrane transport of small molecules,Signal Transduction,Metabolism,"	0.011354431
A03FA02	cisapride	C0041912	upper respiratory tract infection	4	"Transmembrane transport of small molecules,Signal Transduction,Metabolism,Neuronal System,"	0.14993944
A03FA02	cisapride	C0042024	urinary incontinence	1	"Signal Transduction,"	0.375666567
A03FA02	cisapride	C0042029	urinary tract infection	1	"Signal Transduction,"	0.423734093
A03FA02	cisapride	C0042109	urticaria	2	"Signal Transduction,Metabolism,"	0.063948848
A03FA02	cisapride	C0042514	ventricular tachycardia	2	"Signal Transduction,Metabolism,"	0.039905826
A03FA02	cisapride	C0042769	viral infection	3	"Signal Transduction,Metabolism,Neuronal System,"	0.084495468
A03FA02	cisapride	C0149931	migraine	4	"Transmembrane transport of small molecules,Signal Transduction,Metabolism,Neuronal System,"	0.008251248
A03FA02	cisapride	C0231528	myalgia	3	"Signal Transduction,Metabolism,Neuronal System,"	0.171336141
A03FA02	cisapride	C0242422	Parkinson	4	"Transmembrane transport of small molecules,Signal Transduction,Metabolism,Neuronal System,"	0.048614662
A03FA02	cisapride	C1527304	allergic reaction	2	"Signal Transduction,Metabolism,"	0.25757199
A03FA03	domperidone	C0004093	asthenia	2	"Metabolism,Signal Transduction,"	0.063948848
A03FA03	domperidone	C0009763	conjunctivitis	1	"Signal Transduction,"	0.284806972
A03FA03	domperidone	C0009806	constipation	2	"Transmembrane transport of small molecules,Signal Transduction,"	0.063948848
A03FA03	domperidone	C0011991	diarrhea	2	"Transmembrane transport of small molecules,Signal Transduction,"	0.063948848
A03FA03	domperidone	C0012833	dizziness	1	"Signal Transduction,"	0.115701545
A03FA03	domperidone	C0013604	edema	1	"Signal Transduction,"	0.237990683
A03FA03	domperidone	C0015230	rash	3	"Transmembrane transport of small molecules,Metabolism,Signal Transduction,"	0.056449661
A03FA03	domperidone	C0018418	gynecomastia	1	"Signal Transduction,"	0.237990683
A03FA03	domperidone	C0018681	headache	4	"Transmembrane transport of small molecules,Metabolism,Signal Transduction,Neuronal System,"	0.002282689
A03FA03	domperidone	C0018834	heartburn	4	"Transmembrane transport of small molecules,Metabolism,Signal Transduction,Neuronal System,"	0.000317225
A03FA03	domperidone	C0020565	breast enlargement	2	"Metabolism,Signal Transduction,"	0.237990683
A03FA03	domperidone	C0023218	leg cramps	1	"Signal Transduction,"	0.184395481
A03FA03	domperidone	C0024902	breast pain	1	"Metabolism,"	0.184395481
A03FA03	domperidone	C0042109	urticaria	2	"Metabolism,Signal Transduction,"	0.045274779
A04AA01	ondansetron	C0002792	anaphylaxis	2	"Metabolism,Signal Transduction,"	0.264706117
A04AA01	ondansetron	C0002962	angina pectoris	4	"Transmembrane transport of small molecules,Metabolism,Signal Transduction,Developmental Biology,"	0.028283969
A04AA01	ondansetron	C0003811	arrhythmia	1	"Signal Transduction,"	0.406466012
A04AA01	ondansetron	C0004238	atrial fibrillation	5	"Neuronal System,Transmembrane transport of small molecules,Metabolism,Signal Transduction,Developmental Biology,"	0.034370382
A04AA01	ondansetron	C0006266	bronchospasm	5	"Neuronal System,Transmembrane transport of small molecules,Metabolism,Signal Transduction,Developmental Biology,"	0.041321323
A04AA01	ondansetron	C0008031	chest pain	2	"Transmembrane transport of small molecules,Metabolism,"	0.1056024
A04AA01	ondansetron	C0009806	constipation	3	"Transmembrane transport of small molecules,Metabolism,Signal Transduction,"	0.02523486
A04AA01	ondansetron	C0011991	diarrhea	2	"Transmembrane transport of small molecules,Signal Transduction,"	0.145891635
A04AA01	ondansetron	C0012833	dizziness	1	"Signal Transduction,"	0.171336141
A04AA01	ondansetron	C0013384	dyskinesia	5	"Neuronal System,Transmembrane transport of small molecules,Metabolism,Signal Transduction,Developmental Biology,"	0.002959825
A04AA01	ondansetron	C0013604	edema	1	"Signal Transduction,"	0.338718959
A04AA01	ondansetron	C0014518	toxic epidermal necrolysis	1	"Signal Transduction,"	0.338718959
A04AA01	ondansetron	C0014549	grand mal	5	"Neuronal System,Transmembrane transport of small molecules,Metabolism,Signal Transduction,Developmental Biology,"	0.001826364
A04AA01	ondansetron	C0015230	rash	4	"Transmembrane transport of small molecules,Metabolism,Signal Transduction,Developmental Biology,"	0.061472634
A04AA01	ondansetron	C0015672	fatigue	2	"Metabolism,Signal Transduction,"	0.145891635
A04AA01	ondansetron	C0018681	headache	4	"Neuronal System,Transmembrane transport of small molecules,Metabolism,Signal Transduction,"	0.020157339
A04AA01	ondansetron	C0018794	heart block	1	"Signal Transduction,"	0.406466012
A04AA01	ondansetron	C0020517	hypersensitivity	3	"Metabolism,Signal Transduction,Developmental Biology,"	0.173104526
A04AA01	ondansetron	C0023895	liver disease	4	"Transmembrane transport of small molecules,Metabolism,Signal Transduction,Developmental Biology,"	0.090631245
A04AA01	ondansetron	C0026650	movement disorders	5	"Neuronal System,Transmembrane transport of small molecules,Metabolism,Signal Transduction,Developmental Biology,"	0.000479065
A04AA01	ondansetron	C0027051	myocardial infarction	5	"Neuronal System,Transmembrane transport of small molecules,Metabolism,Signal Transduction,Developmental Biology,"	0.127151504
A04AA01	ondansetron	C0030193	pain	3	"Metabolism,Signal Transduction,Developmental Biology,"	0.02523486
A04AA01	ondansetron	C0030552	weakness	2	"Transmembrane transport of small molecules,Developmental Biology,"	0.066915349
A04AA01	ondansetron	C0036572	seizures	5	"Neuronal System,Transmembrane transport of small molecules,Metabolism,Signal Transduction,Developmental Biology,"	0.001826364
A04AA01	ondansetron	C0036974	shock	2	"Metabolism,Signal Transduction,"	0.264706117
A04AA01	ondansetron	C0038325	Stevens - Johnson syndrome	1	"Signal Transduction,"	0.406466012
A04AA01	ondansetron	C0039070	syncope	4	"Neuronal System,Transmembrane transport of small molecules,Metabolism,Signal Transduction,"	0.002719535
A04AA01	ondansetron	C0039231	tachycardia	2	"Metabolism,Signal Transduction,"	0.145891635
A04AA01	ondansetron	C0040822	tremor	3	"Transmembrane transport of small molecules,Metabolism,Signal Transduction,"	0.02523486
A04AA01	ondansetron	C0042109	urticaria	2	"Metabolism,Signal Transduction,"	0.1056024
A04AA01	ondansetron	C0085605	hepatic failure	1	"Signal Transduction,"	0.578707339
A04AA01	ondansetron	C0151636	ventricular extrasystoles	1	"Metabolism,"	0.171336141
A04AA01	ondansetron	C0151744	myocardial ischemia	5	"Neuronal System,Transmembrane transport of small molecules,Metabolism,Signal Transduction,Developmental Biology,"	0.004530929
A04AA01	ondansetron	C0231218	malaise	1	"Metabolism,"	0.264706117
A04AA01	ondansetron	C0242184	hypoxia	5	"Neuronal System,Transmembrane transport of small molecules,Metabolism,Signal Transduction,Developmental Biology,"	0.127151504
A04AA01	ondansetron	C0264906	second degree heart block	1	"Signal Transduction,"	0.525603988
A04AA01	ondansetron	C0456909	blindness	1	"Metabolism,"	0.338718959
A04AA01	ondansetron	C1527304	allergic reaction	2	"Metabolism,Signal Transduction,"	0.375666567
A04AA02	granisetron	C0002792	anaphylaxis	2	"Metabolism,Signal Transduction,"	0.127151504
A04AA02	granisetron	C0002871	anemia	3	"Transmembrane transport of small molecules,Metabolism,Signal Transduction,"	0.047846512
A04AA02	granisetron	C0002962	angina pectoris	3	"Transmembrane transport of small molecules,Metabolism,Signal Transduction,"	0.032068245
A04AA02	granisetron	C0003811	arrhythmia	1	"Signal Transduction,"	0.284806972
A04AA02	granisetron	C0004093	asthenia	2	"Metabolism,Signal Transduction,"	0.063948848
A04AA02	granisetron	C0004238	atrial fibrillation	4	"Transmembrane transport of small molecules,Metabolism,Signal Transduction,Neuronal System,"	0.015956113
A04AA02	granisetron	C0008031	chest pain	2	"Transmembrane transport of small molecules,Metabolism,"	0.045274779
A04AA02	granisetron	C0009806	constipation	3	"Transmembrane transport of small molecules,Metabolism,Signal Transduction,"	0.005976473
A04AA02	granisetron	C0010200	cough	1	"Signal Transduction,"	0.115701545
A04AA02	granisetron	C0011603	dermatitis	4	"Transmembrane transport of small molecules,Metabolism,Signal Transduction,Neuronal System,"	0.034211077
A04AA02	granisetron	C0011991	diarrhea	2	"Transmembrane transport of small molecules,Signal Transduction,"	0.063948848
A04AA02	granisetron	C0012833	dizziness	1	"Signal Transduction,"	0.115701545
A04AA02	granisetron	C0013395	Dyspepsia	4	"Transmembrane transport of small molecules,Metabolism,Signal Transduction,Neuronal System,"	0.000317225
A04AA02	granisetron	C0013404	dyspnea	1	"Signal Transduction,"	0.406466012
A04AA02	granisetron	C0013604	edema	1	"Signal Transduction,"	0.237990683
A04AA02	granisetron	C0014457	eosinophilia	1	"Signal Transduction,"	0.284806972
A04AA02	granisetron	C0014549	grand mal	4	"Transmembrane transport of small molecules,Metabolism,Signal Transduction,Neuronal System,"	0.001590156
A04AA02	granisetron	C0015230	rash	3	"Transmembrane transport of small molecules,Metabolism,Signal Transduction,"	0.056449661
A04AA02	granisetron	C0016204	flatulence	1	"Signal Transduction,"	0.284806972
A04AA02	granisetron	C0018681	headache	4	"Transmembrane transport of small molecules,Metabolism,Signal Transduction,Neuronal System,"	0.002282689
A04AA02	granisetron	C0019147	hepatic coma	4	"Transmembrane transport of small molecules,Metabolism,Signal Transduction,Neuronal System,"	0.000317225
A04AA02	granisetron	C0020433	bilirubinemia	2	"Transmembrane transport of small molecules,Metabolism,"	0.1056024
A04AA02	granisetron	C0020517	hypersensitivity	2	"Metabolism,Signal Transduction,"	0.216747349
A04AA02	granisetron	C0020538	hypertension	4	"Transmembrane transport of small molecules,Metabolism,Signal Transduction,Neuronal System,"	0.018736283
A04AA02	granisetron	C0021311	infection	4	"Transmembrane transport of small molecules,Metabolism,Signal Transduction,Neuronal System,"	0.070156537
A04AA02	granisetron	C0022346	jaundice	2	"Transmembrane transport of small molecules,Metabolism,"	0.013855982
A04AA02	granisetron	C0023518	leukocytosis	1	"Signal Transduction,"	0.284806972
A04AA02	granisetron	C0023530	leukopenia	3	"Transmembrane transport of small molecules,Metabolism,Signal Transduction,"	0.018867067
A04AA02	granisetron	C0030193	pain	2	"Metabolism,Signal Transduction,"	0.063948848
A04AA02	granisetron	C0035455	rhinitis	3	"Transmembrane transport of small molecules,Metabolism,Signal Transduction,"	0.01429639
A04AA02	granisetron	C0037199	Sinusitis	1	"Transmembrane transport of small molecules,"	0.184395481
A04AA02	granisetron	C0039070	syncope	4	"Transmembrane transport of small molecules,Metabolism,Signal Transduction,Neuronal System,"	0.000317225
A04AA02	granisetron	C0039231	tachycardia	2	"Metabolism,Signal Transduction,"	0.063948848
A04AA02	granisetron	C0040034	thrombocytopenia	3	"Transmembrane transport of small molecules,Metabolism,Signal Transduction,"	0.018867067
A04AA02	granisetron	C0040822	tremor	3	"Transmembrane transport of small molecules,Metabolism,Signal Transduction,"	0.005976473
A04AA02	granisetron	C0042024	urinary incontinence	1	"Signal Transduction,"	0.328425291
A04AA02	granisetron	C0042029	urinary tract infection	1	"Signal Transduction,"	0.370836264
A04AA02	granisetron	C0042109	urticaria	2	"Metabolism,Signal Transduction,"	0.045274779
A04AA02	granisetron	C0149931	migraine	4	"Transmembrane transport of small molecules,Metabolism,Signal Transduction,Neuronal System,"	0.0030794
A04AA02	granisetron	C0231218	malaise	1	"Metabolism,"	0.184395481
A04AA02	granisetron	C1527304	allergic reaction	2	"Metabolism,Signal Transduction,"	0.195575386
A04AD12	aprepitant	C0002792	anaphylaxis	1	"Metabolism,"	0.285213984
A04AD12	aprepitant	C0002871	anemia	1	"Metabolism,"	0.375666567
A04AD12	aprepitant	C0003123	anorexia	1	"Metabolism,"	0.333190006
A04AD12	aprepitant	C0004093	asthenia	1	"Metabolism,"	0.21299907
A04AD12	aprepitant	C0010709	cyst	1	"Metabolism,"	0.77843093
A04AD12	aprepitant	C0011168	dysphagia	1	"Metabolism,"	0.357756525
A04AD12	aprepitant	C0011849	diabetes mellitus	1	"Metabolism,"	0.558369159
A04AD12	aprepitant	C0013295	duodenal ulcer	1	"Metabolism,"	0.310539703
A04AD12	aprepitant	C0013362	dysarthria	1	"Metabolism,"	0.285213984
A04AD12	aprepitant	C0013395	Dyspepsia	1	"Metabolism,"	0.21299907
A04AD12	aprepitant	C0014356	enterocolitis	1	"Metabolism,"	0.285213984
A04AD12	aprepitant	C0015230	rash	1	"Metabolism,"	0.398833376
A04AD12	aprepitant	C0015672	fatigue	1	"Metabolism,"	0.21299907
A04AD12	aprepitant	C0017152	gastritis	1	"Metabolism,"	0.375666567
A04AD12	aprepitant	C0017168	gastroesophageal reflux	1	"Metabolism,"	0.237990683
A04AD12	aprepitant	C0018524	hallucinations	1	"Metabolism,"	0.333190006
A04AD12	aprepitant	C0018681	headache	1	"Metabolism,"	0.310539703
A04AD12	aprepitant	C0018799	heart disease	1	"Metabolism,"	0.519739932
A04AD12	aprepitant	C0018834	heartburn	1	"Metabolism,"	0.21299907
A04AD12	aprepitant	C0018944	hematoma	1	"Metabolism,"	0.310539703
A04AD12	aprepitant	C0019080	hemorrhage	1	"Metabolism,"	0.310539703
A04AD12	aprepitant	C0020456	hyperglycemia	1	"Metabolism,"	0.398833376
A04AD12	aprepitant	C0020517	hypersensitivity	1	"Metabolism,"	0.375666567
A04AD12	aprepitant	C0020538	hypertension	1	"Metabolism,"	0.500153814
A04AD12	aprepitant	C0021311	infection	1	"Metabolism,"	0.685123227
A04AD12	aprepitant	C0027051	myocardial infarction	1	"Metabolism,"	0.633207041
A04AD12	aprepitant	C0027651	tumor	2	"Metabolism,Signal Transduction,"	0.375666567
A04AD12	aprepitant	C0027947	neutropenia	1	"Metabolism,"	0.285213984
A04AD12	aprepitant	C0030193	pain	1	"Metabolism,"	0.21299907
A04AD12	aprepitant	C0030794	pelvic pain	1	"Metabolism,"	0.184395481
A04AD12	aprepitant	C0031117	peripheral neuropathy	1	"Metabolism,"	0.310539703
A04AD12	aprepitant	C0032285	pneumonia	1	"Metabolism,"	0.333190006
A04AD12	aprepitant	C0032584	polyps	1	"Metabolism,"	0.77843093
A04AD12	aprepitant	C0034065	pulmonary embolism	1	"Metabolism,"	0.237990683
A04AD12	aprepitant	C0036572	seizures	1	"Metabolism,"	0.285213984
A04AD12	aprepitant	C0036983	septic shock	1	"Metabolism,"	0.44004548
A04AD12	aprepitant	C0039070	syncope	1	"Metabolism,"	0.21299907
A04AD12	aprepitant	C0040034	thrombocytopenia	1	"Metabolism,"	0.285213984
A04AD12	aprepitant	C0040822	tremor	1	"Metabolism,"	0.21299907
A04AD12	aprepitant	C0041912	upper respiratory tract infection	1	"Metabolism,"	0.667789175
A04AD12	aprepitant	C0042109	urticaria	1	"Metabolism,"	0.184395481
A04AD12	aprepitant	C0042373	Vascular Disorders	1	"Metabolism,"	0.419844328
A04AD12	aprepitant	C0043144	wheezing	1	"Metabolism,"	0.500153814
A04AD12	aprepitant	C0149871	deep vein thrombosis	1	"Metabolism,"	0.44004548
A04AD12	aprepitant	C0149925	small cell lung cancer	1	"Metabolism,"	0.419844328
A04AD12	aprepitant	C0231218	malaise	1	"Metabolism,"	0.115701545
A04AD12	aprepitant	C0231528	myalgia	1	"Metabolism,"	0.480481736
A04AD12	aprepitant	C0242184	hypoxia	1	"Metabolism,"	0.633207041
A04AD12	aprepitant	C0243026	sepsis	1	"Metabolism,"	0.44004548
A04AD12	aprepitant	C0442874	neuropathy	1	"Metabolism,"	0.398833376
A04AD12	aprepitant	C1565489	renal insufficiency	1	"Metabolism,"	0.237990683
A05AA02	ursodeoxycholic acid	C0002726	amyloidosis	1	"Metabolism,"	0.572748714
A05AA02	ursodeoxycholic acid	C0002871	anemia	3	"Transmembrane transport of small molecules,Metabolism,Gene Expression,"	0.127151504
A05AA02	ursodeoxycholic acid	C0002878	hemolytic anemia	2	"Transmembrane transport of small molecules,Metabolism,"	0.21773443
A05AA02	ursodeoxycholic acid	C0002962	angina pectoris	2	"Transmembrane transport of small molecules,Metabolism,"	0.284806972
A05AA02	ursodeoxycholic acid	C0003123	anorexia	2	"Transmembrane transport of small molecules,Metabolism,"	0.284806972
A05AA02	ursodeoxycholic acid	C0003864	arthritis	1	"Metabolism,"	0.725295618
A05AA02	ursodeoxycholic acid	C0004093	asthenia	2	"Metabolism,Gene Expression,"	0.116407414
A05AA02	ursodeoxycholic acid	C0004096	asthma	3	"Transmembrane transport of small molecules,Metabolism,Gene Expression,"	0.264706117
A05AA02	ursodeoxycholic acid	C0004238	atrial fibrillation	3	"Transmembrane transport of small molecules,Metabolism,Gene Expression,"	0.239228667
A05AA02	ursodeoxycholic acid	C0007642	cellulitis	3	"Metabolism,Gene Expression,DNA Repair,"	0.338718959
A05AA02	ursodeoxycholic acid	C0007859	neck pain	1	"Metabolism,"	0.237990683
A05AA02	ursodeoxycholic acid	C0008031	chest pain	2	"Transmembrane transport of small molecules,Metabolism,"	0.084487633
A05AA02	ursodeoxycholic acid	C0008325	cholecystitis	4	"Transmembrane transport of small molecules,Metabolism,Gene Expression,DNA Repair,"	0.037172213
A05AA02	ursodeoxycholic acid	C0009806	constipation	1	"Metabolism,"	0.423734093
A05AA02	ursodeoxycholic acid	C0010692	cystitis	1	"Gene Expression,"	0.525603988
A05AA02	ursodeoxycholic acid	C0010709	cyst	4	"Transmembrane transport of small molecules,Metabolism,Gene Expression,DNA Repair,"	0.415494243
A05AA02	ursodeoxycholic acid	C0011168	dysphagia	3	"Transmembrane transport of small molecules,Metabolism,Gene Expression,"	0.107761859
A05AA02	ursodeoxycholic acid	C0011849	diabetes mellitus	3	"Transmembrane transport of small molecules,Metabolism,Gene Expression,"	0.338718959
A05AA02	ursodeoxycholic acid	C0011991	diarrhea	1	"Transmembrane transport of small molecules,"	0.423734093
A05AA02	ursodeoxycholic acid	C0013295	duodenal ulcer	2	"Metabolism,Gene Expression,"	0.251494049
A05AA02	ursodeoxycholic acid	C0013390	dysmenorrhea	1	"Metabolism,"	0.237990683
A05AA02	ursodeoxycholic acid	C0013395	Dyspepsia	2	"Transmembrane transport of small molecules,Metabolism,"	0.116407414
A05AA02	ursodeoxycholic acid	C0014868	esophagitis	1	"Gene Expression,"	0.423734093
A05AA02	ursodeoxycholic acid	C0015230	rash	3	"Transmembrane transport of small molecules,Metabolism,Gene Expression,"	0.149298365
A05AA02	ursodeoxycholic acid	C0015672	fatigue	2	"Metabolism,Gene Expression,"	0.116407414
A05AA02	ursodeoxycholic acid	C0017152	gastritis	2	"Transmembrane transport of small molecules,Metabolism,"	0.350761038
A05AA02	ursodeoxycholic acid	C0018681	headache	2	"Transmembrane transport of small molecules,Metabolism,"	0.251494049
A05AA02	ursodeoxycholic acid	C0018799	heart disease	3	"Transmembrane transport of small molecules,Metabolism,Gene Expression,"	0.286100332
A05AA02	ursodeoxycholic acid	C0018801	heart failure	3	"Transmembrane transport of small molecules,Metabolism,Gene Expression,"	0.217373744
A05AA02	ursodeoxycholic acid	C0018802	congestive heart failure	3	"Transmembrane transport of small molecules,Metabolism,Gene Expression,"	0.217373744
A05AA02	ursodeoxycholic acid	C0019080	hemorrhage	1	"Metabolism,"	0.615607896
A05AA02	ursodeoxycholic acid	C0019348	herpes simplex	2	"Gene Expression,DNA Repair,"	0.550218898
A05AA02	ursodeoxycholic acid	C0020517	hypersensitivity	1	"Metabolism,"	0.725295618
A05AA02	ursodeoxycholic acid	C0020538	hypertension	3	"Transmembrane transport of small molecules,Metabolism,Gene Expression,"	0.264706117
A05AA02	ursodeoxycholic acid	C0020542	pulmonary hypertension	2	"Metabolism,Gene Expression,"	0.251494049
A05AA02	ursodeoxycholic acid	C0020569	salivary gland enlargement	2	"Metabolism,Gene Expression,"	0.317392528
A05AA02	ursodeoxycholic acid	C0021311	infection	4	"Transmembrane transport of small molecules,Metabolism,Gene Expression,DNA Repair,"	0.272631196
A05AA02	ursodeoxycholic acid	C0021400	Influenza	1	"Gene Expression,"	0.725295618
A05AA02	ursodeoxycholic acid	C0023530	leukopenia	2	"Transmembrane transport of small molecules,Metabolism,"	0.21773443
A05AA02	ursodeoxycholic acid	C0024115	lung disorder	4	"Transmembrane transport of small molecules,Metabolism,Gene Expression,DNA Repair,"	0.092370908
A05AA02	ursodeoxycholic acid	C0027051	myocardial infarction	4	"Transmembrane transport of small molecules,Metabolism,Gene Expression,DNA Repair,"	0.21299907
A05AA02	ursodeoxycholic acid	C0027651	tumor	5	"Hemostasis,Transmembrane transport of small molecules,Metabolism,Gene Expression,DNA Repair,"	0.259449649
A05AA02	ursodeoxycholic acid	C0030193	pain	1	"Metabolism,"	0.423734093
A05AA02	ursodeoxycholic acid	C0030305	pancreatitis	3	"Transmembrane transport of small molecules,Metabolism,Gene Expression,"	0.149298365
A05AA02	ursodeoxycholic acid	C0030920	peptic ulcer	2	"Metabolism,Gene Expression,"	0.251494049
A05AA02	ursodeoxycholic acid	C0032227	pleural effusion	1	"Metabolism,"	0.479096596
A05AA02	ursodeoxycholic acid	C0032285	pneumonia	2	"Transmembrane transport of small molecules,Metabolism,"	0.284806972
A05AA02	ursodeoxycholic acid	C0032584	polyps	4	"Transmembrane transport of small molecules,Metabolism,Gene Expression,DNA Repair,"	0.415494243
A05AA02	ursodeoxycholic acid	C0033860	psoriasis	3	"Transmembrane transport of small molecules,Metabolism,Gene Expression,"	0.264706117
A05AA02	ursodeoxycholic acid	C0034069	pulmonary fibrosis	3	"Transmembrane transport of small molecules,Metabolism,Gene Expression,"	0.171868249
A05AA02	ursodeoxycholic acid	C0035078	renal failure	2	"Transmembrane transport of small molecules,Metabolism,"	0.350761038
A05AA02	ursodeoxycholic acid	C0035309	retinopathy	1	"Metabolism,"	0.525603988
A05AA02	ursodeoxycholic acid	C0035455	rhinitis	2	"Transmembrane transport of small molecules,Metabolism,"	0.185690178
A05AA02	ursodeoxycholic acid	C0036572	seizures	2	"Transmembrane transport of small molecules,Metabolism,"	0.21773443
A05AA02	ursodeoxycholic acid	C0037199	Sinusitis	1	"Transmembrane transport of small molecules,"	0.237990683
A05AA02	ursodeoxycholic acid	C0037299	skin ulcer	1	"DNA Repair,"	0.479096596
A05AA02	ursodeoxycholic acid	C0038358	gastric ulcer	2	"Metabolism,Gene Expression,"	0.21773443
A05AA02	ursodeoxycholic acid	C0038454	cerebrovascular accident	4	"Transmembrane transport of small molecules,Metabolism,Gene Expression,DNA Repair,"	0.139199032
A05AA02	ursodeoxycholic acid	C0039070	syncope	2	"Transmembrane transport of small molecules,Metabolism,"	0.116407414
A05AA02	ursodeoxycholic acid	C0039231	tachycardia	1	"Metabolism,"	0.423734093
A05AA02	ursodeoxycholic acid	C0040034	thrombocytopenia	2	"Transmembrane transport of small molecules,Metabolism,"	0.21773443
A05AA02	ursodeoxycholic acid	C0041582	ulcer	2	"Metabolism,Gene Expression,"	0.21773443
A05AA02	ursodeoxycholic acid	C0041912	upper respiratory tract infection	4	"Transmembrane transport of small molecules,Metabolism,Gene Expression,DNA Repair,"	0.251494049
A05AA02	ursodeoxycholic acid	C0042029	urinary tract infection	1	"Gene Expression,"	0.479096596
A05AA02	ursodeoxycholic acid	C0042109	urticaria	1	"Metabolism,"	0.370836264
A05AA02	ursodeoxycholic acid	C0042373	Vascular Disorders	4	"Transmembrane transport of small molecules,Metabolism,Gene Expression,DNA Repair,"	0.045483364
A05AA02	ursodeoxycholic acid	C0042769	viral infection	1	"Metabolism,"	0.725295618
A05AA02	ursodeoxycholic acid	C0086543	cataract	2	"Gene Expression,DNA Repair,"	0.350761038
A05AA02	ursodeoxycholic acid	C0149931	migraine	3	"Transmembrane transport of small molecules,Metabolism,Gene Expression,"	0.088072331
A05AA02	ursodeoxycholic acid	C0151825	bone pain	1	"Metabolism,"	0.237990683
A05AA02	ursodeoxycholic acid	C0151826	chest pain substernal	2	"Transmembrane transport of small molecules,Metabolism,"	0.084487633
A05AA02	ursodeoxycholic acid	C0206061	interstitial pneumonitis	2	"Transmembrane transport of small molecules,Metabolism,"	0.251494049
A05AA02	ursodeoxycholic acid	C0231218	malaise	1	"Metabolism,"	0.237990683
A05AA02	ursodeoxycholic acid	C0231528	myalgia	2	"Metabolism,Gene Expression,"	0.516532911
A05AA02	ursodeoxycholic acid	C0878544	cardiomyopathy	1	"Metabolism,"	0.870245566
A05AA02	ursodeoxycholic acid	C1458155	breast neoplasm	4	"Transmembrane transport of small molecules,Metabolism,Gene Expression,DNA Repair,"	0.499186259
A05AA02	ursodeoxycholic acid	C1565489	renal insufficiency	1	"Metabolism,"	0.479096596
A06AD11	lactulose	C0016204	flatulence	1	"Immune System,"	0.370836264
A06AD11	lactulose	C0026821	muscle cramps	1	"Metabolism,"	0.308673305
A07AA06	paromomycin	C0011991	diarrhea	1	"Signal Transduction,"	0.470525389
A07AA11	rifaximin	C0011615	atopic dermatitis	2	"Cell Cycle,DNA Replication,"	0.310539703
A07AA11	rifaximin	C0015230	rash	2	"Cell Cycle,DNA Replication,"	0.310539703
A07AA11	rifaximin	C0021311	infection	3	"DNA Repair,Cell Cycle,DNA Replication,"	0.402770024
A07AA11	rifaximin	C0041912	upper respiratory tract infection	3	"DNA Repair,Cell Cycle,DNA Replication,"	0.376253332
A07AA11	rifaximin	C0042373	Vascular Disorders	2	"DNA Repair,Cell Cycle,"	0.338718959
A07AA11	rifaximin	C0149931	migraine	1	"Metabolism,"	0.58887685
A07AA11	rifaximin	C0231528	myalgia	1	"Cell Cycle,"	0.794282647
A07AA11	rifaximin	C0232726	tenesmus	1	"Cell Cycle,"	0.815541249
A07DA03	loperamide	C0002792	anaphylaxis	4	"Hemostasis,Metabolism,Signal Transduction,Disease,"	0.021792216
A07DA03	loperamide	C0009806	constipation	2	"Metabolism,Signal Transduction,"	0.172987633
A07DA03	loperamide	C0012833	dizziness	1	"Signal Transduction,"	0.18608945
A07DA03	loperamide	C0013395	Dyspepsia	5	"Hemostasis,Metabolism,Signal Transduction,Neuronal System,Transmembrane transport of small molecules,"	0.000317225
A07DA03	loperamide	C0014518	toxic epidermal necrolysis	2	"Signal Transduction,Disease,"	0.081642082
A07DA03	loperamide	C0015230	rash	6	"Hemostasis,Metabolism,Signal Transduction,Transmembrane transport of small molecules,Developmental Biology,Disease,"	0.004193932
A07DA03	loperamide	C0015672	fatigue	3	"Hemostasis,Metabolism,Signal Transduction,"	0.034804726
A07DA03	loperamide	C0016204	flatulence	3	"Hemostasis,Signal Transduction,Developmental Biology,"	0.018867067
A07DA03	loperamide	C0018681	headache	6	"Hemostasis,Metabolism,Signal Transduction,Neuronal System,Transmembrane transport of small molecules,Disease,"	0.000692668
A07DA03	loperamide	C0020517	hypersensitivity	5	"Hemostasis,Metabolism,Signal Transduction,Developmental Biology,Disease,"	0.017063398
A07DA03	loperamide	C0025160	megacolon	2	"Hemostasis,Transmembrane transport of small molecules,"	0.039905826
A07DA03	loperamide	C0030446	paralytic ileus	2	"Hemostasis,Signal Transduction,"	0.127151504
A07DA03	loperamide	C0038325	Stevens - Johnson syndrome	2	"Signal Transduction,Disease,"	0.127151504
A07DA03	loperamide	C0042109	urticaria	3	"Hemostasis,Metabolism,Signal Transduction,"	0.018867067
A07DA03	loperamide	C0232488	colic	1	"Metabolism,"	0.285213984
A07DA03	loperamide	C1527304	allergic reaction	4	"Hemostasis,Metabolism,Signal Transduction,Disease,"	0.056525954
A07EA06	budesonide	C0002792	anaphylaxis	5	"Gene Expression,Immune System,Metabolism,Signal Transduction,Hemostasis,"	0.001826364
A07EA06	budesonide	C0002871	anemia	6	"Gene Expression,Immune System,Metabolism,Signal Transduction,Transmembrane transport of small molecules,Hemostasis,"	0.00129975
A07EA06	budesonide	C0003123	anorexia	4	"Immune System,Metabolism,Signal Transduction,Transmembrane transport of small molecules,"	0.028283969
A07EA06	budesonide	C0003864	arthritis	4	"Immune System,Metabolism,Signal Transduction,Hemostasis,"	0.048434162
A07EA06	budesonide	C0004093	asthenia	5	"Gene Expression,Immune System,Metabolism,Signal Transduction,Hemostasis,"	0.000198702
A07EA06	budesonide	C0005779	Clotting	2	"Signal Transduction,Hemostasis,"	0.145891635
A07EA06	budesonide	C0006277	bronchitis	2	"Signal Transduction,Hemostasis,"	0.145891635
A07EA06	budesonide	C0007859	neck pain	1	"Metabolism,"	0.264706117
A07EA06	budesonide	C0008031	chest pain	3	"Metabolism,Transmembrane transport of small molecules,Hemostasis,"	0.01429639
A07EA06	budesonide	C0009763	conjunctivitis	3	"Immune System,Signal Transduction,Hemostasis,"	0.01429639
A07EA06	budesonide	C0010200	cough	1	"Signal Transduction,"	0.171336141
A07EA06	budesonide	C0011603	dermatitis	6	"Gene Expression,Immune System,Metabolism,Signal Transduction,Transmembrane transport of small molecules,Hemostasis,"	0.018983405
A07EA06	budesonide	C0011616	contact dermatitis	1	"Immune System,"	0.470525389
A07EA06	budesonide	C0011991	diarrhea	2	"Signal Transduction,Transmembrane transport of small molecules,"	0.145891635
A07EA06	budesonide	C0012833	dizziness	1	"Signal Transduction,"	0.171336141
A07EA06	budesonide	C0013395	Dyspepsia	4	"Metabolism,Signal Transduction,Transmembrane transport of small molecules,Hemostasis,"	0.002719535
A07EA06	budesonide	C0013404	dyspnea	2	"Signal Transduction,Hemostasis,"	0.22545498
A07EA06	budesonide	C0013595	eczema	6	"Gene Expression,Immune System,Metabolism,Signal Transduction,Transmembrane transport of small molecules,Hemostasis,"	0.002626241
A07EA06	budesonide	C0013604	edema	3	"Immune System,Signal Transduction,Hemostasis,"	0.00582511
A07EA06	budesonide	C0015230	rash	6	"Gene Expression,Immune System,Metabolism,Signal Transduction,Transmembrane transport of small molecules,Hemostasis,"	0.001826364
A07EA06	budesonide	C0015393	Eye Abnormality	2	"Immune System,Signal Transduction,"	0.145891635
A07EA06	budesonide	C0015403	ocular infection	2	"Signal Transduction,Hemostasis,"	0.066915349
A07EA06	budesonide	C0015672	fatigue	5	"Gene Expression,Immune System,Metabolism,Signal Transduction,Hemostasis,"	0.000198702
A07EA06	budesonide	C0016169	fistula	3	"Gene Expression,Signal Transduction,Hemostasis,"	0.039905826
A07EA06	budesonide	C0016204	flatulence	2	"Signal Transduction,Hemostasis,"	0.1056024
A07EA06	budesonide	C0017601	glaucoma	5	"Gene Expression,Immune System,Metabolism,Signal Transduction,Hemostasis,"	0.004530929
A07EA06	budesonide	C0018681	headache	5	"Immune System,Metabolism,Signal Transduction,Transmembrane transport of small molecules,Hemostasis,"	0.002959825
A07EA06	budesonide	C0019080	hemorrhage	4	"Immune System,Metabolism,Signal Transduction,Hemostasis,"	0.020157339
A07EA06	budesonide	C0019348	herpes simplex	4	"Gene Expression,Immune System,Signal Transduction,Hemostasis,"	0.145988169
A07EA06	budesonide	C0020456	hyperglycemia	6	"Gene Expression,Immune System,Metabolism,Signal Transduction,Transmembrane transport of small molecules,Hemostasis,"	0.001826364
A07EA06	budesonide	C0020517	hypersensitivity	4	"Immune System,Metabolism,Signal Transduction,Hemostasis,"	0.048434162
A07EA06	budesonide	C0020538	hypertension	7	"Gene Expression,Immune System,Metabolism,Signal Transduction,Steroid hormones,Transmembrane transport of small molecules,Hemostasis,"	0.000987234
A07EA06	budesonide	C0021311	infection	7	"Gene Expression,Immune System,Metabolism,Signal Transduction,Steroid hormones,Transmembrane transport of small molecules,Hemostasis,"	0.009468768
A07EA06	budesonide	C0021400	Influenza	4	"Gene Expression,Immune System,Signal Transduction,Hemostasis,"	0.048434162
A07EA06	budesonide	C0022116	ischemia	7	"Gene Expression,Immune System,Metabolism,Signal Transduction,Steroid hormones,Transmembrane transport of small molecules,Hemostasis,"	0.000147438
A07EA06	budesonide	C0023518	leukocytosis	3	"Immune System,Signal Transduction,Hemostasis,"	0.01429639
A07EA06	budesonide	C0026821	muscle cramps	2	"Metabolism,Signal Transduction,"	0.066915349
A07EA06	budesonide	C0027424	nasal congestion	5	"Immune System,Metabolism,Signal Transduction,Transmembrane transport of small molecules,Hemostasis,"	0.001044951
A07EA06	budesonide	C0029456	osteoporosis	7	"Gene Expression,Immune System,Metabolism,Signal Transduction,Steroid hormones,Transmembrane transport of small molecules,Hemostasis,"	0.000287781
A07EA06	budesonide	C0029882	otitis media	2	"Immune System,Hemostasis,"	0.145891635
A07EA06	budesonide	C0030193	pain	4	"Immune System,Metabolism,Signal Transduction,Steroid hormones,"	0.002719535
A07EA06	budesonide	C0030196	Pain in limb	1	"Metabolism,"	0.264706117
A07EA06	budesonide	C0031350	Pharyngitis	1	"Immune System,"	0.338718959
A07EA06	budesonide	C0033975	psychosis	6	"Gene Expression,Immune System,Metabolism,Signal Transduction,Transmembrane transport of small molecules,Hemostasis,"	0.001826364
A07EA06	budesonide	C0034150	purpura	4	"Immune System,Metabolism,Signal Transduction,Transmembrane transport of small molecules,"	0.005412971
A07EA06	budesonide	C0035455	rhinitis	5	"Immune System,Metabolism,Signal Transduction,Transmembrane transport of small molecules,Hemostasis,"	0.001044951
A07EA06	budesonide	C0037195	sinus headache	1	"Transmembrane transport of small molecules,"	0.525603988
A07EA06	budesonide	C0037199	Sinusitis	1	"Transmembrane transport of small molecules,"	0.264706117
A07EA06	budesonide	C0037763	spasm	3	"Metabolism,Transmembrane transport of small molecules,Hemostasis,"	0.02523486
A07EA06	budesonide	C0039070	syncope	4	"Metabolism,Signal Transduction,Transmembrane transport of small molecules,Hemostasis,"	0.002719535
A07EA06	budesonide	C0039231	tachycardia	3	"Metabolism,Signal Transduction,Hemostasis,"	0.02523486
A07EA06	budesonide	C0040435	tooth disorder	1	"Signal Transduction,"	0.171336141
A07EA06	budesonide	C0040822	tremor	4	"Metabolism,Signal Transduction,Transmembrane transport of small molecules,Hemostasis,"	0.002719535
A07EA06	budesonide	C0041912	upper respiratory tract infection	6	"Gene Expression,Immune System,Metabolism,Signal Transduction,Transmembrane transport of small molecules,Hemostasis,"	0.046925442
A07EA06	budesonide	C0042029	urinary tract infection	4	"Gene Expression,Immune System,Signal Transduction,Hemostasis,"	0.005412971
A07EA06	budesonide	C0042109	urticaria	4	"Immune System,Metabolism,Signal Transduction,Hemostasis,"	0.0010763
A07EA06	budesonide	C0042769	viral infection	4	"Immune System,Metabolism,Signal Transduction,Hemostasis,"	0.048434162
A07EA06	budesonide	C0043144	wheezing	6	"Gene Expression,Immune System,Metabolism,Signal Transduction,Transmembrane transport of small molecules,Hemostasis,"	0.008012113
A07EA06	budesonide	C0086543	cataract	2	"Gene Expression,Immune System,"	0.41640352
A07EA06	budesonide	C0149514	Acute Bronchitis	2	"Signal Transduction,Hemostasis,"	0.066915349
A07EA06	budesonide	C0149725	lower respiratory infection	3	"Immune System,Signal Transduction,Hemostasis,"	0.02523486
A07EA06	budesonide	C0149931	migraine	6	"Gene Expression,Immune System,Metabolism,Signal Transduction,Transmembrane transport of small molecules,Hemostasis,"	0.000523522
A07EA06	budesonide	C0152029	sinus congestion	6	"Gene Expression,Immune System,Metabolism,Signal Transduction,Transmembrane transport of small molecules,Hemostasis,"	0.004725617
A07EA06	budesonide	C0152030	skin irritation	4	"Gene Expression,Immune System,Metabolism,Signal Transduction,"	0.212583351
A07EA06	budesonide	C0152459	striae	6	"Gene Expression,Immune System,Metabolism,Signal Transduction,Transmembrane transport of small molecules,Hemostasis,"	0.004725617
A07EA06	budesonide	C0221247	avascular necrosis	6	"Gene Expression,Immune System,Metabolism,Signal Transduction,Transmembrane transport of small molecules,Hemostasis,"	0.000830585
A07EA06	budesonide	C0231218	malaise	1	"Metabolism,"	0.264706117
A07EA06	budesonide	C0231528	myalgia	5	"Gene Expression,Immune System,Metabolism,Signal Transduction,Hemostasis,"	0.034370382
A07EA06	budesonide	C0235761	nasal septum perforation	6	"Gene Expression,Immune System,Metabolism,Signal Transduction,Transmembrane transport of small molecules,Hemostasis,"	0.010189338
A07EA06	budesonide	C0318712	gastroenteritis viral	5	"Immune System,Metabolism,Signal Transduction,Transmembrane transport of small molecules,Hemostasis,"	0.00915371
A07EA06	budesonide	C0699744	ear infection	6	"Gene Expression,Immune System,Metabolism,Signal Transduction,Transmembrane transport of small molecules,Hemostasis,"	0.046925442
A07EA06	budesonide	C0851578	sleep disorder	1	"Signal Transduction,"	0.338718959
A07EA06	budesonide	C1527304	allergic reaction	4	"Immune System,Metabolism,Signal Transduction,Hemostasis,"	0.038369816
A07EC01	sulfasalazine	C0001824	agranulocytosis	5	"Immune System,Signal Transduction,Disease,Metabolism,Transmembrane transport of small molecules,"	0.008245512
A07EC01	sulfasalazine	C0002792	anaphylaxis	5	"Immune System,Signal Transduction,Disease,Metabolism,Gene Expression,"	0.008245512
A07EC01	sulfasalazine	C0002871	anemia	7	"Immune System,Signal Transduction,Disease,Metabolism,Developmental Biology,Gene Expression,Transmembrane transport of small molecules,"	0.001590156
A07EC01	sulfasalazine	C0002874	aplastic anemia	6	"Immune System,Signal Transduction,Disease,Metabolism,Developmental Biology,Gene Expression,"	0.02523486
A07EC01	sulfasalazine	C0002878	hemolytic anemia	4	"Signal Transduction,Metabolism,Developmental Biology,Transmembrane transport of small molecules,"	0.043623636
A07EC01	sulfasalazine	C0003123	anorexia	6	"Immune System,Signal Transduction,Disease,Metabolism,Developmental Biology,Transmembrane transport of small molecules,"	0.003930917
A07EC01	sulfasalazine	C0004134	ataxia	5	"Signal Transduction,Disease,Metabolism,Developmental Biology,Transmembrane transport of small molecules,"	0.05453976
A07EC01	sulfasalazine	C0006826	cancer	8	"Immune System,Signal Transduction,Disease,Metabolism,Developmental Biology,Gene Expression,Transmembrane transport of small molecules,Cell Cycle,"	0.165567787
A07EC01	sulfasalazine	C0009951	convulsions	7	"Immune System,Signal Transduction,Disease,Metabolism,Developmental Biology,Gene Expression,Transmembrane transport of small molecules,"	0.010893898
A07EC01	sulfasalazine	C0010200	cough	1	"Signal Transduction,"	0.217373744
A07EC01	sulfasalazine	C0011570	mental depression	7	"Immune System,Signal Transduction,Disease,Metabolism,Developmental Biology,Gene Expression,Transmembrane transport of small molecules,"	0.001590156
A07EC01	sulfasalazine	C0011991	diarrhea	2	"Signal Transduction,Transmembrane transport of small molecules,"	0.230665304
A07EC01	sulfasalazine	C0012833	dizziness	1	"Signal Transduction,"	0.217373744
A07EC01	sulfasalazine	C0013395	Dyspepsia	3	"Signal Transduction,Metabolism,Transmembrane transport of small molecules,"	0.056449661
A07EC01	sulfasalazine	C0013404	dyspnea	3	"Immune System,Signal Transduction,Disease,"	0.122770489
A07EC01	sulfasalazine	C0013604	edema	2	"Immune System,Signal Transduction,"	0.113927673
A07EC01	sulfasalazine	C0014356	enterocolitis	5	"Immune System,Signal Transduction,Disease,Metabolism,Transmembrane transport of small molecules,"	0.008245512
A07EC01	sulfasalazine	C0014457	eosinophilia	3	"Immune System,Signal Transduction,Developmental Biology,"	0.032068245
A07EC01	sulfasalazine	C0014518	toxic epidermal necrolysis	2	"Signal Transduction,Disease,"	0.113927673
A07EC01	sulfasalazine	C0015230	rash	7	"Immune System,Signal Transduction,Disease,Metabolism,Developmental Biology,Gene Expression,Transmembrane transport of small molecules,"	0.002626241
A07EC01	sulfasalazine	C0018021	goiter	3	"Signal Transduction,Metabolism,Transmembrane transport of small molecules,"	0.032068245
A07EC01	sulfasalazine	C0018524	hallucinations	6	"Signal Transduction,Disease,Metabolism,Developmental Biology,Gene Expression,Transmembrane transport of small molecules,"	0.003930917
A07EC01	sulfasalazine	C0018681	headache	5	"Immune System,Signal Transduction,Disease,Metabolism,Transmembrane transport of small molecules,"	0.013855982
A07EC01	sulfasalazine	C0019158	hepatitis	6	"Immune System,Signal Transduction,Disease,Metabolism,Developmental Biology,Transmembrane transport of small molecules,"	0.009101748
A07EC01	sulfasalazine	C0020517	hypersensitivity	5	"Immune System,Signal Transduction,Disease,Metabolism,Developmental Biology,"	0.040824681
A07EC01	sulfasalazine	C0020615	hypoglycemia	7	"Immune System,Signal Transduction,Disease,Metabolism,Developmental Biology,Gene Expression,Transmembrane transport of small molecules,"	0.000533702
A07EC01	sulfasalazine	C0022346	jaundice	2	"Metabolism,Transmembrane transport of small molecules,"	0.05453976
A07EC01	sulfasalazine	C0023530	leukopenia	5	"Immune System,Signal Transduction,Disease,Metabolism,Transmembrane transport of small molecules,"	0.008245512
A07EC01	sulfasalazine	C0023890	cirrhosis	7	"Immune System,Signal Transduction,Disease,Metabolism,Developmental Biology,Gene Expression,Transmembrane transport of small molecules,"	0.005517601
A07EC01	sulfasalazine	C0024141	lupus	7	"Immune System,Signal Transduction,Disease,Metabolism,Developmental Biology,Gene Expression,Transmembrane transport of small molecules,"	0.003941908
A07EC01	sulfasalazine	C0025289	meningitis	5	"Immune System,Signal Transduction,Disease,Metabolism,Transmembrane transport of small molecules,"	0.004530929
A07EC01	sulfasalazine	C0025290	aseptic meningitis	4	"Immune System,Signal Transduction,Disease,Metabolism,"	0.017063398
A07EC01	sulfasalazine	C0025637	methemoglobinemia	1	"Metabolism,"	0.333190006
A07EC01	sulfasalazine	C0026986	myelodysplastic syndrome	7	"Immune System,Signal Transduction,Disease,Metabolism,Developmental Biology,Gene Expression,Transmembrane transport of small molecules,"	0.014688439
A07EC01	sulfasalazine	C0027059	myocarditis	5	"Immune System,Signal Transduction,Disease,Metabolism,Developmental Biology,"	0.154772966
A07EC01	sulfasalazine	C0027707	interstitial nephritis	5	"Immune System,Signal Transduction,Disease,Metabolism,Developmental Biology,"	0.013855982
A07EC01	sulfasalazine	C0027720	nephrosis	7	"Immune System,Signal Transduction,Disease,Metabolism,Developmental Biology,Gene Expression,Transmembrane transport of small molecules,"	0.001590156
A07EC01	sulfasalazine	C0027726	nephrotic syndrome	7	"Immune System,Signal Transduction,Disease,Metabolism,Developmental Biology,Gene Expression,Transmembrane transport of small molecules,"	0.00795742
A07EC01	sulfasalazine	C0027947	neutropenia	5	"Immune System,Signal Transduction,Disease,Metabolism,Transmembrane transport of small molecules,"	0.008245512
A07EC01	sulfasalazine	C0030305	pancreatitis	7	"Immune System,Signal Transduction,Disease,Metabolism,Developmental Biology,Gene Expression,Transmembrane transport of small molecules,"	0.002626241
A07EC01	sulfasalazine	C0031117	peripheral neuropathy	4	"Signal Transduction,Disease,Metabolism,Transmembrane transport of small molecules,"	0.062425157
A07EC01	sulfasalazine	C0032231	pleurisy	2	"Signal Transduction,Disease,"	0.171868249
A07EC01	sulfasalazine	C0032285	pneumonia	6	"Immune System,Signal Transduction,Disease,Metabolism,Developmental Biology,Transmembrane transport of small molecules,"	0.003930917
A07EC01	sulfasalazine	C0033687	proteinuria	4	"Immune System,Signal Transduction,Disease,Gene Expression,"	0.043623636
A07EC01	sulfasalazine	C0034150	purpura	5	"Immune System,Signal Transduction,Metabolism,Developmental Biology,Transmembrane transport of small molecules,"	0.002164057
A07EC01	sulfasalazine	C0035410	rhabdomyolysis	1	"Metabolism,"	0.333190006
A07EC01	sulfasalazine	C0035435	rheumatism	4	"Immune System,Signal Transduction,Disease,Gene Expression,"	0.028283969
A07EC01	sulfasalazine	C0038325	Stevens - Johnson syndrome	3	"Immune System,Signal Transduction,Disease,"	0.032068245
A07EC01	sulfasalazine	C0038362	stomatitis	1	"Immune System,"	0.217373744
A07EC01	sulfasalazine	C0040034	thrombocytopenia	6	"Immune System,Signal Transduction,Disease,Metabolism,Developmental Biology,Transmembrane transport of small molecules,"	0.001207603
A07EC01	sulfasalazine	C0042029	urinary tract infection	4	"Immune System,Signal Transduction,Disease,Gene Expression,"	0.017063398
A07EC01	sulfasalazine	C0042109	urticaria	3	"Immune System,Signal Transduction,Metabolism,"	0.032068245
A07EC01	sulfasalazine	C0042384	vasculitis	4	"Immune System,Signal Transduction,Gene Expression,Transmembrane transport of small molecules,"	0.043623636
A07EC01	sulfasalazine	C0085584	encephalopathy	6	"Immune System,Signal Transduction,Disease,Metabolism,Gene Expression,Transmembrane transport of small molecules,"	0.003930917
A07EC01	sulfasalazine	C0085605	hepatic failure	3	"Immune System,Signal Transduction,Disease,"	0.122770489
A07EC01	sulfasalazine	C0085662	macrocytosis	6	"Immune System,Signal Transduction,Disease,Metabolism,Gene Expression,Transmembrane transport of small molecules,"	0.009101748
A07EC01	sulfasalazine	C0085786	fibrosing alveolitis	7	"Immune System,Signal Transduction,Disease,Metabolism,Developmental Biology,Gene Expression,Transmembrane transport of small molecules,"	0.003941908
A07EC01	sulfasalazine	C0151798	hepatic necrosis	7	"Immune System,Signal Transduction,Disease,Metabolism,Developmental Biology,Gene Expression,Transmembrane transport of small molecules,"	0.005517601
A07EC04	balsalazide	C0002871	anemia	6	"Immune System,Signal Transduction,Disease,Metabolism,Developmental Biology,Gene Expression,"	0.000413239
A07EC04	balsalazide	C0003123	anorexia	5	"Immune System,Signal Transduction,Disease,Metabolism,Developmental Biology,"	0.002164057
A07EC04	balsalazide	C0009806	constipation	3	"Immune System,Signal Transduction,Metabolism,"	0.017855029
A07EC04	balsalazide	C0010200	cough	1	"Signal Transduction,"	0.150440794
A07EC04	balsalazide	C0011991	diarrhea	1	"Signal Transduction,"	0.423734093
A07EC04	balsalazide	C0013390	dysmenorrhea	2	"Immune System,Metabolism,"	0.02523486
A07EC04	balsalazide	C0013395	Dyspepsia	2	"Signal Transduction,Metabolism,"	0.116407414
A07EC04	balsalazide	C0014457	eosinophilia	3	"Immune System,Signal Transduction,Developmental Biology,"	0.0096577
A07EC04	balsalazide	C0015672	fatigue	4	"Immune System,Signal Transduction,Metabolism,Gene Expression,"	0.001590156
A07EC04	balsalazide	C0016204	flatulence	3	"Immune System,Signal Transduction,Developmental Biology,"	0.0096577
A07EC04	balsalazide	C0018681	headache	4	"Immune System,Signal Transduction,Disease,Metabolism,"	0.01234982
A07EC04	balsalazide	C0021311	infection	6	"Immune System,Signal Transduction,Disease,Metabolism,Developmental Biology,Gene Expression,"	0.018844546
A07EC04	balsalazide	C0021400	Influenza	5	"Immune System,Signal Transduction,Disease,Developmental Biology,Gene Expression,"	0.00433359
A07EC04	balsalazide	C0022346	jaundice	1	"Metabolism,"	0.237990683
A07EC04	balsalazide	C0023890	cirrhosis	6	"Immune System,Signal Transduction,Disease,Metabolism,Developmental Biology,Gene Expression,"	0.001207603
A07EC04	balsalazide	C0026821	muscle cramps	3	"Signal Transduction,Metabolism,Developmental Biology,"	0.004189931
A07EC04	balsalazide	C0027059	myocarditis	5	"Immune System,Signal Transduction,Disease,Metabolism,Developmental Biology,"	0.019530795
A07EC04	balsalazide	C0027707	interstitial nephritis	5	"Immune System,Signal Transduction,Disease,Metabolism,Developmental Biology,"	0.001470402
A07EC04	balsalazide	C0030193	pain	4	"Immune System,Signal Transduction,Metabolism,Developmental Biology,"	0.001590156
A07EC04	balsalazide	C0030305	pancreatitis	6	"Immune System,Signal Transduction,Disease,Metabolism,Developmental Biology,Gene Expression,"	0.00060596
A07EC04	balsalazide	C0031350	Pharyngitis	1	"Immune System,"	0.308673305
A07EC04	balsalazide	C0032227	pleural effusion	3	"Signal Transduction,Disease,Metabolism,"	0.027960235
A07EC04	balsalazide	C0032285	pneumonia	5	"Immune System,Signal Transduction,Disease,Metabolism,Developmental Biology,"	0.002164057
A07EC04	balsalazide	C0035078	renal failure	5	"Immune System,Signal Transduction,Disease,Metabolism,Developmental Biology,"	0.00433359
A07EC04	balsalazide	C0035455	rhinitis	5	"Immune System,Signal Transduction,Disease,Metabolism,Developmental Biology,"	0.000479065
A07EC04	balsalazide	C0038362	stomatitis	1	"Immune System,"	0.150440794
A07EC04	balsalazide	C0042029	urinary tract infection	4	"Immune System,Signal Transduction,Disease,Gene Expression,"	0.003101871
A07EC04	balsalazide	C0042384	vasculitis	3	"Immune System,Signal Transduction,Gene Expression,"	0.054009627
A07EC04	balsalazide	C0085605	hepatic failure	3	"Immune System,Signal Transduction,Disease,"	0.039905826
A07EC04	balsalazide	C0151798	hepatic necrosis	6	"Immune System,Signal Transduction,Disease,Metabolism,Developmental Biology,Gene Expression,"	0.001207603
A07EC04	balsalazide	C0231528	myalgia	6	"Immune System,Signal Transduction,Disease,Metabolism,Developmental Biology,Gene Expression,"	0.002028204
A08AA10	sibutramine	C0002792	anaphylaxis	2	"Metabolism,Signal Transduction,"	0.21773443
A08AA10	sibutramine	C0002871	anemia	3	"Transmembrane transport of small molecules,Metabolism,Signal Transduction,"	0.127151504
A08AA10	sibutramine	C0002962	angina pectoris	3	"Transmembrane transport of small molecules,Metabolism,Signal Transduction,"	0.088072331
A08AA10	sibutramine	C0003123	anorexia	5	"Transmembrane transport of small molecules,Metabolism,Signal Transduction,Amine compound SLC transporters,Neuronal System,"	0.002164057
A08AA10	sibutramine	C0003864	arthritis	3	"Metabolism,Signal Transduction,Neuronal System,"	0.127151504
A08AA10	sibutramine	C0004093	asthenia	2	"Metabolism,Signal Transduction,"	0.116407414
A08AA10	sibutramine	C0004238	atrial fibrillation	4	"Transmembrane transport of small molecules,Metabolism,Signal Transduction,Neuronal System,"	0.08005278
A08AA10	sibutramine	C0006277	bronchitis	1	"Signal Transduction,"	0.423734093
A08AA10	sibutramine	C0006444	bursitis	2	"Metabolism,Signal Transduction,"	0.185690178
A08AA10	sibutramine	C0007859	neck pain	1	"Metabolism,"	0.237990683
A08AA10	sibutramine	C0008031	chest pain	2	"Transmembrane transport of small molecules,Metabolism,"	0.084487633
A08AA10	sibutramine	C0008325	cholecystitis	2	"Transmembrane transport of small molecules,Metabolism,"	0.38109472
A08AA10	sibutramine	C0008350	cholelithiasis	3	"Transmembrane transport of small molecules,Metabolism,Signal Transduction,"	0.054009627
A08AA10	sibutramine	C0009806	constipation	3	"Transmembrane transport of small molecules,Metabolism,Signal Transduction,"	0.017855029
A08AA10	sibutramine	C0009951	convulsions	4	"Transmembrane transport of small molecules,Metabolism,Signal Transduction,Neuronal System,"	0.08005278
A08AA10	sibutramine	C0010200	cough	1	"Signal Transduction,"	0.150440794
A08AA10	sibutramine	C0011603	dermatitis	4	"Transmembrane transport of small molecules,Metabolism,Signal Transduction,Neuronal System,"	0.153996949
A08AA10	sibutramine	C0011991	diarrhea	2	"Transmembrane transport of small molecules,Signal Transduction,"	0.116407414
A08AA10	sibutramine	C0012833	dizziness	1	"Signal Transduction,"	0.150440794
A08AA10	sibutramine	C0013146	abuse	3	"Metabolism,Signal Transduction,Neuronal System,"	0.004189931
A08AA10	sibutramine	C0013295	duodenal ulcer	2	"Metabolism,Signal Transduction,"	0.251494049
A08AA10	sibutramine	C0013390	dysmenorrhea	1	"Metabolism,"	0.237990683
A08AA10	sibutramine	C0013395	Dyspepsia	4	"Transmembrane transport of small molecules,Metabolism,Signal Transduction,Neuronal System,"	0.001590156
A08AA10	sibutramine	C0013404	dyspnea	1	"Signal Transduction,"	0.525603988
A08AA10	sibutramine	C0013595	eczema	3	"Transmembrane transport of small molecules,Metabolism,Signal Transduction,"	0.171868249
A08AA10	sibutramine	C0013604	edema	1	"Signal Transduction,"	0.308673305
A08AA10	sibutramine	C0014544	epilepsy	4	"Transmembrane transport of small molecules,Metabolism,Signal Transduction,Neuronal System,"	0.028968676
A08AA10	sibutramine	C0015230	rash	3	"Transmembrane transport of small molecules,Metabolism,Signal Transduction,"	0.149298365
A08AA10	sibutramine	C0016204	flatulence	1	"Signal Transduction,"	0.370836264
A08AA10	sibutramine	C0017152	gastritis	3	"Transmembrane transport of small molecules,Metabolism,Signal Transduction,"	0.127151504
A08AA10	sibutramine	C0018021	goiter	3	"Transmembrane transport of small molecules,Metabolism,Signal Transduction,"	0.0096577
A08AA10	sibutramine	C0018681	headache	4	"Transmembrane transport of small molecules,Metabolism,Signal Transduction,Neuronal System,"	0.01234982
A08AA10	sibutramine	C0018790	cardiac arrest	3	"Metabolism,Signal Transduction,Neuronal System,"	0.039905826
A08AA10	sibutramine	C0018801	heart failure	4	"Transmembrane transport of small molecules,Metabolism,Signal Transduction,Neuronal System,"	0.066915349
A08AA10	sibutramine	C0019080	hemorrhage	2	"Metabolism,Signal Transduction,"	0.251494049
A08AA10	sibutramine	C0019348	herpes simplex	2	"Signal Transduction,Neuronal System,"	0.550218898
A08AA10	sibutramine	C0020456	hyperglycemia	4	"Transmembrane transport of small molecules,Metabolism,Signal Transduction,Neuronal System,"	0.037172213
A08AA10	sibutramine	C0020517	hypersensitivity	5	"Transmembrane transport of small molecules,Metabolism,Signal Transduction,Amine compound SLC transporters,Neuronal System,"	0.00433359
A08AA10	sibutramine	C0020550	hyperthyroidism	3	"Transmembrane transport of small molecules,Metabolism,Signal Transduction,"	0.149298365
A08AA10	sibutramine	C0020615	hypoglycemia	4	"Transmembrane transport of small molecules,Metabolism,Signal Transduction,Neuronal System,"	0.017063398
A08AA10	sibutramine	C0020676	hypothyroidism	3	"Transmembrane transport of small molecules,Metabolism,Signal Transduction,"	0.088072331
A08AA10	sibutramine	C0021311	infection	4	"Transmembrane transport of small molecules,Metabolism,Signal Transduction,Neuronal System,"	0.272631196
A08AA10	sibutramine	C0021400	Influenza	2	"Signal Transduction,Neuronal System,"	0.350761038
A08AA10	sibutramine	C0022408	arthrosis	3	"Metabolism,Signal Transduction,Neuronal System,"	0.149298365
A08AA10	sibutramine	C0023218	leg cramps	1	"Signal Transduction,"	0.237990683
A08AA10	sibutramine	C0023530	leukopenia	3	"Transmembrane transport of small molecules,Metabolism,Signal Transduction,"	0.054009627
A08AA10	sibutramine	C0027051	myocardial infarction	4	"Transmembrane transport of small molecules,Metabolism,Signal Transduction,Neuronal System,"	0.21299907
A08AA10	sibutramine	C0027424	nasal congestion	3	"Transmembrane transport of small molecules,Metabolism,Signal Transduction,"	0.039905826
A08AA10	sibutramine	C0027651	tumor	5	"Transmembrane transport of small molecules,Metabolism,Signal Transduction,Amine compound SLC transporters,Neuronal System,"	0.259449649
A08AA10	sibutramine	C0027707	interstitial nephritis	2	"Metabolism,Signal Transduction,"	0.251494049
A08AA10	sibutramine	C0030196	Pain in limb	1	"Metabolism,"	0.237990683
A08AA10	sibutramine	C0031256	petechiae	3	"Transmembrane transport of small molecules,Metabolism,Signal Transduction,"	0.027960235
A08AA10	sibutramine	C0035455	rhinitis	3	"Transmembrane transport of small molecules,Metabolism,Signal Transduction,"	0.039905826
A08AA10	sibutramine	C0036572	seizures	4	"Transmembrane transport of small molecules,Metabolism,Signal Transduction,Neuronal System,"	0.008245512
A08AA10	sibutramine	C0037199	Sinusitis	1	"Transmembrane transport of small molecules,"	0.237990683
A08AA10	sibutramine	C0038358	gastric ulcer	2	"Metabolism,Signal Transduction,"	0.21773443
A08AA10	sibutramine	C0039070	syncope	4	"Transmembrane transport of small molecules,Metabolism,Signal Transduction,Neuronal System,"	0.001590156
A08AA10	sibutramine	C0039231	tachycardia	2	"Metabolism,Signal Transduction,"	0.116407414
A08AA10	sibutramine	C0039520	tenosynovitis	1	"Signal Transduction,"	0.370836264
A08AA10	sibutramine	C0040034	thrombocytopenia	3	"Transmembrane transport of small molecules,Metabolism,Signal Transduction,"	0.054009627
A08AA10	sibutramine	C0040435	tooth disorder	1	"Signal Transduction,"	0.150440794
A08AA10	sibutramine	C0040517	Gilles de la Tourette syndrome	5	"Transmembrane transport of small molecules,Metabolism,Signal Transduction,Amine compound SLC transporters,Neuronal System,"	9.12E-05
A08AA10	sibutramine	C0040822	tremor	3	"Transmembrane transport of small molecules,Metabolism,Signal Transduction,"	0.017855029
A08AA10	sibutramine	C0042029	urinary tract infection	1	"Signal Transduction,"	0.479096596
A08AA10	sibutramine	C0042109	urticaria	2	"Metabolism,Signal Transduction,"	0.084487633
A08AA10	sibutramine	C0042514	ventricular tachycardia	2	"Metabolism,Signal Transduction,"	0.053566802
A08AA10	sibutramine	C0085649	peripheral edema	1	"Signal Transduction,"	0.308673305
A08AA10	sibutramine	C0149931	migraine	4	"Transmembrane transport of small molecules,Metabolism,Signal Transduction,Neuronal System,"	0.017063398
A08AA10	sibutramine	C0151636	ventricular extrasystoles	1	"Metabolism,"	0.150440794
A08AA10	sibutramine	C0151827	eye pain	2	"Metabolism,Signal Transduction,"	0.116407414
A08AA10	sibutramine	C0231528	myalgia	3	"Metabolism,Signal Transduction,Neuronal System,"	0.239228667
A08AA10	sibutramine	C1458140	bleeding diathesis	2	"Metabolism,Signal Transduction,"	0.21773443
A08AA10	sibutramine	C1527304	allergic reaction	5	"Transmembrane transport of small molecules,Metabolism,Signal Transduction,Amine compound SLC transporters,Neuronal System,"	0.0030794
A08AB01	orlistat	C0002792	anaphylaxis	3	"Metabolism,Signal Transduction,Disease,"	0.034804726
A08AB01	orlistat	C0003864	arthritis	3	"Metabolism,Signal Transduction,Disease,"	0.084495468
A08AB01	orlistat	C0004096	asthma	3	"Metabolism,Signal Transduction,Disease,"	0.189017689
A08AB01	orlistat	C0006145	breast disorders	2	"Signal Transduction,Disease,"	0.230665304
A08AB01	orlistat	C0006266	bronchospasm	3	"Metabolism,Signal Transduction,Disease,"	0.189017689
A08AB01	orlistat	C0010200	cough	1	"Signal Transduction,"	0.133989683
A08AB01	orlistat	C0011860	type 2 diabetes	3	"Metabolism,Signal Transduction,Disease,"	0.23022733
A08AB01	orlistat	C0012833	dizziness	1	"Signal Transduction,"	0.133989683
A08AB01	orlistat	C0015230	rash	3	"Metabolism,Signal Transduction,Disease,"	0.10020895
A08AB01	orlistat	C0015672	fatigue	2	"Metabolism,Signal Transduction,"	0.089914349
A08AB01	orlistat	C0016204	flatulence	1	"Signal Transduction,"	0.328425291
A08AB01	orlistat	C0018681	headache	3	"Metabolism,Signal Transduction,Disease,"	0.045274779
A08AB01	orlistat	C0019158	hepatitis	3	"Metabolism,Signal Transduction,Disease,"	0.084495468
A08AB01	orlistat	C0020517	hypersensitivity	3	"Metabolism,Signal Transduction,Disease,"	0.084495468
A08AB01	orlistat	C0020615	hypoglycemia	3	"Metabolism,Signal Transduction,Disease,"	0.056449661
A08AB01	orlistat	C0020676	hypothyroidism	2	"Metabolism,Signal Transduction,"	0.230665304
A08AB01	orlistat	C0021311	infection	4	"Metabolism,Signal Transduction,Expression of Fatty Acid Synthase (FASN),Disease,"	0.16651273
A08AB01	orlistat	C0021400	Influenza	2	"Signal Transduction,Disease,"	0.284588704
A08AB01	orlistat	C0022408	arthrosis	3	"Metabolism,Signal Transduction,Disease,"	0.10020895
A08AB01	orlistat	C0025319	Menopausal Syndrome	1	"Metabolism,"	0.272631196
A08AB01	orlistat	C0026821	muscle cramps	2	"Metabolism,Signal Transduction,"	0.039905826
A08AB01	orlistat	C0030193	pain	2	"Metabolism,Signal Transduction,"	0.089914349
A08AB01	orlistat	C0030305	pancreatitis	3	"Metabolism,Signal Transduction,Disease,"	0.10020895
A08AB01	orlistat	C0034886	Rectal Pain	1	"Metabolism,"	0.21299907
A08AB01	orlistat	C0039503	tendinitis	1	"Signal Transduction,"	0.133989683
A08AB01	orlistat	C0040435	tooth disorder	1	"Signal Transduction,"	0.133989683
A08AB01	orlistat	C0041912	upper respiratory tract infection	4	"Metabolism,Signal Transduction,Expression of Fatty Acid Synthase (FASN),Disease,"	0.14993944
A08AB01	orlistat	C0042029	urinary tract infection	2	"Signal Transduction,Disease,"	0.116407414
A08AB01	orlistat	C0042109	urticaria	2	"Metabolism,Signal Transduction,"	0.063948848
A08AB01	orlistat	C0042594	Vestibular Disorders	1	"Disease,"	0.423734093
A08AB01	orlistat	C0149725	lower respiratory infection	2	"Signal Transduction,Disease,"	0.089914349
A08AB01	orlistat	C0151908	dry skin	3	"Metabolism,Signal Transduction,Disease,"	0.247276117
A08AB01	orlistat	C0231528	myalgia	3	"Metabolism,Signal Transduction,Disease,"	0.171336141
A08AB01	orlistat	C0574002	Pedal Edema	1	"Signal Transduction,"	0.272631196
A08AB01	orlistat	C0851578	sleep disorder	1	"Signal Transduction,"	0.272631196
A08AB01	orlistat	C1527304	allergic reaction	3	"Metabolism,Signal Transduction,Disease,"	0.070156537
A10BA02	metformin	C0001122	acidosis	1	"Transmembrane transport of small molecules,"	0.672594963
A10BA02	metformin	C0003123	anorexia	5	"Amine compound SLC transporters,Neuronal System,Transmembrane transport of small molecules,Metabolism,Signal Transduction,"	0.004530929
A10BA02	metformin	C0004093	asthenia	1	"Signal Transduction,"	0.470525389
A10BA02	metformin	C0006145	breast disorders	1	"Signal Transduction,"	0.712855197
A10BA02	metformin	C0008031	chest pain	1	"Transmembrane transport of small molecules,"	0.406466012
A10BA02	metformin	C0009806	constipation	1	"Signal Transduction,"	0.470525389
A10BA02	metformin	C0011603	dermatitis	3	"Neuronal System,Transmembrane transport of small molecules,Signal Transduction,"	0.468641191
A10BA02	metformin	C0011991	diarrhea	2	"Transmembrane transport of small molecules,Signal Transduction,"	0.145891635
A10BA02	metformin	C0012833	dizziness	1	"Signal Transduction,"	0.171336141
A10BA02	metformin	C0013395	Dyspepsia	3	"Neuronal System,Transmembrane transport of small molecules,Signal Transduction,"	0.02523486
A10BA02	metformin	C0013404	dyspnea	1	"Signal Transduction,"	0.578707339
A10BA02	metformin	C0013604	edema	1	"Signal Transduction,"	0.338718959
A10BA02	metformin	C0015230	rash	2	"Transmembrane transport of small molecules,Signal Transduction,"	0.455143948
A10BA02	metformin	C0015672	fatigue	1	"Signal Transduction,"	0.470525389
A10BA02	metformin	C0016204	flatulence	1	"Signal Transduction,"	0.406466012
A10BA02	metformin	C0018621	seasonal allergic rhinitis	1	"Signal Transduction,"	0.780367364
A10BA02	metformin	C0018681	headache	3	"Neuronal System,Transmembrane transport of small molecules,Signal Transduction,"	0.098996855
A10BA02	metformin	C0018834	heartburn	3	"Neuronal System,Transmembrane transport of small molecules,Signal Transduction,"	0.02523486
A10BA02	metformin	C0019158	hepatitis	3	"Neuronal System,Transmembrane transport of small molecules,Signal Transduction,"	0.173104526
A10BA02	metformin	C0020538	hypertension	5	"Amine compound SLC transporters,Neuronal System,Transmembrane transport of small molecules,Metabolism,Signal Transduction,"	0.041321323
A10BA02	metformin	C0020615	hypoglycemia	3	"Neuronal System,Transmembrane transport of small molecules,Signal Transduction,"	0.122770489
A10BA02	metformin	C0021311	infection	4	"Neuronal System,Transmembrane transport of small molecules,Metabolism,Signal Transduction,"	0.38109472
A10BA02	metformin	C0021400	Influenza	2	"Neuronal System,Signal Transduction,"	0.41640352
A10BA02	metformin	C0026821	muscle cramps	1	"Signal Transduction,"	0.338718959
A10BA02	metformin	C0027424	nasal congestion	2	"Transmembrane transport of small molecules,Signal Transduction,"	0.22545498
A10BA02	metformin	C0027947	neutropenia	2	"Transmembrane transport of small molecules,Signal Transduction,"	0.264706117
A10BA02	metformin	C0035455	rhinitis	2	"Transmembrane transport of small molecules,Signal Transduction,"	0.22545498
A10BA02	metformin	C0037195	sinus headache	1	"Transmembrane transport of small molecules,"	0.525603988
A10BA02	metformin	C0039070	syncope	3	"Neuronal System,Transmembrane transport of small molecules,Signal Transduction,"	0.02523486
A10BA02	metformin	C0040034	thrombocytopenia	2	"Transmembrane transport of small molecules,Signal Transduction,"	0.264706117
A10BA02	metformin	C0040822	tremor	2	"Transmembrane transport of small molecules,Signal Transduction,"	0.145891635
A10BA02	metformin	C0041912	upper respiratory tract infection	4	"Neuronal System,Transmembrane transport of small molecules,Metabolism,Signal Transduction,"	0.357756525
A10BA02	metformin	C0042109	urticaria	1	"Signal Transduction,"	0.406466012
A10BA02	metformin	C0042373	Vascular Disorders	2	"Transmembrane transport of small molecules,Signal Transduction,"	0.492308327
A10BA02	metformin	C0085649	peripheral edema	1	"Signal Transduction,"	0.338718959
A10BA02	metformin	C0149931	migraine	3	"Neuronal System,Transmembrane transport of small molecules,Signal Transduction,"	0.122770489
A10BA02	metformin	C0152029	sinus congestion	2	"Transmembrane transport of small molecules,Signal Transduction,"	0.568140281
A10BA02	metformin	C0231528	myalgia	3	"Neuronal System,Activated AMPK stimulates fatty-acid oxidation in muscle,Signal Transduction,"	0.31109059
A10BA02	metformin	C0318712	gastroenteritis viral	2	"Transmembrane transport of small molecules,Signal Transduction,"	0.41640352
A10BA02	metformin	C0442874	neuropathy	3	"Neuronal System,Transmembrane transport of small molecules,Signal Transduction,"	0.203227398
A10BA02	metformin	C1260880	rhinorrhea	2	"Transmembrane transport of small molecules,Signal Transduction,"	0.22545498
A10BB02	chlorpropamide	C0001824	agranulocytosis	3	"Metabolism,Hemostasis,Transmembrane transport of small molecules,"	0.034804726
A10BB02	chlorpropamide	C0002874	aplastic anemia	2	"Metabolism,Hemostasis,"	0.370836264
A10BB02	chlorpropamide	C0002878	hemolytic anemia	3	"Metabolism,Hemostasis,Transmembrane transport of small molecules,"	0.034804726
A10BB02	chlorpropamide	C0003123	anorexia	3	"Metabolism,Transmembrane transport of small molecules,Neuronal System,"	0.056449661
A10BB02	chlorpropamide	C0011991	diarrhea	1	"Transmembrane transport of small molecules,"	0.375666567
A10BB02	chlorpropamide	C0014457	eosinophilia	1	"Hemostasis,"	0.328425291
A10BB02	chlorpropamide	C0018681	headache	4	"Metabolism,Hemostasis,Transmembrane transport of small molecules,Neuronal System,"	0.005976473
A10BB02	chlorpropamide	C0020615	hypoglycemia	4	"Metabolism,Hemostasis,Transmembrane transport of small molecules,Neuronal System,"	0.008251248
A10BB02	chlorpropamide	C0022346	jaundice	2	"Metabolism,Transmembrane transport of small molecules,"	0.018867067
A10BB02	chlorpropamide	C0023530	leukopenia	3	"Metabolism,Hemostasis,Transmembrane transport of small molecules,"	0.034804726
A10BB02	chlorpropamide	C0032708	porphyria	1	"Metabolism,"	0.133989683
A10BB02	chlorpropamide	C0040034	thrombocytopenia	3	"Metabolism,Hemostasis,Transmembrane transport of small molecules,"	0.034804726
A10BB02	chlorpropamide	C0042109	urticaria	2	"Metabolism,Hemostasis,"	0.063948848
A10BB02	chlorpropamide	C0162566	porphyria cutanea tarda	2	"Metabolism,Transmembrane transport of small molecules,"	0.039905826
A10BB03	tolbutamide	C0001824	agranulocytosis	3	"Transmembrane transport of small molecules,Hemostasis,Metabolism,"	0.034804726
A10BB03	tolbutamide	C0002874	aplastic anemia	2	"Hemostasis,Metabolism,"	0.370836264
A10BB03	tolbutamide	C0002878	hemolytic anemia	3	"Transmembrane transport of small molecules,Hemostasis,Metabolism,"	0.034804726
A10BB03	tolbutamide	C0018681	headache	4	"Transmembrane transport of small molecules,Hemostasis,Metabolism,Neuronal System,"	0.005976473
A10BB03	tolbutamide	C0018834	heartburn	4	"Transmembrane transport of small molecules,Hemostasis,Metabolism,Neuronal System,"	0.000830585
A10BB03	tolbutamide	C0020615	hypoglycemia	4	"Transmembrane transport of small molecules,Hemostasis,Metabolism,Neuronal System,"	0.008251248
A10BB03	tolbutamide	C0022346	jaundice	2	"Transmembrane transport of small molecules,Metabolism,"	0.018867067
A10BB03	tolbutamide	C0023530	leukopenia	3	"Transmembrane transport of small molecules,Hemostasis,Metabolism,"	0.034804726
A10BB03	tolbutamide	C0032708	porphyria	1	"Metabolism,"	0.133989683
A10BB03	tolbutamide	C0040034	thrombocytopenia	3	"Transmembrane transport of small molecules,Hemostasis,Metabolism,"	0.034804726
A10BB03	tolbutamide	C0042109	urticaria	2	"Hemostasis,Metabolism,"	0.063948848
A10BB03	tolbutamide	C0162566	porphyria cutanea tarda	2	"Transmembrane transport of small molecules,Metabolism,"	0.039905826
A10BB07	glipizide	C0001824	agranulocytosis	2	"Transmembrane transport of small molecules,Metabolism,"	0.172987633
A10BB07	glipizide	C0002871	anemia	4	"Transmembrane transport of small molecules,Metabolism,Developmental Biology,Gene Expression,"	0.014957119
A10BB07	glipizide	C0002874	aplastic anemia	3	"Metabolism,Developmental Biology,Gene Expression,"	0.133989683
A10BB07	glipizide	C0002878	hemolytic anemia	3	"Transmembrane transport of small molecules,Metabolism,Developmental Biology,"	0.034804726
A10BB07	glipizide	C0003123	anorexia	4	"Neuronal System,Transmembrane transport of small molecules,Metabolism,Developmental Biology,"	0.008251248
A10BB07	glipizide	C0004093	asthenia	2	"Metabolism,Gene Expression,"	0.089914349
A10BB07	glipizide	C0009806	constipation	1	"Metabolism,"	0.375666567
A10BB07	glipizide	C0011991	diarrhea	1	"Transmembrane transport of small molecules,"	0.375666567
A10BB07	glipizide	C0013395	Dyspepsia	3	"Neuronal System,Transmembrane transport of small molecules,Metabolism,"	0.011354431
A10BB07	glipizide	C0013595	eczema	4	"Transmembrane transport of small molecules,Metabolism,Developmental Biology,Gene Expression,"	0.023631205
A10BB07	glipizide	C0015230	rash	4	"Transmembrane transport of small molecules,Metabolism,Developmental Biology,Gene Expression,"	0.018867067
A10BB07	glipizide	C0016204	flatulence	1	"Developmental Biology,"	0.328425291
A10BB07	glipizide	C0018681	headache	3	"Neuronal System,Transmembrane transport of small molecules,Metabolism,"	0.045274779
A10BB07	glipizide	C0020538	hypertension	5	"Neuronal System,Transmembrane transport of small molecules,Metabolism,Developmental Biology,Gene Expression,"	0.006820184
A10BB07	glipizide	C0020615	hypoglycemia	5	"Neuronal System,Transmembrane transport of small molecules,Metabolism,Developmental Biology,Gene Expression,"	0.000778653
A10BB07	glipizide	C0022346	jaundice	2	"Transmembrane transport of small molecules,Metabolism,"	0.018867067
A10BB07	glipizide	C0023218	leg cramps	1	"Developmental Biology,"	0.21299907
A10BB07	glipizide	C0023530	leukopenia	2	"Transmembrane transport of small molecules,Metabolism,"	0.172987633
A10BB07	glipizide	C0030193	pain	2	"Metabolism,Developmental Biology,"	0.089914349
A10BB07	glipizide	C0032708	porphyria	1	"Metabolism,"	0.133989683
A10BB07	glipizide	C0035455	rhinitis	3	"Transmembrane transport of small molecules,Metabolism,Developmental Biology,"	0.02523486
A10BB07	glipizide	C0039070	syncope	3	"Neuronal System,Transmembrane transport of small molecules,Metabolism,"	0.011354431
A10BB07	glipizide	C0040034	thrombocytopenia	3	"Transmembrane transport of small molecules,Metabolism,Developmental Biology,"	0.034804726
A10BB07	glipizide	C0040822	tremor	2	"Transmembrane transport of small molecules,Metabolism,"	0.089914349
A10BB07	glipizide	C0042109	urticaria	1	"Metabolism,"	0.328425291
A10BB07	glipizide	C0149931	migraine	5	"Neuronal System,Transmembrane transport of small molecules,Metabolism,Developmental Biology,Gene Expression,"	0.000778653
A10BB07	glipizide	C0162566	porphyria cutanea tarda	2	"Transmembrane transport of small molecules,Metabolism,"	0.039905826
A10BB07	glipizide	C0231528	myalgia	4	"Neuronal System,Metabolism,Developmental Biology,Gene Expression,"	0.041321323
A10BB07	glipizide	C0575081	abnormal gait	1	"Developmental Biology,"	0.328425291
A10BB09	gliclazide	C0000768	malformations	5	"Hemostasis,Metabolism,Transmembrane transport of small molecules,Signal Transduction,Neuronal System,"	0.000778653
A10BB09	gliclazide	C0001339	acute pancreatitis	5	"Hemostasis,Metabolism,Transmembrane transport of small molecules,Signal Transduction,Neuronal System,"	0.002078005
A10BB09	gliclazide	C0001824	agranulocytosis	4	"Hemostasis,Metabolism,Transmembrane transport of small molecules,Signal Transduction,"	0.004193932
A10BB09	gliclazide	C0002871	anemia	4	"Hemostasis,Metabolism,Transmembrane transport of small molecules,Signal Transduction,"	0.014957119
A10BB09	gliclazide	C0002878	hemolytic anemia	4	"Hemostasis,Metabolism,Transmembrane transport of small molecules,Signal Transduction,"	0.004193932
A10BB09	gliclazide	C0002962	angina pectoris	4	"Hemostasis,Metabolism,Transmembrane transport of small molecules,Signal Transduction,"	0.008251248
A10BB09	gliclazide	C0003860	arteritis	3	"Hemostasis,Metabolism,Signal Transduction,"	0.02523486
A10BB09	gliclazide	C0003864	arthritis	4	"Hemostasis,Metabolism,Signal Transduction,Neuronal System,"	0.014957119
A10BB09	gliclazide	C0004093	asthenia	3	"Hemostasis,Metabolism,Signal Transduction,"	0.011354431
A10BB09	gliclazide	C0004096	asthma	5	"Hemostasis,Metabolism,Transmembrane transport of small molecules,Signal Transduction,Neuronal System,"	0.006820184
A10BB09	gliclazide	C0006277	bronchitis	2	"Hemostasis,Signal Transduction,"	0.089914349
A10BB09	gliclazide	C0006444	bursitis	3	"Hemostasis,Metabolism,Signal Transduction,"	0.02523486
A10BB09	gliclazide	C0007097	carcinoma	5	"Hemostasis,Metabolism,Transmembrane transport of small molecules,Signal Transduction,Neuronal System,"	0.115701545
A10BB09	gliclazide	C0007286	carpal tunnel syndrome	1	"Signal Transduction,"	0.328425291
A10BB09	gliclazide	C0007820	cerebrovascular disorder	5	"Hemostasis,Metabolism,Transmembrane transport of small molecules,Signal Transduction,Neuronal System,"	0.01246828
A10BB09	gliclazide	C0008031	chest pain	3	"Hemostasis,Metabolism,Transmembrane transport of small molecules,"	0.005976473
A10BB09	gliclazide	C0009319	colitis	4	"Hemostasis,Metabolism,Transmembrane transport of small molecules,Signal Transduction,"	0.041321323
A10BB09	gliclazide	C0009763	conjunctivitis	2	"Hemostasis,Signal Transduction,"	0.063948848
A10BB09	gliclazide	C0009806	constipation	2	"Metabolism,Signal Transduction,"	0.089914349
A10BB09	gliclazide	C0010054	coronary artery disease	5	"Hemostasis,Metabolism,Transmembrane transport of small molecules,Signal Transduction,Neuronal System,"	0.017585106
A10BB09	gliclazide	C0010200	cough	1	"Signal Transduction,"	0.133989683
A10BB09	gliclazide	C0010692	cystitis	2	"Hemostasis,Signal Transduction,"	0.145891635
A10BB09	gliclazide	C0011603	dermatitis	5	"Hemostasis,Metabolism,Transmembrane transport of small molecules,Signal Transduction,Neuronal System,"	0.014793035
A10BB09	gliclazide	C0011630	fungal dermatitis	1	"Metabolism,"	0.133989683
A10BB09	gliclazide	C0011991	diarrhea	2	"Transmembrane transport of small molecules,Signal Transduction,"	0.089914349
A10BB09	gliclazide	C0012833	dizziness	1	"Signal Transduction,"	0.133989683
A10BB09	gliclazide	C0013295	duodenal ulcer	3	"Hemostasis,Metabolism,Signal Transduction,"	0.045274779
A10BB09	gliclazide	C0013395	Dyspepsia	5	"Hemostasis,Metabolism,Transmembrane transport of small molecules,Signal Transduction,Neuronal System,"	0
A10BB09	gliclazide	C0013404	dyspnea	2	"Hemostasis,Signal Transduction,"	0.145891635
A10BB09	gliclazide	C0013595	eczema	4	"Hemostasis,Metabolism,Transmembrane transport of small molecules,Signal Transduction,"	0.023631205
A10BB09	gliclazide	C0013604	edema	2	"Hemostasis,Signal Transduction,"	0.039905826
A10BB09	gliclazide	C0015230	rash	4	"Hemostasis,Metabolism,Transmembrane transport of small molecules,Signal Transduction,"	0.018867067
A10BB09	gliclazide	C0015672	fatigue	3	"Hemostasis,Metabolism,Signal Transduction,"	0.011354431
A10BB09	gliclazide	C0016204	flatulence	2	"Hemostasis,Signal Transduction,"	0.063948848
A10BB09	gliclazide	C0017152	gastritis	4	"Hemostasis,Metabolism,Transmembrane transport of small molecules,Signal Transduction,"	0.014957119
A10BB09	gliclazide	C0017168	gastroesophageal reflux	3	"Metabolism,Transmembrane transport of small molecules,Signal Transduction,"	0.017855029
A10BB09	gliclazide	C0017601	glaucoma	3	"Hemostasis,Metabolism,Signal Transduction,"	0.056449661
A10BB09	gliclazide	C0018099	gout	2	"Metabolism,Signal Transduction,"	0.089914349
A10BB09	gliclazide	C0018681	headache	5	"Hemostasis,Metabolism,Transmembrane transport of small molecules,Signal Transduction,Neuronal System,"	0.000479065
A10BB09	gliclazide	C0018799	heart disease	5	"Hemostasis,Metabolism,Transmembrane transport of small molecules,Signal Transduction,Neuronal System,"	0.008251248
A10BB09	gliclazide	C0018801	heart failure	5	"Hemostasis,Metabolism,Transmembrane transport of small molecules,Signal Transduction,Neuronal System,"	0.004403424
A10BB09	gliclazide	C0019080	hemorrhage	3	"Hemostasis,Metabolism,Signal Transduction,"	0.045274779
A10BB09	gliclazide	C0019158	hepatitis	5	"Hemostasis,Metabolism,Transmembrane transport of small molecules,Signal Transduction,Neuronal System,"	0.00155962
A10BB09	gliclazide	C0020443	hypercholesterolemia	4	"Hemostasis,Metabolism,Transmembrane transport of small molecules,Signal Transduction,"	0.004193932
A10BB09	gliclazide	C0020473	hyperlipidemia	4	"Hemostasis,Metabolism,Transmembrane transport of small molecules,Signal Transduction,"	0.011464991
A10BB09	gliclazide	C0020517	hypersensitivity	3	"Hemostasis,Metabolism,Signal Transduction,"	0.084495468
A10BB09	gliclazide	C0020538	hypertension	5	"Hemostasis,Metabolism,Transmembrane transport of small molecules,Signal Transduction,Neuronal System,"	0.006820184
A10BB09	gliclazide	C0020615	hypoglycemia	5	"Hemostasis,Metabolism,Transmembrane transport of small molecules,Signal Transduction,Neuronal System,"	0.000778653
A10BB09	gliclazide	C0020676	hypothyroidism	4	"Hemostasis,Metabolism,Transmembrane transport of small molecules,Signal Transduction,"	0.008251248
A10BB09	gliclazide	C0021311	infection	5	"Hemostasis,Metabolism,Transmembrane transport of small molecules,Signal Transduction,Neuronal System,"	0.036385331
A10BB09	gliclazide	C0022346	jaundice	2	"Metabolism,Transmembrane transport of small molecules,"	0.018867067
A10BB09	gliclazide	C0022408	arthrosis	4	"Hemostasis,Metabolism,Signal Transduction,Neuronal System,"	0.018867067
A10BB09	gliclazide	C0022650	kidney calculus	3	"Metabolism,Transmembrane transport of small molecules,Signal Transduction,"	0.017855029
A10BB09	gliclazide	C0022658	nephropathy	5	"Hemostasis,Metabolism,Transmembrane transport of small molecules,Signal Transduction,Neuronal System,"	0.002078005
A10BB09	gliclazide	C0022660	acute renal failure	4	"Hemostasis,Metabolism,Transmembrane transport of small molecules,Signal Transduction,"	0.005976473
A10BB09	gliclazide	C0022679	renal cyst	1	"Signal Transduction,"	0.328425291
A10BB09	gliclazide	C0023222	leg pain	1	"Metabolism,"	0.21299907
A10BB09	gliclazide	C0023530	leukopenia	4	"Hemostasis,Metabolism,Transmembrane transport of small molecules,Signal Transduction,"	0.004193932
A10BB09	gliclazide	C0024894	mastitis	1	"Signal Transduction,"	0.133989683
A10BB09	gliclazide	C0027051	myocardial infarction	5	"Hemostasis,Metabolism,Transmembrane transport of small molecules,Signal Transduction,Neuronal System,"	0.023631205
A10BB09	gliclazide	C0027651	tumor	5	"Hemostasis,Metabolism,Transmembrane transport of small molecules,Signal Transduction,Neuronal System,"	0.115701545
A10BB09	gliclazide	C0030193	pain	2	"Metabolism,Signal Transduction,"	0.089914349
A10BB09	gliclazide	C0030552	weakness	1	"Transmembrane transport of small molecules,"	0.272631196
A10BB09	gliclazide	C0032285	pneumonia	4	"Hemostasis,Metabolism,Transmembrane transport of small molecules,Signal Transduction,"	0.008251248
A10BB09	gliclazide	C0032708	porphyria	1	"Metabolism,"	0.133989683
A10BB09	gliclazide	C0035309	retinopathy	2	"Hemostasis,Metabolism,"	0.145891635
A10BB09	gliclazide	C0035455	rhinitis	4	"Hemostasis,Metabolism,Transmembrane transport of small molecules,Signal Transduction,"	0.002719535
A10BB09	gliclazide	C0037199	Sinusitis	1	"Transmembrane transport of small molecules,"	0.21299907
A10BB09	gliclazide	C0037299	skin ulcer	1	"Hemostasis,"	0.423734093
A10BB09	gliclazide	C0038454	cerebrovascular accident	4	"Hemostasis,Metabolism,Transmembrane transport of small molecules,Signal Transduction,"	0.076827442
A10BB09	gliclazide	C0039231	tachycardia	3	"Hemostasis,Metabolism,Signal Transduction,"	0.011354431
A10BB09	gliclazide	C0039503	tendinitis	1	"Signal Transduction,"	0.133989683
A10BB09	gliclazide	C0040034	thrombocytopenia	4	"Hemostasis,Metabolism,Transmembrane transport of small molecules,Signal Transduction,"	0.004193932
A10BB09	gliclazide	C0040046	thrombophlebitis	5	"Hemostasis,Metabolism,Transmembrane transport of small molecules,Signal Transduction,Neuronal System,"	0.002719535
A10BB09	gliclazide	C0040435	tooth disorder	1	"Signal Transduction,"	0.133989683
A10BB09	gliclazide	C0040460	Toothache	1	"Metabolism,"	0.21299907
A10BB09	gliclazide	C0040584	tracheitis	2	"Hemostasis,Signal Transduction,"	0.039905826
A10BB09	gliclazide	C0041912	upper respiratory tract infection	5	"Hemostasis,Metabolism,Transmembrane transport of small molecules,Signal Transduction,Neuronal System,"	0.031974943
A10BB09	gliclazide	C0042029	urinary tract infection	2	"Hemostasis,Signal Transduction,"	0.116407414
A10BB09	gliclazide	C0042109	urticaria	3	"Hemostasis,Metabolism,Signal Transduction,"	0.005976473
A10BB09	gliclazide	C0042769	viral infection	4	"Hemostasis,Metabolism,Signal Transduction,Neuronal System,"	0.014957119
A10BB09	gliclazide	C0085605	hepatic failure	1	"Signal Transduction,"	0.470525389
A10BB09	gliclazide	C0151436	leukocytoclastic vasculitis	3	"Hemostasis,Transmembrane transport of small molecules,Signal Transduction,"	0.034804726
A10BB09	gliclazide	C0151825	bone pain	1	"Metabolism,"	0.21299907
A10BB09	gliclazide	C0151908	dry skin	3	"Metabolism,Signal Transduction,Neuronal System,"	0.247276117
A10BB09	gliclazide	C0154251	disorder of lipid metabolism	1	"Metabolism,"	0.133989683
A10BB09	gliclazide	C0162429	malnutrition	3	"Hemostasis,Metabolism,Signal Transduction,"	0.017855029
A10BB09	gliclazide	C0231218	malaise	1	"Metabolism,"	0.21299907
A10BB09	gliclazide	C0231528	myalgia	4	"Hemostasis,Metabolism,Signal Transduction,Neuronal System,"	0.041321323
A10BB09	gliclazide	C0442874	neuropathy	5	"Hemostasis,Metabolism,Transmembrane transport of small molecules,Signal Transduction,Neuronal System,"	0.002078005
A10BB09	gliclazide	C0870082	hyperkeratosis	2	"Hemostasis,Signal Transduction,"	0.338718959
A10BB09	gliclazide	C1458155	breast neoplasm	5	"Hemostasis,Metabolism,Transmembrane transport of small molecules,Signal Transduction,Neuronal System,"	0.103441231
A10BB09	gliclazide	C1527304	allergic reaction	3	"Hemostasis,Metabolism,Signal Transduction,"	0.070156537
A10BB09	gliclazide	C1565489	renal insufficiency	2	"Metabolism,Signal Transduction,"	0.116407414
A10BB12	glimepiride	C0001824	agranulocytosis	2	"Metabolism,Transmembrane transport of small molecules,"	0.081642082
A10BB12	glimepiride	C0002871	anemia	2	"Metabolism,Transmembrane transport of small molecules,"	0.145891635
A10BB12	glimepiride	C0002874	aplastic anemia	1	"Metabolism,"	0.564311015
A10BB12	glimepiride	C0002878	hemolytic anemia	2	"Metabolism,Transmembrane transport of small molecules,"	0.081642082
A10BB12	glimepiride	C0003123	anorexia	3	"Metabolism,Neuronal System,Transmembrane transport of small molecules,"	0.013432967
A10BB12	glimepiride	C0004093	asthenia	1	"Metabolism,"	0.272631196
A10BB12	glimepiride	C0011991	diarrhea	1	"Transmembrane transport of small molecules,"	0.272631196
A10BB12	glimepiride	C0013395	Dyspepsia	3	"Metabolism,Neuronal System,Transmembrane transport of small molecules,"	0.002626241
A10BB12	glimepiride	C0018681	headache	3	"Metabolism,Neuronal System,Transmembrane transport of small molecules,"	0.010343453
A10BB12	glimepiride	C0019158	hepatitis	3	"Metabolism,Neuronal System,Transmembrane transport of small molecules,"	0.019469647
A10BB12	glimepiride	C0020517	hypersensitivity	1	"Metabolism,"	0.484157496
A10BB12	glimepiride	C0022346	jaundice	2	"Metabolism,Transmembrane transport of small molecules,"	0.008286303
A10BB12	glimepiride	C0023530	leukopenia	2	"Metabolism,Transmembrane transport of small molecules,"	0.081642082
A10BB12	glimepiride	C0030193	pain	1	"Metabolism,"	0.272631196
A10BB12	glimepiride	C0030196	Pain in limb	1	"Metabolism,"	0.14993944
A10BB12	glimepiride	C0032708	porphyria	1	"Metabolism,"	0.093700934
A10BB12	glimepiride	C0036974	shock	1	"Metabolism,"	0.370836264
A10BB12	glimepiride	C0040034	thrombocytopenia	2	"Metabolism,Transmembrane transport of small molecules,"	0.081642082
A10BB12	glimepiride	C0040822	tremor	2	"Metabolism,Transmembrane transport of small molecules,"	0.039905826
A10BB12	glimepiride	C0042109	urticaria	1	"Metabolism,"	0.237990683
A10BB12	glimepiride	C0042384	vasculitis	1	"Transmembrane transport of small molecules,"	0.370836264
A10BB12	glimepiride	C0151436	leukocytoclastic vasculitis	1	"Transmembrane transport of small molecules,"	0.370836264
A10BB12	glimepiride	C0162566	porphyria cutanea tarda	2	"Metabolism,Transmembrane transport of small molecules,"	0.017865996
A10BF01	acarbose	C0011991	diarrhea	1	"Transmembrane transport of small molecules,"	0.21299907
A10BF01	acarbose	C0013395	Dyspepsia	2	"Transmembrane transport of small molecules,Metabolism,"	0.018867067
A10BF01	acarbose	C0015230	rash	2	"Transmembrane transport of small molecules,Metabolism,"	0.081642082
A10BF01	acarbose	C0019158	hepatitis	2	"Transmembrane transport of small molecules,Metabolism,"	0.071717924
A10BF01	acarbose	C0022346	jaundice	2	"Transmembrane transport of small molecules,Metabolism,"	0.004193932
A10BF01	acarbose	C0036974	shock	1	"Metabolism,"	0.285213984
A10BF01	acarbose	C0040034	thrombocytopenia	2	"Transmembrane transport of small molecules,Metabolism,"	0.039905826
A10BF01	acarbose	C0042109	urticaria	1	"Metabolism,"	0.184395481
A10BG02	rosiglitazone	C0002792	anaphylaxis	5	"Gene Expression,Metabolism,Signal Transduction,Hemostasis,Immune System,"	0.003226968
A10BG02	rosiglitazone	C0002871	anemia	6	"Developmental Biology,Gene Expression,Metabolism,Signal Transduction,Hemostasis,Immune System,"	0.002782707
A10BG02	rosiglitazone	C0009806	constipation	3	"Metabolism,Signal Transduction,Immune System,"	0.034804726
A10BG02	rosiglitazone	C0010200	cough	1	"Signal Transduction,"	0.18608945
A10BG02	rosiglitazone	C0011991	diarrhea	1	"Signal Transduction,"	0.512277324
A10BG02	rosiglitazone	C0012833	dizziness	1	"Signal Transduction,"	0.18608945
A10BG02	rosiglitazone	C0013390	dysmenorrhea	2	"Metabolism,Immune System,"	0.039905826
A10BG02	rosiglitazone	C0013604	edema	3	"Signal Transduction,Hemostasis,Immune System,"	0.00795742
A10BG02	rosiglitazone	C0015230	rash	7	"Developmental Biology,Gene Expression,Metabolism,Signal Transduction,Hemostasis,Immune System,Circadian Clock,"	0.000533702
A10BG02	rosiglitazone	C0015672	fatigue	5	"Gene Expression,Metabolism,Signal Transduction,Hemostasis,Immune System,"	0.000317225
A10BG02	rosiglitazone	C0018681	headache	4	"Metabolism,Signal Transduction,Hemostasis,Immune System,"	0.031980099
A10BG02	rosiglitazone	C0018801	heart failure	6	"Developmental Biology,Gene Expression,Metabolism,Signal Transduction,Hemostasis,Immune System,"	0.010607558
A10BG02	rosiglitazone	C0018802	congestive heart failure	6	"Developmental Biology,Gene Expression,Metabolism,Signal Transduction,Hemostasis,Immune System,"	0.010607558
A10BG02	rosiglitazone	C0019158	hepatitis	5	"Developmental Biology,Metabolism,Signal Transduction,Hemostasis,Immune System,"	0.017063398
A10BG02	rosiglitazone	C0020433	bilirubinemia	4	"Developmental Biology,Metabolism,Immune System,Transmembrane transport of small molecules,"	0.01429639
A10BG02	rosiglitazone	C0020456	hyperglycemia	6	"Developmental Biology,Gene Expression,Metabolism,Signal Transduction,Hemostasis,Immune System,"	0.004193932
A10BG02	rosiglitazone	C0020538	hypertension	7	"Developmental Biology,Gene Expression,Metabolism,Signal Transduction,Hemostasis,Immune System,Circadian Clock,"	0.0030794
A10BG02	rosiglitazone	C0020615	hypoglycemia	6	"Developmental Biology,Gene Expression,Metabolism,Signal Transduction,Hemostasis,Immune System,"	0.001207603
A10BG02	rosiglitazone	C0021400	Influenza	5	"Developmental Biology,Gene Expression,Signal Transduction,Hemostasis,Immune System,"	0.017063398
A10BG02	rosiglitazone	C0027051	myocardial infarction	7	"Developmental Biology,Gene Expression,Metabolism,Signal Transduction,Hemostasis,Immune System,Circadian Clock,"	0.017383228
A10BG02	rosiglitazone	C0027441	Nasopharyngitis	1	"Hemostasis,"	0.18608945
A10BG02	rosiglitazone	C0030193	pain	4	"Developmental Biology,Metabolism,Signal Transduction,Immune System,"	0.004193932
A10BG02	rosiglitazone	C0032227	pleural effusion	3	"Metabolism,Signal Transduction,Hemostasis,"	0.054009627
A10BG02	rosiglitazone	C0034063	pulmonary edema	3	"Gene Expression,Metabolism,Hemostasis,"	0.018867067
A10BG02	rosiglitazone	C0038325	Stevens - Johnson syndrome	2	"Signal Transduction,Immune System,"	0.127151504
A10BG02	rosiglitazone	C0041912	upper respiratory tract infection	7	"Developmental Biology,Gene Expression,Metabolism,Signal Transduction,Hemostasis,Immune System,Circadian Clock,"	0.02523486
A10BG02	rosiglitazone	C0042109	urticaria	4	"Metabolism,Signal Transduction,Hemostasis,Immune System,"	0.001590156
A10BG02	rosiglitazone	C0085605	hepatic failure	3	"Signal Transduction,Hemostasis,Immune System,"	0.077449148
A10BG02	rosiglitazone	C0151744	myocardial ischemia	5	"Developmental Biology,Metabolism,Signal Transduction,Hemostasis,Immune System,"	0.008245512
A10BG03	pioglitazone	C0002871	anemia	7	"Metabolism,Signal Transduction,Gene Expression,Hemostasis,Immune System,Developmental Biology,Transmembrane transport of small molecules,"	0.000338992
A10BG03	pioglitazone	C0002962	angina pectoris	6	"Metabolism,Signal Transduction,Hemostasis,Immune System,Developmental Biology,Transmembrane transport of small molecules,"	0.001207603
A10BG03	pioglitazone	C0007787	transient ischemic attack	6	"Metabolism,Signal Transduction,Hemostasis,Immune System,Developmental Biology,Transmembrane transport of small molecules,"	0.001207603
A10BG03	pioglitazone	C0008031	chest pain	3	"Metabolism,Hemostasis,Transmembrane transport of small molecules,"	0.018867067
A10BG03	pioglitazone	C0011991	diarrhea	2	"Signal Transduction,Transmembrane transport of small molecules,"	0.172987633
A10BG03	pioglitazone	C0013404	dyspnea	3	"Signal Transduction,Hemostasis,Immune System,"	0.077449148
A10BG03	pioglitazone	C0013604	edema	3	"Signal Transduction,Hemostasis,Immune System,"	0.00795742
A10BG03	pioglitazone	C0018681	headache	5	"Metabolism,Signal Transduction,Hemostasis,Immune System,Transmembrane transport of small molecules,"	0.005412971
A10BG03	pioglitazone	C0018799	heart disease	8	"Metabolism,Signal Transduction,Gene Expression,Hemostasis,Immune System,Developmental Biology,Circadian Clock,Transmembrane transport of small molecules,"	0.000479065
A10BG03	pioglitazone	C0018801	heart failure	7	"Metabolism,Signal Transduction,Gene Expression,Hemostasis,Immune System,Developmental Biology,Transmembrane transport of small molecules,"	0.001665963
A10BG03	pioglitazone	C0018802	congestive heart failure	7	"Metabolism,Signal Transduction,Gene Expression,Hemostasis,Immune System,Developmental Biology,Transmembrane transport of small molecules,"	0.001665963
A10BG03	pioglitazone	C0019158	hepatitis	6	"Metabolism,Signal Transduction,Hemostasis,Immune System,Developmental Biology,Transmembrane transport of small molecules,"	0.002782707
A10BG03	pioglitazone	C0020456	hyperglycemia	7	"Metabolism,Signal Transduction,Gene Expression,Hemostasis,Immune System,Developmental Biology,Transmembrane transport of small molecules,"	0.000533702
A10BG03	pioglitazone	C0020538	hypertension	8	"Metabolism,Signal Transduction,Gene Expression,Hemostasis,Immune System,Developmental Biology,Circadian Clock,Transmembrane transport of small molecules,"	0.000358767
A10BG03	pioglitazone	C0020615	hypoglycemia	7	"Metabolism,Signal Transduction,Gene Expression,Hemostasis,Immune System,Developmental Biology,Transmembrane transport of small molecules,"	9.12E-05
A10BG03	pioglitazone	C0022116	ischemia	7	"Metabolism,Signal Transduction,Gene Expression,Hemostasis,Immune System,Developmental Biology,Transmembrane transport of small molecules,"	0.000533702
A10BG03	pioglitazone	C0027051	myocardial infarction	8	"Metabolism,Signal Transduction,Gene Expression,Hemostasis,Immune System,Developmental Biology,Circadian Clock,Transmembrane transport of small molecules,"	0.002585053
A10BG03	pioglitazone	C0031350	Pharyngitis	1	"Immune System,"	0.370836264
A10BG03	pioglitazone	C0037199	Sinusitis	1	"Transmembrane transport of small molecules,"	0.285213984
A10BG03	pioglitazone	C0038454	cerebrovascular accident	6	"Metabolism,Signal Transduction,Gene Expression,Hemostasis,Immune System,Developmental Biology,"	0.034804726
A10BG03	pioglitazone	C0040435	tooth disorder	1	"Signal Transduction,"	0.18608945
A10BG03	pioglitazone	C0041912	upper respiratory tract infection	8	"Metabolism,Signal Transduction,Gene Expression,Hemostasis,Immune System,Developmental Biology,Circadian Clock,Transmembrane transport of small molecules,"	0.004105954
A10BG03	pioglitazone	C0085605	hepatic failure	3	"Signal Transduction,Hemostasis,Immune System,"	0.077449148
A10BG03	pioglitazone	C0085649	peripheral edema	3	"Signal Transduction,Hemostasis,Immune System,"	0.00795742
A10BG03	pioglitazone	C0151744	myocardial ischemia	5	"Metabolism,Signal Transduction,Hemostasis,Immune System,Developmental Biology,"	0.008245512
A10BG03	pioglitazone	C0231528	myalgia	7	"Metabolism,Signal Transduction,Gene Expression,Hemostasis,Immune System,Developmental Biology,Transmembrane transport of small molecules,"	0.00231856
A10BX02	repaglinide	C0002878	hemolytic anemia	4	"Transmembrane transport of small molecules,Metabolism,Developmental Biology,Signal Transduction,"	0.008245512
A10BX02	repaglinide	C0002962	angina pectoris	4	"Transmembrane transport of small molecules,Metabolism,Developmental Biology,Signal Transduction,"	0.017063398
A10BX02	repaglinide	C0003811	arrhythmia	1	"Signal Transduction,"	0.370836264
A10BX02	repaglinide	C0006277	bronchitis	1	"Signal Transduction,"	0.423734093
A10BX02	repaglinide	C0008031	chest pain	2	"Transmembrane transport of small molecules,Metabolism,"	0.084487633
A10BX02	repaglinide	C0009806	constipation	2	"Metabolism,Signal Transduction,"	0.116407414
A10BX02	repaglinide	C0010054	coronary artery disease	6	"Transmembrane transport of small molecules,Metabolism,Developmental Biology,Gene Expression,Neuronal System,Signal Transduction,"	0.007831132
A10BX02	repaglinide	C0011991	diarrhea	2	"Transmembrane transport of small molecules,Signal Transduction,"	0.116407414
A10BX02	repaglinide	C0013395	Dyspepsia	4	"Transmembrane transport of small molecules,Metabolism,Neuronal System,Signal Transduction,"	0.001590156
A10BX02	repaglinide	C0013604	edema	1	"Signal Transduction,"	0.308673305
A10BX02	repaglinide	C0018681	headache	4	"Transmembrane transport of small molecules,Metabolism,Neuronal System,Signal Transduction,"	0.01234982
A10BX02	repaglinide	C0018802	congestive heart failure	6	"Transmembrane transport of small molecules,Metabolism,Developmental Biology,Gene Expression,Neuronal System,Signal Transduction,"	0.001566408
A10BX02	repaglinide	C0019158	hepatitis	5	"Transmembrane transport of small molecules,Metabolism,Developmental Biology,Neuronal System,Signal Transduction,"	0.00433359
A10BX02	repaglinide	C0020258	NPH	1	"Developmental Biology,"	0.308673305
A10BX02	repaglinide	C0020517	hypersensitivity	3	"Metabolism,Developmental Biology,Signal Transduction,"	0.127151504
A10BX02	repaglinide	C0020538	hypertension	6	"Transmembrane transport of small molecules,Metabolism,Developmental Biology,Gene Expression,Neuronal System,Signal Transduction,"	0.002626241
A10BX02	repaglinide	C0020615	hypoglycemia	6	"Transmembrane transport of small molecules,Metabolism,Developmental Biology,Gene Expression,Neuronal System,Signal Transduction,"	0.000198702
A10BX02	repaglinide	C0022116	ischemia	5	"Transmembrane transport of small molecules,Metabolism,Developmental Biology,Gene Expression,Signal Transduction,"	0.005940919
A10BX02	repaglinide	C0022346	jaundice	2	"Transmembrane transport of small molecules,Metabolism,"	0.02523486
A10BX02	repaglinide	C0023530	leukopenia	3	"Transmembrane transport of small molecules,Metabolism,Signal Transduction,"	0.054009627
A10BX02	repaglinide	C0027051	myocardial infarction	6	"Transmembrane transport of small molecules,Metabolism,Developmental Biology,Gene Expression,Neuronal System,Signal Transduction,"	0.011354431
A10BX02	repaglinide	C0030305	pancreatitis	6	"Transmembrane transport of small molecules,Metabolism,Developmental Biology,Gene Expression,Neuronal System,Signal Transduction,"	0.00060596
A10BX02	repaglinide	C0035455	rhinitis	4	"Transmembrane transport of small molecules,Metabolism,Developmental Biology,Signal Transduction,"	0.005412971
A10BX02	repaglinide	C0037199	Sinusitis	1	"Transmembrane transport of small molecules,"	0.237990683
A10BX02	repaglinide	C0038325	Stevens - Johnson syndrome	1	"Signal Transduction,"	0.370836264
A10BX02	repaglinide	C0040034	thrombocytopenia	4	"Transmembrane transport of small molecules,Metabolism,Developmental Biology,Signal Transduction,"	0.008245512
A10BX02	repaglinide	C0040435	tooth disorder	1	"Signal Transduction,"	0.150440794
A10BX02	repaglinide	C0041912	upper respiratory tract infection	6	"Transmembrane transport of small molecules,Metabolism,Developmental Biology,Gene Expression,Neuronal System,Signal Transduction,"	0.016248775
A10BX02	repaglinide	C0042029	urinary tract infection	2	"Gene Expression,Signal Transduction,"	0.14993944
A10BX02	repaglinide	C0085649	peripheral edema	1	"Signal Transduction,"	0.308673305
A10BX02	repaglinide	C0151744	myocardial ischemia	5	"Transmembrane transport of small molecules,Metabolism,Developmental Biology,Neuronal System,Signal Transduction,"	0.002164057
A10BX03	nateglinide	C0004093	asthenia	2	"Metabolism,Gene Expression,"	0.172987633
A10BX03	nateglinide	C0011991	diarrhea	2	"Transmembrane transport of small molecules,Metabolism,"	0.172987633
A10BX03	nateglinide	C0013395	Dyspepsia	3	"Transmembrane transport of small molecules,Metabolism,Neuronal System,"	0.034804726
A10BX03	nateglinide	C0015230	rash	4	"Transmembrane transport of small molecules,Metabolism,Developmental Biology,Gene Expression,"	0.091239207
A10BX03	nateglinide	C0015672	fatigue	2	"Metabolism,Gene Expression,"	0.172987633
A10BX03	nateglinide	C0019158	hepatitis	4	"Transmembrane transport of small molecules,Metabolism,Developmental Biology,Neuronal System,"	0.073456997
A10BX03	nateglinide	C0020517	hypersensitivity	2	"Metabolism,Developmental Biology,"	0.480613342
A10BX03	nateglinide	C0020615	hypoglycemia	7	"Hemostasis,Transmembrane transport of small molecules,Metabolism,Developmental Biology,Gene Expression,Bile salt and organic anion SLC transporters,Neuronal System,"	9.12E-05
A10BX03	nateglinide	C0021400	Influenza	3	"Developmental Biology,Gene Expression,Neuronal System,"	0.221170115
A10BX03	nateglinide	C0022346	jaundice	2	"Transmembrane transport of small molecules,Metabolism,"	0.039905826
A10BX03	nateglinide	C0022408	arthrosis	3	"Metabolism,Developmental Biology,Neuronal System,"	0.252613282
A10BX03	nateglinide	C0023895	liver disease	4	"Transmembrane transport of small molecules,Metabolism,Developmental Biology,Gene Expression,"	0.133096359
A10BX03	nateglinide	C0040822	tremor	2	"Transmembrane transport of small molecules,Metabolism,"	0.172987633
A10BX03	nateglinide	C0041912	upper respiratory tract infection	5	"Transmembrane transport of small molecules,Metabolism,Developmental Biology,Gene Expression,Neuronal System,"	0.244572397
A10BX03	nateglinide	C0042109	urticaria	1	"Metabolism,"	0.443951636
A10BX03	nateglinide	C1565489	renal insufficiency	1	"Metabolism,"	0.572748714
A11CA01	vitamin A	C0002792	anaphylaxis	2	"Metabolism,Gene Expression,"	0.127151504
A11CA01	vitamin A	C1527304	allergic reaction	1	"Metabolism,"	0.547752516
A11CC04	calcitriol	C0002792	anaphylaxis	2	"Metabolism,Gene Expression,"	0.081642082
A11CC04	calcitriol	C0003123	anorexia	1	"Metabolism,"	0.428078322
A11CC04	calcitriol	C0015230	rash	2	"Metabolism,Gene Expression,"	0.160440281
A11CC04	calcitriol	C0018681	headache	1	"Metabolism,"	0.400329695
A11CC04	calcitriol	C0020443	hypercholesterolemia	1	"Metabolism,"	0.370836264
A11CC04	calcitriol	C0020517	hypersensitivity	1	"Metabolism,"	0.484157496
A11CC04	calcitriol	C0020538	hypertension	3	"Metabolism,Gene Expression,Steroid hormones,"	0.048946304
A11CC04	calcitriol	C0027709	nephrocalcinosis	1	"Gene Expression,"	0.237990683
A11CC04	calcitriol	C0030193	pain	2	"Metabolism,Steroid hormones,"	0.039905826
A11CC04	calcitriol	C0030196	Pain in limb	1	"Metabolism,"	0.14993944
A11CC04	calcitriol	C0030305	pancreatitis	2	"Metabolism,Gene Expression,"	0.160440281
A11CC04	calcitriol	C0033975	psychosis	2	"Metabolism,Gene Expression,"	0.160440281
A11CC04	calcitriol	C0042029	urinary tract infection	1	"Gene Expression,"	0.308673305
A11CC04	calcitriol	C0042109	urticaria	1	"Metabolism,"	0.237990683
A11CC04	calcitriol	C0151714	hypermagnesemia	2	"Metabolism,Gene Expression,"	0.096467702
A11CC04	calcitriol	C0151825	bone pain	1	"Metabolism,"	0.14993944
A11CC04	calcitriol	C0231528	myalgia	2	"Metabolism,Gene Expression,"	0.23022733
A11CC04	calcitriol	C1260880	rhinorrhea	1	"Metabolism,"	0.338718959
A11CC04	calcitriol	C1527304	allergic reaction	1	"Metabolism,"	0.458806916
A16AA04	cysteamine	C0002871	anemia	5	"Metabolism,Signal Transduction,Hemostasis,Transmembrane transport of small molecules,Gene Expression,"	0.0274528
A16AA04	cysteamine	C0003123	anorexia	5	"Metabolism,Neuronal System,Signal Transduction,Transmembrane transport of small molecules,Amine compound SLC transporters,"	0.013855982
A16AA04	cysteamine	C0004134	ataxia	6	"Metabolism,Neuronal System,Signal Transduction,Hemostasis,Transmembrane transport of small molecules,DNA Repair,"	0.00795742
A16AA04	cysteamine	C0009806	constipation	3	"Metabolism,Signal Transduction,Transmembrane transport of small molecules,"	0.045274779
A16AA04	cysteamine	C0011991	diarrhea	2	"Signal Transduction,Transmembrane transport of small molecules,"	0.203227398
A16AA04	cysteamine	C0012833	dizziness	1	"Signal Transduction,"	0.203227398
A16AA04	cysteamine	C0013395	Dyspepsia	5	"Metabolism,Neuronal System,Signal Transduction,Hemostasis,Transmembrane transport of small molecules,"	0.000479065
A16AA04	cysteamine	C0015230	rash	5	"Metabolism,Signal Transduction,Hemostasis,Transmembrane transport of small molecules,Gene Expression,"	0.037114951
A16AA04	cysteamine	C0018524	hallucinations	6	"Metabolism,Neuronal System,Signal Transduction,Hemostasis,Transmembrane transport of small molecules,Gene Expression,"	0.002225103
A16AA04	cysteamine	C0018681	headache	5	"Metabolism,Neuronal System,Signal Transduction,Hemostasis,Transmembrane transport of small molecules,"	0.00864676
A16AA04	cysteamine	C0019080	hemorrhage	3	"Metabolism,Signal Transduction,Hemostasis,"	0.163946096
A16AA04	cysteamine	C0020538	hypertension	8	"Metabolism,Neuronal System,Signal Transduction,Hemostasis,Transmembrane transport of small molecules,Amine compound SLC transporters,Gene Expression,Amino acid and oligopeptide SLC transporters,"	0.001239717
A16AA04	cysteamine	C0023222	leg pain	1	"Metabolism,"	0.310539703
A16AA04	cysteamine	C0023530	leukopenia	4	"Metabolism,Signal Transduction,Hemostasis,Transmembrane transport of small molecules,"	0.031980099
A16AA04	cysteamine	C0027707	interstitial nephritis	3	"Metabolism,Signal Transduction,Hemostasis,"	0.163946096
A16AA04	cysteamine	C0035078	renal failure	4	"Metabolism,Signal Transduction,Hemostasis,Transmembrane transport of small molecules,"	0.102933525
A16AA04	cysteamine	C0036439	scoliosis	5	"Metabolism,Signal Transduction,Hemostasis,Transmembrane transport of small molecules,Gene Expression,"	0.005412971
A16AA04	cysteamine	C0036572	seizures	4	"Metabolism,Neuronal System,Signal Transduction,Transmembrane transport of small molecules,"	0.031980099
A16AA04	cysteamine	C0040822	tremor	4	"Metabolism,Signal Transduction,Hemostasis,Transmembrane transport of small molecules,"	0.005976473
A16AA04	cysteamine	C0041582	ulcer	4	"Metabolism,Signal Transduction,Hemostasis,Gene Expression,"	0.031980099
A16AA04	cysteamine	C0042109	urticaria	3	"Metabolism,Signal Transduction,Hemostasis,"	0.02523486
A16AA04	cysteamine	C0085584	encephalopathy	6	"Metabolism,Neuronal System,Signal Transduction,Hemostasis,Transmembrane transport of small molecules,Gene Expression,"	0.002225103
A16AA04	cysteamine	C0152459	striae	5	"Metabolism,Signal Transduction,Hemostasis,Transmembrane transport of small molecules,Gene Expression,"	0.076208225
B01AA03	warfarin	C0002792	anaphylaxis	2	"Hemostasis,Metabolism,"	0.127151504
B01AA03	warfarin	C0002871	anemia	3	"Transmembrane transport of small molecules,Hemostasis,Metabolism,"	0.047846512
B01AA03	warfarin	C0002962	angina pectoris	3	"Transmembrane transport of small molecules,Hemostasis,Metabolism,"	0.032068245
B01AA03	warfarin	C0004093	asthenia	2	"Hemostasis,Metabolism,"	0.063948848
B01AA03	warfarin	C0008031	chest pain	3	"Transmembrane transport of small molecules,Hemostasis,Metabolism,"	0.003483421
B01AA03	warfarin	C0011603	dermatitis	3	"Transmembrane transport of small molecules,Hemostasis,Metabolism,"	0.171868249
B01AA03	warfarin	C0011991	diarrhea	1	"Transmembrane transport of small molecules,"	0.328425291
B01AA03	warfarin	C0013604	edema	1	"Hemostasis,"	0.237990683
B01AA03	warfarin	C0015230	rash	3	"Transmembrane transport of small molecules,Hemostasis,Metabolism,"	0.056449661
B01AA03	warfarin	C0015672	fatigue	2	"Hemostasis,Metabolism,"	0.063948848
B01AA03	warfarin	C0016204	flatulence	1	"Hemostasis,"	0.284806972
B01AA03	warfarin	C0018681	headache	3	"Transmembrane transport of small molecules,Hemostasis,Metabolism,"	0.02523486
B01AA03	warfarin	C0019080	hemorrhage	3	"Hemostasis,Metabolism,Metabolism of proteins,"	0.02523486
B01AA03	warfarin	C0019158	hepatitis	3	"Transmembrane transport of small molecules,Hemostasis,Metabolism,"	0.047846512
B01AA03	warfarin	C0020517	hypersensitivity	2	"Hemostasis,Metabolism,"	0.216747349
B01AA03	warfarin	C0022346	jaundice	2	"Transmembrane transport of small molecules,Metabolism,"	0.013855982
B01AA03	warfarin	C0027651	tumor	4	"Transmembrane transport of small molecules,Hemostasis,Metabolism,Metabolism of proteins,"	0.172211159
B01AA03	warfarin	C0030193	pain	1	"Metabolism,"	0.328425291
B01AA03	warfarin	C0030552	weakness	1	"Transmembrane transport of small molecules,"	0.237990683
B01AA03	warfarin	C0033117	priapism	1	"Hemostasis,"	0.237990683
B01AA03	warfarin	C0036974	shock	2	"Hemostasis,Metabolism,"	0.127151504
B01AA03	warfarin	C0039070	syncope	3	"Transmembrane transport of small molecules,Hemostasis,Metabolism,"	0.005976473
B01AA03	warfarin	C0041582	ulcer	2	"Hemostasis,Metabolism,"	0.127151504
B01AA03	warfarin	C0042109	urticaria	2	"Hemostasis,Metabolism,"	0.045274779
B01AA03	warfarin	C0042384	vasculitis	1	"Transmembrane transport of small molecules,"	0.443951636
B01AA03	warfarin	C0231218	malaise	1	"Metabolism,"	0.184395481
B01AA03	warfarin	C1527304	allergic reaction	2	"Hemostasis,Metabolism,"	0.195575386
B01AC04	clopidogrel	C0001824	agranulocytosis	3	"Metabolism,Hemostasis,Signal Transduction,"	0.00795742
B01AC04	clopidogrel	C0002871	anemia	3	"Metabolism,Hemostasis,Signal Transduction,"	0.019469647
B01AC04	clopidogrel	C0002874	aplastic anemia	3	"Metabolism,Hemostasis,Signal Transduction,"	0.033048834
B01AC04	clopidogrel	C0002884	hypochromic anemia	1	"Hemostasis,"	0.20036669
B01AC04	clopidogrel	C0003864	arthritis	3	"Metabolism,Hemostasis,Signal Transduction,"	0.019469647
B01AC04	clopidogrel	C0004093	asthenia	3	"Metabolism,Hemostasis,Signal Transduction,"	0.002626241
B01AC04	clopidogrel	C0004238	atrial fibrillation	3	"Metabolism,Hemostasis,Signal Transduction,"	0.043623636
B01AC04	clopidogrel	C0005779	Clotting	2	"Hemostasis,Signal Transduction,"	0.039905826
B01AC04	clopidogrel	C0006266	bronchospasm	3	"Metabolism,Hemostasis,Signal Transduction,"	0.048946304
B01AC04	clopidogrel	C0006277	bronchitis	2	"Hemostasis,Signal Transduction,"	0.039905826
B01AC04	clopidogrel	C0008031	chest pain	2	"Metabolism,Hemostasis,"	0.028283969
B01AC04	clopidogrel	C0009319	colitis	3	"Metabolism,Hemostasis,Signal Transduction,"	0.043623636
B01AC04	clopidogrel	C0009763	conjunctivitis	2	"Hemostasis,Signal Transduction,"	0.028283969
B01AC04	clopidogrel	C0009806	constipation	1	"Signal Transduction,"	0.272631196
B01AC04	clopidogrel	C0010200	cough	1	"Signal Transduction,"	0.093700934
B01AC04	clopidogrel	C0010692	cystitis	2	"Hemostasis,Signal Transduction,"	0.066915349
B01AC04	clopidogrel	C0011603	dermatitis	3	"Metabolism,Hemostasis,Signal Transduction,"	0.078263448
B01AC04	clopidogrel	C0011991	diarrhea	1	"Signal Transduction,"	0.272631196
B01AC04	clopidogrel	C0012833	dizziness	1	"Signal Transduction,"	0.093700934
B01AC04	clopidogrel	C0013295	duodenal ulcer	3	"Metabolism,Hemostasis,Signal Transduction,"	0.010343453
B01AC04	clopidogrel	C0013395	Dyspepsia	3	"Metabolism,Hemostasis,Signal Transduction,"	0.002626241
B01AC04	clopidogrel	C0013404	dyspnea	2	"Hemostasis,Signal Transduction,"	0.066915349
B01AC04	clopidogrel	C0013595	eczema	3	"Metabolism,Hemostasis,Signal Transduction,"	0.028283969
B01AC04	clopidogrel	C0013604	edema	2	"Hemostasis,Signal Transduction,"	0.017865996
B01AC04	clopidogrel	C0014457	eosinophilia	2	"Hemostasis,Signal Transduction,"	0.028283969
B01AC04	clopidogrel	C0014518	toxic epidermal necrolysis	1	"Signal Transduction,"	0.20036669
B01AC04	clopidogrel	C0015230	rash	3	"Metabolism,Hemostasis,Signal Transduction,"	0.02380548
B01AC04	clopidogrel	C0015672	fatigue	3	"Metabolism,Hemostasis,Signal Transduction,"	0.002626241
B01AC04	clopidogrel	C0015695	liver fatty	3	"Metabolism,Hemostasis,Signal Transduction,"	0.019469647
B01AC04	clopidogrel	C0016204	flatulence	2	"Hemostasis,Signal Transduction,"	0.028283969
B01AC04	clopidogrel	C0017152	gastritis	3	"Metabolism,Hemostasis,Signal Transduction,"	0.019469647
B01AC04	clopidogrel	C0018099	gout	2	"Metabolism,Signal Transduction,"	0.039905826
B01AC04	clopidogrel	C0018524	hallucinations	3	"Metabolism,Hemostasis,Signal Transduction,"	0.013432967
B01AC04	clopidogrel	C0018681	headache	3	"Metabolism,Hemostasis,Signal Transduction,"	0.010343453
B01AC04	clopidogrel	C0018801	heart failure	3	"Metabolism,Hemostasis,Signal Transduction,"	0.038513096
B01AC04	clopidogrel	C0018924	hemarthrosis	1	"Signal Transduction,"	0.308673305
B01AC04	clopidogrel	C0018944	hematoma	3	"Metabolism,Hemostasis,Signal Transduction,"	0.010343453
B01AC04	clopidogrel	C0019080	hemorrhage	3	"Metabolism,Hemostasis,Signal Transduction,"	0.010343453
B01AC04	clopidogrel	C0019158	hepatitis	3	"Metabolism,Hemostasis,Signal Transduction,"	0.019469647
B01AC04	clopidogrel	C0019159	hepatitis infectious	3	"Metabolism,Hemostasis,Signal Transduction,"	0.019469647
B01AC04	clopidogrel	C0020433	bilirubinemia	1	"Metabolism,"	0.338718959
B01AC04	clopidogrel	C0020443	hypercholesterolemia	3	"Metabolism,Hemostasis,Signal Transduction,"	0.00795742
B01AC04	clopidogrel	C0020517	hypersensitivity	3	"Metabolism,Hemostasis,Signal Transduction,"	0.019469647
B01AC04	clopidogrel	C0020538	hypertension	3	"Metabolism,Hemostasis,Signal Transduction,"	0.048946304
B01AC04	clopidogrel	C0021311	infection	3	"Metabolism,Hemostasis,Signal Transduction,"	0.132734523
B01AC04	clopidogrel	C0021400	Influenza	2	"Hemostasis,Signal Transduction,"	0.145891635
B01AC04	clopidogrel	C0022408	arthrosis	3	"Metabolism,Hemostasis,Signal Transduction,"	0.02380548
B01AC04	clopidogrel	C0022660	acute renal failure	3	"Metabolism,Hemostasis,Signal Transduction,"	0.010343453
B01AC04	clopidogrel	C0023218	leg cramps	1	"Signal Transduction,"	0.14993944
B01AC04	clopidogrel	C0023418	leukemia	3	"Metabolism,Hemostasis,Signal Transduction,"	0.103277727
B01AC04	clopidogrel	C0023530	leukopenia	3	"Metabolism,Hemostasis,Signal Transduction,"	0.00795742
B01AC04	clopidogrel	C0023646	lichen planus	2	"Metabolism,Signal Transduction,"	0.039905826
B01AC04	clopidogrel	C0025323	menorrhagia	1	"Signal Transduction,"	0.093700934
B01AC04	clopidogrel	C0026821	muscle cramps	2	"Metabolism,Signal Transduction,"	0.017865996
B01AC04	clopidogrel	C0027947	neutropenia	3	"Metabolism,Hemostasis,Signal Transduction,"	0.00795742
B01AC04	clopidogrel	C0030193	pain	2	"Metabolism,Signal Transduction,"	0.039905826
B01AC04	clopidogrel	C0030305	pancreatitis	3	"Metabolism,Hemostasis,Signal Transduction,"	0.02380548
B01AC04	clopidogrel	C0030920	peptic ulcer	3	"Metabolism,Hemostasis,Signal Transduction,"	0.010343453
B01AC04	clopidogrel	C0031117	peripheral neuropathy	3	"Metabolism,Hemostasis,Signal Transduction,"	0.010343453
B01AC04	clopidogrel	C0032285	pneumonia	3	"Metabolism,Hemostasis,Signal Transduction,"	0.013432967
B01AC04	clopidogrel	C0034065	pulmonary embolism	3	"Metabolism,Hemostasis,Signal Transduction,"	0.004189931
B01AC04	clopidogrel	C0034150	purpura	2	"Metabolism,Signal Transduction,"	0.053566802
B01AC04	clopidogrel	C0034152	anaphylactoid purpura	2	"Metabolism,Signal Transduction,"	0.053566802
B01AC04	clopidogrel	C0034155	thrombotic thrombocytopenic purpura	2	"Hemostasis,Signal Transduction,"	0.017865996
B01AC04	clopidogrel	C0035455	rhinitis	3	"Metabolism,Hemostasis,Signal Transduction,"	0.00582511
B01AC04	clopidogrel	C0037299	skin ulcer	1	"Hemostasis,"	0.308673305
B01AC04	clopidogrel	C0038325	Stevens - Johnson syndrome	1	"Signal Transduction,"	0.237990683
B01AC04	clopidogrel	C0038358	gastric ulcer	3	"Metabolism,Hemostasis,Signal Transduction,"	0.00795742
B01AC04	clopidogrel	C0039070	syncope	3	"Metabolism,Hemostasis,Signal Transduction,"	0.002626241
B01AC04	clopidogrel	C0040034	thrombocytopenia	3	"Metabolism,Hemostasis,Signal Transduction,"	0.00795742
B01AC04	clopidogrel	C0041582	ulcer	3	"Metabolism,Hemostasis,Signal Transduction,"	0.00795742
B01AC04	clopidogrel	C0041912	upper respiratory tract infection	3	"Metabolism,Hemostasis,Signal Transduction,"	0.122520234
B01AC04	clopidogrel	C0042029	urinary tract infection	2	"Hemostasis,Signal Transduction,"	0.053566802
B01AC04	clopidogrel	C0042109	urticaria	3	"Metabolism,Hemostasis,Signal Transduction,"	0.001539963
B01AC04	clopidogrel	C0042373	Vascular Disorders	3	"Metabolism,Hemostasis,Signal Transduction,"	0.028283969
B01AC04	clopidogrel	C0042384	vasculitis	2	"Hemostasis,Signal Transduction,"	0.081642082
B01AC04	clopidogrel	C0085605	hepatic failure	2	"Hemostasis,Signal Transduction,"	0.066915349
B01AC04	clopidogrel	C0085649	peripheral edema	2	"Hemostasis,Signal Transduction,"	0.017865996
B01AC04	clopidogrel	C0206061	interstitial pneumonitis	3	"Metabolism,Hemostasis,Signal Transduction,"	0.010343453
B01AC04	clopidogrel	C0221247	avascular necrosis	3	"Metabolism,Hemostasis,Signal Transduction,"	0.016858464
B01AC04	clopidogrel	C0231528	myalgia	3	"Metabolism,Hemostasis,Signal Transduction,"	0.043623636
B01AC04	clopidogrel	C0267112	gastritis hemorrhagic	3	"Metabolism,Hemostasis,Signal Transduction,"	0.019469647
B01AC04	clopidogrel	C0456909	blindness	1	"Metabolism,"	0.20036669
B01AC04	clopidogrel	C0740394	hyperuricemia	2	"Metabolism,Hemostasis,"	0.039905826
B01AC04	clopidogrel	C1458140	bleeding diathesis	3	"Metabolism,Hemostasis,Signal Transduction,"	0.00795742
B01AC04	clopidogrel	C1527304	allergic reaction	3	"Metabolism,Hemostasis,Signal Transduction,"	0.016858464
B01AC05	ticlopidine	C0002390	allergic alveolitis	3	"Metabolism,Hemostasis,Signal Transduction,"	0.067242282
B01AC05	ticlopidine	C0002792	anaphylaxis	3	"Metabolism,Hemostasis,Signal Transduction,"	0.018867067
B01AC05	ticlopidine	C0002878	hemolytic anemia	3	"Metabolism,Hemostasis,Signal Transduction,"	0.018867067
B01AC05	ticlopidine	C0003123	anorexia	2	"Metabolism,Signal Transduction,"	0.171868249
B01AC05	ticlopidine	C0004093	asthenia	3	"Metabolism,Hemostasis,Signal Transduction,"	0.005976473
B01AC05	ticlopidine	C0009319	colitis	3	"Metabolism,Hemostasis,Signal Transduction,"	0.102140386
B01AC05	ticlopidine	C0011991	diarrhea	1	"Signal Transduction,"	0.328425291
B01AC05	ticlopidine	C0012833	dizziness	1	"Signal Transduction,"	0.115701545
B01AC05	ticlopidine	C0013395	Dyspepsia	3	"Metabolism,Hemostasis,Signal Transduction,"	0.005976473
B01AC05	ticlopidine	C0014457	eosinophilia	2	"Hemostasis,Signal Transduction,"	0.045274779
B01AC05	ticlopidine	C0015230	rash	3	"Metabolism,Hemostasis,Signal Transduction,"	0.056449661
B01AC05	ticlopidine	C0016204	flatulence	2	"Hemostasis,Signal Transduction,"	0.045274779
B01AC05	ticlopidine	C0018681	headache	3	"Metabolism,Hemostasis,Signal Transduction,"	0.02523486
B01AC05	ticlopidine	C0019080	hemorrhage	3	"Metabolism,Hemostasis,Signal Transduction,"	0.02523486
B01AC05	ticlopidine	C0019158	hepatitis	3	"Metabolism,Hemostasis,Signal Transduction,"	0.047846512
B01AC05	ticlopidine	C0022346	jaundice	1	"Metabolism,"	0.184395481
B01AC05	ticlopidine	C0022408	arthrosis	3	"Metabolism,Hemostasis,Signal Transduction,"	0.056449661
B01AC05	ticlopidine	C0023418	leukemia	3	"Metabolism,Hemostasis,Signal Transduction,"	0.21773443
B01AC05	ticlopidine	C0024141	lupus	3	"Metabolism,Hemostasis,Signal Transduction,"	0.067242282
B01AC05	ticlopidine	C0027121	myositis	3	"Metabolism,Hemostasis,Signal Transduction,"	0.115701545
B01AC05	ticlopidine	C0027726	nephrotic syndrome	3	"Metabolism,Hemostasis,Signal Transduction,"	0.089914349
B01AC05	ticlopidine	C0030193	pain	2	"Metabolism,Signal Transduction,"	0.063948848
B01AC05	ticlopidine	C0030920	peptic ulcer	3	"Metabolism,Hemostasis,Signal Transduction,"	0.02523486
B01AC05	ticlopidine	C0031117	peripheral neuropathy	3	"Metabolism,Hemostasis,Signal Transduction,"	0.02523486
B01AC05	ticlopidine	C0034150	purpura	2	"Metabolism,Signal Transduction,"	0.084487633
B01AC05	ticlopidine	C0035078	renal failure	3	"Metabolism,Hemostasis,Signal Transduction,"	0.047846512
B01AC05	ticlopidine	C0038325	Stevens - Johnson syndrome	1	"Signal Transduction,"	0.284806972
B01AC05	ticlopidine	C0040034	thrombocytopenia	3	"Metabolism,Hemostasis,Signal Transduction,"	0.018867067
B01AC05	ticlopidine	C0042109	urticaria	3	"Metabolism,Hemostasis,Signal Transduction,"	0.003483421
B01AC05	ticlopidine	C0042384	vasculitis	2	"Hemostasis,Signal Transduction,"	0.127151504
B01AC05	ticlopidine	C0085605	hepatic failure	2	"Hemostasis,Signal Transduction,"	0.1056024
B01AC05	ticlopidine	C0151798	hepatic necrosis	3	"Metabolism,Hemostasis,Signal Transduction,"	0.078944921
B01AC05	ticlopidine	C0243026	sepsis	3	"Metabolism,Hemostasis,Signal Transduction,"	0.078944921
B01AC05	ticlopidine	C0836924	thrombocythemia	3	"Metabolism,Hemostasis,Signal Transduction,"	0.02523486
B01AC05	ticlopidine	C1527304	allergic reaction	3	"Metabolism,Hemostasis,Signal Transduction,"	0.039905826
B01AC07	dipyridamole	C0002962	angina pectoris	7	"Hemostasis,Signal Transduction,Transmembrane transport of small molecules,Metabolism,Developmental Biology,Disease,Immune System,"	0.000311971
B01AC07	dipyridamole	C0003811	arrhythmia	1	"Signal Transduction,"	0.480481736
B01AC07	dipyridamole	C0003864	arthritis	8	"Hemostasis,Signal Transduction,Metabolism,Cell Cycle,Developmental Biology,Disease,Immune System,Neuronal System,"	9.12E-05
B01AC07	dipyridamole	C0004093	asthenia	4	"Hemostasis,Signal Transduction,Metabolism,Immune System,"	0.005976473
B01AC07	dipyridamole	C0004238	atrial fibrillation	9	"Hemostasis,Signal Transduction,Transmembrane transport of small molecules,Metabolism,Cell Cycle,Developmental Biology,Disease,Immune System,Neuronal System,"	9.12E-05
B01AC07	dipyridamole	C0004245	AV block	4	"Hemostasis,Signal Transduction,Cell Cycle,Disease,"	0.01234982
B01AC07	dipyridamole	C0006266	bronchospasm	9	"Hemostasis,Signal Transduction,Transmembrane transport of small molecules,Metabolism,Cell Cycle,Developmental Biology,Disease,Immune System,Neuronal System,"	0.000147438
B01AC07	dipyridamole	C0008031	chest pain	3	"Hemostasis,Transmembrane transport of small molecules,Metabolism,"	0.02523486
B01AC07	dipyridamole	C0008033	pleuritic pain	5	"Hemostasis,Signal Transduction,Transmembrane transport of small molecules,Metabolism,Disease,"	0.002959825
B01AC07	dipyridamole	C0008350	cholelithiasis	7	"Hemostasis,Signal Transduction,Transmembrane transport of small molecules,Metabolism,Developmental Biology,Disease,Immune System,"	0
B01AC07	dipyridamole	C0010200	cough	1	"Signal Transduction,"	0.203227398
B01AC07	dipyridamole	C0011168	dysphagia	7	"Hemostasis,Signal Transduction,Transmembrane transport of small molecules,Metabolism,Disease,Immune System,Neuronal System,"	0.000479065
B01AC07	dipyridamole	C0011603	dermatitis	9	"Hemostasis,Signal Transduction,Transmembrane transport of small molecules,Metabolism,Cell Cycle,Developmental Biology,Disease,Immune System,Neuronal System,"	0.000509491
B01AC07	dipyridamole	C0011991	diarrhea	2	"Signal Transduction,Transmembrane transport of small molecules,"	0.203227398
B01AC07	dipyridamole	C0012833	dizziness	1	"Signal Transduction,"	0.203227398
B01AC07	dipyridamole	C0013395	Dyspepsia	5	"Hemostasis,Signal Transduction,Transmembrane transport of small molecules,Metabolism,Neuronal System,"	0.000479065
B01AC07	dipyridamole	C0013404	dyspnea	4	"Hemostasis,Signal Transduction,Disease,Immune System,"	0.020157339
B01AC07	dipyridamole	C0013604	edema	3	"Hemostasis,Signal Transduction,Immune System,"	0.010343453
B01AC07	dipyridamole	C0015230	rash	8	"Hemostasis,Signal Transduction,Transmembrane transport of small molecules,Metabolism,Cell Cycle,Developmental Biology,Disease,Immune System,"	0.000147438
B01AC07	dipyridamole	C0015672	fatigue	4	"Hemostasis,Signal Transduction,Metabolism,Immune System,"	0.005976473
B01AC07	dipyridamole	C0016204	flatulence	4	"Hemostasis,Signal Transduction,Developmental Biology,Immune System,"	0.002282689
B01AC07	dipyridamole	C0018681	headache	7	"Hemostasis,Signal Transduction,Transmembrane transport of small molecules,Metabolism,Disease,Immune System,Neuronal System,"	0.000147438
B01AC07	dipyridamole	C0018790	cardiac arrest	6	"Hemostasis,Signal Transduction,Metabolism,Developmental Biology,Immune System,Neuronal System,"	0.000317225
B01AC07	dipyridamole	C0018794	heart block	3	"Hemostasis,Signal Transduction,Disease,"	0.02523486
B01AC07	dipyridamole	C0019080	hemorrhage	6	"Hemostasis,Signal Transduction,Metabolism,Developmental Biology,Disease,Immune System,"	0.001311495
B01AC07	dipyridamole	C0019158	hepatitis	8	"Hemostasis,Signal Transduction,Transmembrane transport of small molecules,Metabolism,Developmental Biology,Disease,Immune System,Neuronal System,"	9.12E-05
B01AC07	dipyridamole	C0020517	hypersensitivity	6	"Hemostasis,Signal Transduction,Metabolism,Developmental Biology,Disease,Immune System,"	0.005412971
B01AC07	dipyridamole	C0020538	hypertension	8	"Hemostasis,Signal Transduction,Transmembrane transport of small molecules,Metabolism,Developmental Biology,Disease,Immune System,Neuronal System,"	0.001239717
B01AC07	dipyridamole	C0024902	breast pain	2	"Signal Transduction,Metabolism,"	0.046647303
B01AC07	dipyridamole	C0027051	myocardial infarction	9	"Hemostasis,Signal Transduction,Transmembrane transport of small molecules,Metabolism,Cell Cycle,Developmental Biology,Disease,Immune System,Neuronal System,"	0.00122459
B01AC07	dipyridamole	C0030193	pain	4	"Signal Transduction,Metabolism,Developmental Biology,Immune System,"	0.005976473
B01AC07	dipyridamole	C0031350	Pharyngitis	1	"Immune System,"	0.400329695
B01AC07	dipyridamole	C0035455	rhinitis	7	"Hemostasis,Signal Transduction,Transmembrane transport of small molecules,Metabolism,Developmental Biology,Disease,Immune System,"	0
B01AC07	dipyridamole	C0036572	seizures	7	"Signal Transduction,Transmembrane transport of small molecules,Metabolism,Developmental Biology,Disease,Immune System,Neuronal System,"	0
B01AC07	dipyridamole	C0038454	cerebrovascular accident	8	"Hemostasis,Signal Transduction,Transmembrane transport of small molecules,Metabolism,Cell Cycle,Developmental Biology,Disease,Immune System,"	0.0029837
B01AC07	dipyridamole	C0039070	syncope	5	"Hemostasis,Signal Transduction,Transmembrane transport of small molecules,Metabolism,Neuronal System,"	0.000479065
B01AC07	dipyridamole	C0039231	tachycardia	4	"Hemostasis,Signal Transduction,Metabolism,Immune System,"	0.005976473
B01AC07	dipyridamole	C0040034	thrombocytopenia	7	"Hemostasis,Signal Transduction,Transmembrane transport of small molecules,Metabolism,Developmental Biology,Disease,Immune System,"	0
B01AC07	dipyridamole	C0040822	tremor	5	"Hemostasis,Signal Transduction,Transmembrane transport of small molecules,Metabolism,Disease,"	0.000479065
B01AC07	dipyridamole	C0042109	urticaria	4	"Hemostasis,Signal Transduction,Metabolism,Immune System,"	0.002282689
B01AC07	dipyridamole	C0042510	ventricular fibrillation	1	"Immune System,"	0.310539703
B01AC07	dipyridamole	C0042514	ventricular tachycardia	2	"Signal Transduction,Metabolism,"	0.096467702
B01AC07	dipyridamole	C0149931	migraine	8	"Hemostasis,Signal Transduction,Transmembrane transport of small molecules,Metabolism,Developmental Biology,Disease,Immune System,Neuronal System,"	0
B01AC07	dipyridamole	C0151827	eye pain	3	"Signal Transduction,Metabolism,Immune System,"	0.045274779
B01AC07	dipyridamole	C0231218	malaise	2	"Signal Transduction,Metabolism,"	0.046647303
B01AC07	dipyridamole	C0231528	myalgia	8	"Hemostasis,Signal Transduction,Metabolism,Cell Cycle,Developmental Biology,Disease,Immune System,Neuronal System,"	0.000834866
B01AC07	dipyridamole	C0232726	tenesmus	8	"Hemostasis,Signal Transduction,Metabolism,Cell Cycle,Developmental Biology,Disease,Immune System,Neuronal System,"	0.001239717
B01AC07	dipyridamole	C0878544	cardiomyopathy	9	"Hemostasis,Signal Transduction,Transmembrane transport of small molecules,Metabolism,Cell Cycle,Developmental Biology,Disease,Immune System,Neuronal System,"	0.000147438
B01AC07	dipyridamole	C0917805	transient cerebral ischemia	4	"Hemostasis,Signal Transduction,Disease,Immune System,"	0.005976473
B01AC07	dipyridamole	C1527304	allergic reaction	5	"Hemostasis,Signal Transduction,Metabolism,Disease,Immune System,"	0.019307791
B02AA02	tranexamic acid	C0011991	diarrhea	3	"Metabolism,Signal Transduction,Transmembrane transport of small molecules,"	0.056449661
B02AA02	tranexamic acid	C0012833	dizziness	1	"Signal Transduction,"	0.217373744
B02AA02	tranexamic acid	C0034065	pulmonary embolism	4	"Metabolism,Signal Transduction,Transmembrane transport of small molecules,Hemostasis,"	0.017063398
B02AA02	tranexamic acid	C0035309	retinopathy	3	"Metabolism,Developmental Biology,Hemostasis,"	0.122770489
B02AA02	tranexamic acid	C0149871	deep vein thrombosis	8	"Metabolism,Developmental Biology,Signal Transduction,Transmembrane transport of small molecules,Hemostasis,Neuronal System,Cell Cycle,Disease,"	0.000980435
B03BA03	hydroxocobalamin	C0011168	dysphagia	2	"Neuronal System,Transmembrane transport of small molecules,"	0.063846382
B03BA03	hydroxocobalamin	C0011991	diarrhea	1	"Transmembrane transport of small molecules,"	0.21299907
B03BA03	hydroxocobalamin	C0013395	Dyspepsia	2	"Neuronal System,Transmembrane transport of small molecules,"	0.018867067
B03BA03	hydroxocobalamin	C0015230	rash	1	"Transmembrane transport of small molecules,"	0.398833376
B03BA03	hydroxocobalamin	C0018799	heart disease	2	"Neuronal System,Transmembrane transport of small molecules,"	0.142890231
B03BA03	hydroxocobalamin	C0042373	Vascular Disorders	1	"Transmembrane transport of small molecules,"	0.419844328
B05BC01	mannitol	C0001122	acidosis	3	"Metabolism,Transmembrane transport of small molecules,Immune System,"	0.341787812
B05BC01	mannitol	C0002962	angina pectoris	7	"Metabolism,Transmembrane transport of small molecules,Hemostasis,Signal Transduction,Developmental Biology,Immune System,Disease,"	0.003941908
B05BC01	mannitol	C0008031	chest pain	3	"Metabolism,Transmembrane transport of small molecules,Hemostasis,"	0.067242282
B05BC01	mannitol	C0009951	convulsions	12	"Metabolism,Transmembrane transport of small molecules,Hemostasis,Neuronal System,Signal Transduction,Developmental Biology,Cell Cycle,Immune System,Disease,Apoptosis,Metabolism of proteins,Cell-Cell communication,"	0
B05BC01	mannitol	C0011991	diarrhea	2	"Transmembrane transport of small molecules,Signal Transduction,"	0.338718959
B05BC01	mannitol	C0012833	dizziness	1	"Signal Transduction,"	0.272631196
B05BC01	mannitol	C0018681	headache	7	"Metabolism,Transmembrane transport of small molecules,Hemostasis,Neuronal System,Signal Transduction,Immune System,Disease,"	0.001937067
B05BC01	mannitol	C0018801	heart failure	13	"Metabolism,Transmembrane transport of small molecules,Hemostasis,Neuronal System,Signal Transduction,Developmental Biology,Cell Cycle,Membrane Trafficking,Immune System,Disease,Apoptosis,Metabolism of proteins,Cell-Cell communication,"	0
B05BC01	mannitol	C0018802	congestive heart failure	13	"Metabolism,Transmembrane transport of small molecules,Hemostasis,Neuronal System,Signal Transduction,Developmental Biology,Cell Cycle,Membrane Trafficking,Immune System,Disease,Apoptosis,Metabolism of proteins,Cell-Cell communication,"	0
B05BC01	mannitol	C0020517	hypersensitivity	9	"Metabolism,Hemostasis,Signal Transduction,Developmental Biology,Immune System,Disease,Apoptosis,Metabolism of proteins,Cell-Cell communication,"	0.000413239
B05BC01	mannitol	C0020538	hypertension	12	"Metabolism,Transmembrane transport of small molecules,Hemostasis,Neuronal System,Signal Transduction,Developmental Biology,Membrane Trafficking,Immune System,Disease,Apoptosis,Metabolism of proteins,Cell-Cell communication,"	0
B05BC01	mannitol	C0021311	infection	13	"Metabolism,Transmembrane transport of small molecules,Hemostasis,Neuronal System,Signal Transduction,Developmental Biology,Cell Cycle,Membrane Trafficking,Immune System,Disease,Apoptosis,Metabolism of proteins,Cell-Cell communication,"	0.000645499
B05BC01	mannitol	C0024115	lung disorder	11	"Metabolism,Transmembrane transport of small molecules,Hemostasis,Neuronal System,Signal Transduction,Developmental Biology,Immune System,Disease,Apoptosis,Metabolism of proteins,Cell-Cell communication,"	0.000358767
B05BC01	mannitol	C0027720	nephrosis	11	"Metabolism,Transmembrane transport of small molecules,Hemostasis,Neuronal System,Signal Transduction,Developmental Biology,Immune System,Disease,Apoptosis,Metabolism of proteins,Cell-Cell communication,"	0
B05BC01	mannitol	C0030193	pain	4	"Metabolism,Signal Transduction,Developmental Biology,Immune System,"	0.023631205
B05BC01	mannitol	C0034063	pulmonary edema	2	"Metabolism,Hemostasis,"	0.261891167
B05BC01	mannitol	C0035455	rhinitis	7	"Metabolism,Transmembrane transport of small molecules,Hemostasis,Signal Transduction,Developmental Biology,Immune System,Disease,"	0.000287781
B05BC01	mannitol	C0039231	tachycardia	4	"Metabolism,Hemostasis,Signal Transduction,Immune System,"	0.023631205
B05BC01	mannitol	C0040046	thrombophlebitis	11	"Metabolism,Transmembrane transport of small molecules,Hemostasis,Neuronal System,Signal Transduction,Developmental Biology,Cell Cycle,Immune System,Disease,Apoptosis,Metabolism of proteins,"	0
B05BC01	mannitol	C0042109	urticaria	4	"Metabolism,Hemostasis,Signal Transduction,Immune System,"	0.008450313
B05BC01	mannitol	C0042487	venous thrombosis	11	"Metabolism,Transmembrane transport of small molecules,Hemostasis,Neuronal System,Signal Transduction,Developmental Biology,Cell Cycle,Immune System,Disease,Apoptosis,Metabolism of proteins,"	0
B05BC01	mannitol	C0239377	arm pain	1	"Metabolism,"	0.419844328
B05BC01	mannitol	C1527304	allergic reaction	8	"Metabolism,Hemostasis,Signal Transduction,Immune System,Disease,Apoptosis,Metabolism of proteins,Cell-Cell communication,"	0.00129975
C01AA05	digoxin	C0003123	anorexia	4	"Transmembrane transport of small molecules,Metabolism,Immune System,Signal Transduction,"	0.017063398
C01AA05	digoxin	C0003811	arrhythmia	1	"Signal Transduction,"	0.370836264
C01AA05	digoxin	C0004245	AV block	2	"Hemostasis,Signal Transduction,"	0.14993944
C01AA05	digoxin	C0011206	delirium	3	"Metabolism,Immune System,Signal Transduction,"	0.017855029
C01AA05	digoxin	C0011991	diarrhea	2	"Transmembrane transport of small molecules,Signal Transduction,"	0.116407414
C01AA05	digoxin	C0012833	dizziness	1	"Signal Transduction,"	0.150440794
C01AA05	digoxin	C0015230	rash	5	"Transmembrane transport of small molecules,Metabolism,Hemostasis,Immune System,Signal Transduction,"	0.005940919
C01AA05	digoxin	C0018418	gynecomastia	3	"Metabolism,Steroid hormones,Signal Transduction,"	0.004189931
C01AA05	digoxin	C0018524	hallucinations	4	"Transmembrane transport of small molecules,Metabolism,Hemostasis,Signal Transduction,"	0.017063398
C01AA05	digoxin	C0018681	headache	5	"Transmembrane transport of small molecules,Metabolism,Hemostasis,Immune System,Signal Transduction,"	0.001470402
C01AA05	digoxin	C0018790	cardiac arrest	4	"Metabolism,Hemostasis,Immune System,Signal Transduction,"	0.005412971
C01AA05	digoxin	C0018794	heart block	2	"Hemostasis,Signal Transduction,"	0.084487633
C01AA05	digoxin	C0018799	heart disease	5	"Transmembrane transport of small molecules,Metabolism,Hemostasis,Immune System,Signal Transduction,"	0.024711136
C01AA05	digoxin	C0022116	ischemia	6	"Transmembrane transport of small molecules,Metabolism,Hemostasis,Steroid hormones,Immune System,Signal Transduction,"	0.00060596
C01AA05	digoxin	C0030552	weakness	1	"Transmembrane transport of small molecules,"	0.308673305
C01AA05	digoxin	C0033975	psychosis	5	"Transmembrane transport of small molecules,Metabolism,Hemostasis,Immune System,Signal Transduction,"	0.005940919
C01AA05	digoxin	C0039231	tachycardia	4	"Metabolism,Hemostasis,Immune System,Signal Transduction,"	0.001590156
C01AA05	digoxin	C0040034	thrombocytopenia	5	"Transmembrane transport of small molecules,Metabolism,Hemostasis,Immune System,Signal Transduction,"	0.000860158
C01AA05	digoxin	C0042510	ventricular fibrillation	1	"Immune System,"	0.237990683
C01AA05	digoxin	C0042514	ventricular tachycardia	2	"Metabolism,Signal Transduction,"	0.053566802
C01AA05	digoxin	C0085614	AV block first degree	2	"Hemostasis,Signal Transduction,"	0.14993944
C01AA05	digoxin	C0151517	complete heart block	2	"Hemostasis,Signal Transduction,"	0.084487633
C01AA05	digoxin	C0151636	ventricular extrasystoles	1	"Metabolism,"	0.150440794
C01BA01	quinidine	C0001824	agranulocytosis	3	"Transmembrane transport of small molecules,Metabolism,Signal Transduction,"	0.077449148
C01BA01	quinidine	C0002874	aplastic anemia	3	"Metabolism,Signal Transduction,Developmental Biology,"	0.256200214
C01BA01	quinidine	C0002878	hemolytic anemia	4	"Transmembrane transport of small molecules,Metabolism,Signal Transduction,Developmental Biology,"	0.01429639
C01BA01	quinidine	C0002962	angina pectoris	4	"Transmembrane transport of small molecules,Metabolism,Signal Transduction,Developmental Biology,"	0.028283969
C01BA01	quinidine	C0003123	anorexia	6	"Neuronal System,Amine compound SLC transporters,Transmembrane transport of small molecules,Metabolism,Signal Transduction,Developmental Biology,"	0.000523522
C01BA01	quinidine	C0004093	asthenia	2	"Metabolism,Signal Transduction,"	0.145891635
C01BA01	quinidine	C0004096	asthma	5	"Neuronal System,Transmembrane transport of small molecules,Metabolism,Signal Transduction,Developmental Biology,"	0.041321323
C01BA01	quinidine	C0004134	ataxia	5	"Neuronal System,Transmembrane transport of small molecules,Metabolism,Signal Transduction,Developmental Biology,"	0.012940659
C01BA01	quinidine	C0004245	AV block	1	"Signal Transduction,"	0.525603988
C01BA01	quinidine	C0005779	Clotting	1	"Signal Transduction,"	0.470525389
C01BA01	quinidine	C0006266	bronchospasm	5	"Neuronal System,Transmembrane transport of small molecules,Metabolism,Signal Transduction,Developmental Biology,"	0.041321323
C01BA01	quinidine	C0008031	chest pain	2	"Transmembrane transport of small molecules,Metabolism,"	0.1056024
C01BA01	quinidine	C0009951	convulsions	5	"Neuronal System,Transmembrane transport of small molecules,Metabolism,Signal Transduction,Developmental Biology,"	0.034370382
C01BA01	quinidine	C0011053	deafness	3	"Neuronal System,Signal Transduction,Developmental Biology,"	0.098996855
C01BA01	quinidine	C0011206	delirium	3	"Neuronal System,Metabolism,Signal Transduction,"	0.02523486
C01BA01	quinidine	C0011603	dermatitis	5	"Neuronal System,Transmembrane transport of small molecules,Metabolism,Signal Transduction,Developmental Biology,"	0.08414964
C01BA01	quinidine	C0011991	diarrhea	2	"Transmembrane transport of small molecules,Signal Transduction,"	0.145891635
C01BA01	quinidine	C0012833	dizziness	1	"Signal Transduction,"	0.171336141
C01BA01	quinidine	C0013404	dyspnea	1	"Signal Transduction,"	0.578707339
C01BA01	quinidine	C0014518	toxic epidermal necrolysis	1	"Signal Transduction,"	0.338718959
C01BA01	quinidine	C0015230	rash	4	"Transmembrane transport of small molecules,Metabolism,Signal Transduction,Developmental Biology,"	0.061472634
C01BA01	quinidine	C0015672	fatigue	2	"Metabolism,Signal Transduction,"	0.145891635
C01BA01	quinidine	C0018681	headache	4	"Neuronal System,Transmembrane transport of small molecules,Metabolism,Signal Transduction,"	0.020157339
C01BA01	quinidine	C0018790	cardiac arrest	4	"Neuronal System,Metabolism,Signal Transduction,Developmental Biology,"	0.009048715
C01BA01	quinidine	C0018834	heartburn	4	"Neuronal System,Transmembrane transport of small molecules,Metabolism,Signal Transduction,"	0.002719535
C01BA01	quinidine	C0019080	hemorrhage	3	"Metabolism,Signal Transduction,Developmental Biology,"	0.098996855
C01BA01	quinidine	C0019158	hepatitis	5	"Neuronal System,Transmembrane transport of small molecules,Metabolism,Signal Transduction,Developmental Biology,"	0.00915371
C01BA01	quinidine	C0020517	hypersensitivity	3	"Metabolism,Signal Transduction,Developmental Biology,"	0.173104526
C01BA01	quinidine	C0020615	hypoglycemia	5	"Neuronal System,Transmembrane transport of small molecules,Metabolism,Signal Transduction,Developmental Biology,"	0.004530929
C01BA01	quinidine	C0022346	jaundice	2	"Transmembrane transport of small molecules,Metabolism,"	0.032068245
C01BA01	quinidine	C0023530	leukopenia	3	"Transmembrane transport of small molecules,Metabolism,Signal Transduction,"	0.077449148
C01BA01	quinidine	C0024141	lupus	4	"Transmembrane transport of small molecules,Metabolism,Signal Transduction,Developmental Biology,"	0.075826203
C01BA01	quinidine	C0027707	interstitial nephritis	3	"Metabolism,Signal Transduction,Developmental Biology,"	0.098996855
C01BA01	quinidine	C0027947	neutropenia	3	"Transmembrane transport of small molecules,Metabolism,Signal Transduction,"	0.077449148
C01BA01	quinidine	C0029134	optic neuritis	2	"Signal Transduction,Developmental Biology,"	0.1056024
C01BA01	quinidine	C0030193	pain	3	"Metabolism,Signal Transduction,Developmental Biology,"	0.02523486
C01BA01	quinidine	C0030552	weakness	2	"Transmembrane transport of small molecules,Developmental Biology,"	0.066915349
C01BA01	quinidine	C0031256	petechiae	4	"Transmembrane transport of small molecules,Metabolism,Signal Transduction,Developmental Biology,"	0.005412971
C01BA01	quinidine	C0032285	pneumonia	4	"Transmembrane transport of small molecules,Metabolism,Signal Transduction,Developmental Biology,"	0.028283969
C01BA01	quinidine	C0034063	pulmonary edema	1	"Metabolism,"	0.406466012
C01BA01	quinidine	C0034150	purpura	4	"Transmembrane transport of small molecules,Metabolism,Signal Transduction,Developmental Biology,"	0.005412971
C01BA01	quinidine	C0034155	thrombotic thrombocytopenic purpura	1	"Signal Transduction,"	0.338718959
C01BA01	quinidine	C0035078	renal failure	4	"Transmembrane transport of small molecules,Metabolism,Signal Transduction,Developmental Biology,"	0.048434162
C01BA01	quinidine	C0036572	seizures	5	"Neuronal System,Transmembrane transport of small molecules,Metabolism,Signal Transduction,Developmental Biology,"	0.001826364
C01BA01	quinidine	C0038325	Stevens - Johnson syndrome	1	"Signal Transduction,"	0.406466012
C01BA01	quinidine	C0039070	syncope	4	"Neuronal System,Transmembrane transport of small molecules,Metabolism,Signal Transduction,"	0.002719535
C01BA01	quinidine	C0039231	tachycardia	3	"Metabolism,Signal Transduction,Developmental Biology,"	0.02523486
C01BA01	quinidine	C0040034	thrombocytopenia	4	"Transmembrane transport of small molecules,Metabolism,Signal Transduction,Developmental Biology,"	0.01429639
C01BA01	quinidine	C0040822	tremor	3	"Transmembrane transport of small molecules,Metabolism,Signal Transduction,"	0.02523486
C01BA01	quinidine	C0042109	urticaria	2	"Metabolism,Signal Transduction,"	0.1056024
C01BA01	quinidine	C0042164	uveitis	2	"Metabolism,Signal Transduction,"	0.145891635
C01BA01	quinidine	C0042384	vasculitis	2	"Transmembrane transport of small molecules,Signal Transduction,"	0.264706117
C01BA01	quinidine	C0042510	ventricular fibrillation	1	"Developmental Biology,"	0.264706117
C01BA01	quinidine	C0043117	Idiopathic thrombocytopenic purpura	2	"Signal Transduction,Developmental Biology,"	0.145891635
C01BA01	quinidine	C0231528	myalgia	5	"Neuronal System,Transmembrane transport of small molecules,Metabolism,Signal Transduction,Developmental Biology,"	0.034370382
C01BA01	quinidine	C0428977	bradycardia	1	"Developmental Biology,"	0.264706117
C01BA01	quinidine	C0456909	blindness	1	"Metabolism,"	0.338718959
C01BA01	quinidine	C0917798	cerebral ischemia	5	"Neuronal System,Transmembrane transport of small molecules,Metabolism,Signal Transduction,Developmental Biology,"	0.006538705
C01BA02	procainamide	C0002878	hemolytic anemia	3	"Transmembrane transport of small molecules,Signal Transduction,Developmental Biology,"	0.077449148
C01BA02	procainamide	C0003123	anorexia	6	"Neuronal System,Amine compound SLC transporters,Transmembrane transport of small molecules,Disease,Signal Transduction,Developmental Biology,"	0.000523522
C01BA02	procainamide	C0003864	arthritis	4	"Neuronal System,Disease,Signal Transduction,Developmental Biology,"	0.048434162
C01BA02	procainamide	C0011570	mental depression	6	"Neuronal System,Amine compound SLC transporters,Transmembrane transport of small molecules,Disease,Signal Transduction,Developmental Biology,"	0.00129975
C01BA02	procainamide	C0011991	diarrhea	2	"Transmembrane transport of small molecules,Signal Transduction,"	0.145891635
C01BA02	procainamide	C0012833	dizziness	1	"Signal Transduction,"	0.171336141
C01BA02	procainamide	C0013604	edema	1	"Signal Transduction,"	0.338718959
C01BA02	procainamide	C0014457	eosinophilia	2	"Signal Transduction,Developmental Biology,"	0.1056024
C01BA02	procainamide	C0015230	rash	4	"Transmembrane transport of small molecules,Disease,Signal Transduction,Developmental Biology,"	0.061472634
C01BA02	procainamide	C0018524	hallucinations	5	"Neuronal System,Transmembrane transport of small molecules,Disease,Signal Transduction,Developmental Biology,"	0.004530929
C01BA02	procainamide	C0018790	cardiac arrest	3	"Neuronal System,Signal Transduction,Developmental Biology,"	0.056449661
C01BA02	procainamide	C0018801	heart failure	5	"Neuronal System,Transmembrane transport of small molecules,Disease,Signal Transduction,Developmental Biology,"	0.0274528
C01BA02	procainamide	C0024141	lupus	4	"Transmembrane transport of small molecules,Disease,Signal Transduction,Developmental Biology,"	0.075826203
C01BA02	procainamide	C0027947	neutropenia	2	"Transmembrane transport of small molecules,Signal Transduction,"	0.264706117
C01BA02	procainamide	C0030193	pain	2	"Signal Transduction,Developmental Biology,"	0.145891635
C01BA02	procainamide	C0030552	weakness	2	"Transmembrane transport of small molecules,Developmental Biology,"	0.066915349
C01BA02	procainamide	C0032227	pleural effusion	2	"Disease,Signal Transduction,"	0.185690178
C01BA02	procainamide	C0033975	psychosis	5	"Neuronal System,Transmembrane transport of small molecules,Disease,Signal Transduction,Developmental Biology,"	0.012940659
C01BA02	procainamide	C0036974	shock	2	"Disease,Signal Transduction,"	0.264706117
C01BA02	procainamide	C0040034	thrombocytopenia	3	"Transmembrane transport of small molecules,Signal Transduction,Developmental Biology,"	0.077449148
C01BA02	procainamide	C0042109	urticaria	1	"Signal Transduction,"	0.406466012
C01BA02	procainamide	C0085605	hepatic failure	2	"Disease,Signal Transduction,"	0.22545498
C01BA02	procainamide	C0231528	myalgia	4	"Neuronal System,Disease,Signal Transduction,Developmental Biology,"	0.127151504
C01BA02	procainamide	C0264906	second degree heart block	2	"Disease,Signal Transduction,"	0.185690178
C01BA02	procainamide	C0428977	bradycardia	1	"Developmental Biology,"	0.264706117
C01BA03	disopyramide	C0001824	agranulocytosis	3	"Transmembrane transport of small molecules,Signal Transduction,Metabolism,"	0.054009627
C01BA03	disopyramide	C0003123	anorexia	5	"Amine compound SLC transporters,Neuronal System,Transmembrane transport of small molecules,Signal Transduction,Metabolism,"	0.002164057
C01BA03	disopyramide	C0004245	AV block	1	"Signal Transduction,"	0.479096596
C01BA03	disopyramide	C0008031	chest pain	2	"Transmembrane transport of small molecules,Metabolism,"	0.084487633
C01BA03	disopyramide	C0009806	constipation	3	"Signal Transduction,Metabolism,Developmental Biology,"	0.017855029
C01BA03	disopyramide	C0011991	diarrhea	2	"Transmembrane transport of small molecules,Signal Transduction,"	0.116407414
C01BA03	disopyramide	C0012833	dizziness	1	"Signal Transduction,"	0.150440794
C01BA03	disopyramide	C0013395	Dyspepsia	4	"Neuronal System,Transmembrane transport of small molecules,Signal Transduction,Metabolism,"	0.001590156
C01BA03	disopyramide	C0013404	dyspnea	1	"Signal Transduction,"	0.525603988
C01BA03	disopyramide	C0013604	edema	1	"Signal Transduction,"	0.308673305
C01BA03	disopyramide	C0015230	rash	3	"Transmembrane transport of small molecules,Signal Transduction,Metabolism,"	0.149298365
C01BA03	disopyramide	C0015672	fatigue	2	"Signal Transduction,Metabolism,"	0.116407414
C01BA03	disopyramide	C0016204	flatulence	1	"Signal Transduction,"	0.370836264
C01BA03	disopyramide	C0018418	gynecomastia	2	"Signal Transduction,Metabolism,"	0.053566802
C01BA03	disopyramide	C0018681	headache	4	"Neuronal System,Transmembrane transport of small molecules,Signal Transduction,Metabolism,"	0.01234982
C01BA03	disopyramide	C0018790	cardiac arrest	4	"Neuronal System,Signal Transduction,Metabolism,Developmental Biology,"	0.005412971
C01BA03	disopyramide	C0018802	congestive heart failure	5	"Neuronal System,Transmembrane transport of small molecules,Signal Transduction,Metabolism,Developmental Biology,"	0.013356853
C01BA03	disopyramide	C0020443	hypercholesterolemia	3	"Transmembrane transport of small molecules,Signal Transduction,Metabolism,"	0.054009627
C01BA03	disopyramide	C0020615	hypoglycemia	4	"Neuronal System,Transmembrane transport of small molecules,Signal Transduction,Metabolism,"	0.017063398
C01BA03	disopyramide	C0022346	jaundice	2	"Transmembrane transport of small molecules,Metabolism,"	0.02523486
C01BA03	disopyramide	C0024141	lupus	3	"Transmembrane transport of small molecules,Signal Transduction,Metabolism,"	0.171868249
C01BA03	disopyramide	C0027947	neutropenia	3	"Transmembrane transport of small molecules,Signal Transduction,Metabolism,"	0.054009627
C01BA03	disopyramide	C0030193	pain	2	"Signal Transduction,Metabolism,"	0.116407414
C01BA03	disopyramide	C0033975	psychosis	4	"Neuronal System,Transmembrane transport of small molecules,Signal Transduction,Metabolism,"	0.037172213
C01BA03	disopyramide	C0036974	shock	2	"Signal Transduction,Metabolism,"	0.21773443
C01BA03	disopyramide	C0039070	syncope	4	"Neuronal System,Transmembrane transport of small molecules,Signal Transduction,Metabolism,"	0.001590156
C01BA03	disopyramide	C0040034	thrombocytopenia	3	"Transmembrane transport of small molecules,Signal Transduction,Metabolism,"	0.054009627
C01BA03	disopyramide	C0042109	urticaria	2	"Signal Transduction,Metabolism,"	0.084487633
C01BA03	disopyramide	C0152032	urinary hesitancy	4	"Neuronal System,Transmembrane transport of small molecules,Signal Transduction,Metabolism,"	0.037172213
C01BA03	disopyramide	C0178428	sinus arrest	2	"Metabolism,Developmental Biology,"	0.053566802
C01BA03	disopyramide	C0231218	malaise	1	"Metabolism,"	0.237990683
C01BA03	disopyramide	C0281774	acute psychosis	3	"Neuronal System,Signal Transduction,Metabolism,"	0.107761859
C01BA03	disopyramide	C0428977	bradycardia	1	"Developmental Biology,"	0.237990683
C01BB01	lidocaine	C0001122	acidosis	2	"Transmembrane transport of small molecules,Metabolism,"	0.350761038
C01BB01	lidocaine	C0002792	anaphylaxis	4	"Disease,Signal Transduction,Metabolism,Gene Expression,"	0.021792216
C01BB01	lidocaine	C0004093	asthenia	3	"Signal Transduction,Metabolism,Gene Expression,"	0.034804726
C01BB01	lidocaine	C0006266	bronchospasm	8	"Transmembrane transport of small molecules,Developmental Biology,Disease,Signal Transduction,Metabolism,Neuronal System,Membrane Trafficking,Gene Expression,"	0.000358767
C01BB01	lidocaine	C0009951	convulsions	7	"Transmembrane transport of small molecules,Developmental Biology,Disease,Signal Transduction,Metabolism,Neuronal System,Gene Expression,"	0.00231856
C01BB01	lidocaine	C0011603	dermatitis	8	"Transmembrane transport of small molecules,Developmental Biology,Disease,Signal Transduction,Metabolism,Neuronal System,Membrane Trafficking,Gene Expression,"	0.001207603
C01BB01	lidocaine	C0012833	dizziness	1	"Signal Transduction,"	0.18608945
C01BB01	lidocaine	C0013362	dysarthria	6	"Developmental Biology,Disease,Signal Transduction,Metabolism,Neuronal System,Membrane Trafficking,"	0.000358767
C01BB01	lidocaine	C0013404	dyspnea	2	"Disease,Signal Transduction,"	0.264706117
C01BB01	lidocaine	C0013604	edema	1	"Signal Transduction,"	0.370836264
C01BB01	lidocaine	C0017574	gingivitis	1	"Disease,"	0.628649812
C01BB01	lidocaine	C0018681	headache	5	"Transmembrane transport of small molecules,Disease,Signal Transduction,Metabolism,Neuronal System,"	0.005412971
C01BB01	lidocaine	C0018790	cardiac arrest	4	"Developmental Biology,Signal Transduction,Metabolism,Neuronal System,"	0.01429639
C01BB01	lidocaine	C0018794	heart block	2	"Disease,Signal Transduction,"	0.127151504
C01BB01	lidocaine	C0019080	hemorrhage	4	"Developmental Biology,Disease,Signal Transduction,Metabolism,"	0.031980099
C01BB01	lidocaine	C0020453	hyperesthesia	4	"Transmembrane transport of small molecules,Disease,Signal Transduction,Metabolism,"	0.021792216
C01BB01	lidocaine	C0020517	hypersensitivity	4	"Developmental Biology,Disease,Signal Transduction,Metabolism,"	0.073456997
C01BB01	lidocaine	C0020538	hypertension	8	"Transmembrane transport of small molecules,Developmental Biology,Disease,Signal Transduction,Metabolism,Neuronal System,Membrane Trafficking,Gene Expression,"	0.000358767
C01BB01	lidocaine	C0021311	infection	8	"Transmembrane transport of small molecules,Developmental Biology,Disease,Signal Transduction,Metabolism,Neuronal System,Membrane Trafficking,Gene Expression,"	0.004988719
C01BB01	lidocaine	C0025289	meningitis	4	"Transmembrane transport of small molecules,Disease,Signal Transduction,Metabolism,"	0.01429639
C01BB01	lidocaine	C0025637	methemoglobinemia	1	"Metabolism,"	0.285213984
C01BB01	lidocaine	C0030552	weakness	2	"Transmembrane transport of small molecules,Developmental Biology,"	0.081642082
C01BB01	lidocaine	C0031256	petechiae	4	"Transmembrane transport of small molecules,Developmental Biology,Signal Transduction,Metabolism,"	0.008245512
C01BB01	lidocaine	C0036572	seizures	6	"Transmembrane transport of small molecules,Developmental Biology,Disease,Signal Transduction,Metabolism,Neuronal System,"	0.000358767
C01BB01	lidocaine	C0036974	shock	4	"Disease,Signal Transduction,Metabolism,Gene Expression,"	0.021792216
C01BB01	lidocaine	C0039070	syncope	4	"Transmembrane transport of small molecules,Signal Transduction,Metabolism,Neuronal System,"	0.004193932
C01BB01	lidocaine	C0039231	tachycardia	2	"Developmental Biology,Signal Transduction,"	0.172987633
C01BB01	lidocaine	C0040822	tremor	4	"Transmembrane transport of small molecules,Disease,Signal Transduction,Metabolism,"	0.004193932
C01BB01	lidocaine	C0042024	urinary incontinence	2	"Disease,Signal Transduction,"	0.172987633
C01BB01	lidocaine	C0042109	urticaria	2	"Signal Transduction,Metabolism,"	0.127151504
C01BB01	lidocaine	C0042373	Vascular Disorders	6	"Transmembrane transport of small molecules,Developmental Biology,Disease,Signal Transduction,Metabolism,Gene Expression,"	0.005821405
C01BB01	lidocaine	C0042487	venous thrombosis	7	"Transmembrane transport of small molecules,Developmental Biology,Disease,Signal Transduction,Metabolism,Neuronal System,Gene Expression,"	0.000830585
C01BB01	lidocaine	C0042510	ventricular fibrillation	1	"Developmental Biology,"	0.285213984
C01BB01	lidocaine	C0152030	skin irritation	6	"Disease,Signal Transduction,Metabolism,Neuronal System,Membrane Trafficking,Gene Expression,"	0.034804726
C01BB01	lidocaine	C0162297	respiratory arrest	5	"Transmembrane transport of small molecules,Developmental Biology,Signal Transduction,Metabolism,Neuronal System,"	0.003226968
C01BB01	lidocaine	C0162835	hypopigmentation	2	"Disease,Neuronal System,"	0.081642082
C01BB01	lidocaine	C0428977	bradycardia	1	"Developmental Biology,"	0.285213984
C01BB01	lidocaine	C0442874	neuropathy	7	"Transmembrane transport of small molecules,Developmental Biology,Disease,Signal Transduction,Metabolism,Neuronal System,Membrane Trafficking,"	0.000533702
C01BB01	lidocaine	C1527304	allergic reaction	3	"Disease,Signal Transduction,Metabolism,"	0.190783208
C01BB02	mexiletine	C0001824	agranulocytosis	4	"Signal Transduction,Hemostasis,Metabolism,Transmembrane transport of small molecules,"	0.01429639
C01BB02	mexiletine	C0002962	angina pectoris	4	"Signal Transduction,Metabolism,Transmembrane transport of small molecules,Developmental Biology,"	0.028283969
C01BB02	mexiletine	C0004134	ataxia	5	"Signal Transduction,Neuronal System,Metabolism,Transmembrane transport of small molecules,Developmental Biology,"	0.012940659
C01BB02	mexiletine	C0004245	AV block	2	"Signal Transduction,Hemostasis,"	0.185690178
C01BB02	mexiletine	C0008031	chest pain	3	"Hemostasis,Metabolism,Transmembrane transport of small molecules,"	0.01429639
C01BB02	mexiletine	C0009806	constipation	4	"Signal Transduction,Metabolism,Transmembrane transport of small molecules,Developmental Biology,"	0.002719535
C01BB02	mexiletine	C0009951	convulsions	6	"Signal Transduction,Neuronal System,Hemostasis,Metabolism,Transmembrane transport of small molecules,Developmental Biology,"	0.005976473
C01BB02	mexiletine	C0011168	dysphagia	5	"Signal Transduction,Neuronal System,Hemostasis,Metabolism,Transmembrane transport of small molecules,"	0.006538705
C01BB02	mexiletine	C0011991	diarrhea	2	"Signal Transduction,Transmembrane transport of small molecules,"	0.145891635
C01BB02	mexiletine	C0012833	dizziness	1	"Signal Transduction,"	0.171336141
C01BB02	mexiletine	C0013395	Dyspepsia	5	"Signal Transduction,Neuronal System,Hemostasis,Metabolism,Transmembrane transport of small molecules,"	0.000198702
C01BB02	mexiletine	C0013404	dyspnea	2	"Signal Transduction,Hemostasis,"	0.22545498
C01BB02	mexiletine	C0013604	edema	2	"Signal Transduction,Hemostasis,"	0.066915349
C01BB02	mexiletine	C0015230	rash	5	"Signal Transduction,Hemostasis,Metabolism,Transmembrane transport of small molecules,Developmental Biology,"	0.012940659
C01BB02	mexiletine	C0015672	fatigue	3	"Signal Transduction,Hemostasis,Metabolism,"	0.02523486
C01BB02	mexiletine	C0018524	hallucinations	6	"Signal Transduction,Neuronal System,Hemostasis,Metabolism,Transmembrane transport of small molecules,Developmental Biology,"	0.000523522
C01BB02	mexiletine	C0018681	headache	5	"Signal Transduction,Neuronal System,Hemostasis,Metabolism,Transmembrane transport of small molecules,"	0.002959825
C01BB02	mexiletine	C0018802	congestive heart failure	6	"Signal Transduction,Neuronal System,Hemostasis,Metabolism,Transmembrane transport of small molecules,Developmental Biology,"	0.004725617
C01BB02	mexiletine	C0018834	heartburn	5	"Signal Transduction,Neuronal System,Hemostasis,Metabolism,Transmembrane transport of small molecules,"	0.000198702
C01BB02	mexiletine	C0019158	hepatitis	6	"Signal Transduction,Neuronal System,Hemostasis,Metabolism,Transmembrane transport of small molecules,Developmental Biology,"	0.00129975
C01BB02	mexiletine	C0020517	hypersensitivity	7	"Signal Transduction,Neuronal System,Hemostasis,Metabolism,Transmembrane transport of small molecules,Amine compound SLC transporters,Developmental Biology,"	9.12E-05
C01BB02	mexiletine	C0020538	hypertension	7	"Signal Transduction,Neuronal System,Hemostasis,Metabolism,Transmembrane transport of small molecules,Amine compound SLC transporters,Developmental Biology,"	0.000987234
C01BB02	mexiletine	C0023530	leukopenia	4	"Signal Transduction,Hemostasis,Metabolism,Transmembrane transport of small molecules,"	0.01429639
C01BB02	mexiletine	C0026821	muscle cramps	3	"Signal Transduction,Metabolism,Developmental Biology,"	0.00582511
C01BB02	mexiletine	C0026987	myelofibrosis	3	"Signal Transduction,Hemostasis,Metabolism,"	0.056449661
C01BB02	mexiletine	C0027947	neutropenia	4	"Signal Transduction,Hemostasis,Metabolism,Transmembrane transport of small molecules,"	0.01429639
C01BB02	mexiletine	C0030193	pain	3	"Signal Transduction,Metabolism,Developmental Biology,"	0.02523486
C01BB02	mexiletine	C0030305	pancreatitis	6	"Signal Transduction,Neuronal System,Hemostasis,Metabolism,Transmembrane transport of small molecules,Developmental Biology,"	0.001826364
C01BB02	mexiletine	C0030552	weakness	2	"Transmembrane transport of small molecules,Developmental Biology,"	0.066915349
C01BB02	mexiletine	C0030920	peptic ulcer	4	"Signal Transduction,Hemostasis,Metabolism,Developmental Biology,"	0.020157339
C01BB02	mexiletine	C0033975	psychosis	6	"Signal Transduction,Neuronal System,Hemostasis,Metabolism,Transmembrane transport of small molecules,Developmental Biology,"	0.001826364
C01BB02	mexiletine	C0034069	pulmonary fibrosis	6	"Signal Transduction,Neuronal System,Hemostasis,Metabolism,Transmembrane transport of small molecules,Developmental Biology,"	0.002626241
C01BB02	mexiletine	C0036572	seizures	5	"Signal Transduction,Neuronal System,Metabolism,Transmembrane transport of small molecules,Developmental Biology,"	0.001826364
C01BB02	mexiletine	C0036974	shock	3	"Signal Transduction,Hemostasis,Metabolism,"	0.077449148
C01BB02	mexiletine	C0038325	Stevens - Johnson syndrome	1	"Signal Transduction,"	0.406466012
C01BB02	mexiletine	C0039070	syncope	5	"Signal Transduction,Neuronal System,Hemostasis,Metabolism,Transmembrane transport of small molecules,"	0.000198702
C01BB02	mexiletine	C0040034	thrombocytopenia	5	"Signal Transduction,Hemostasis,Metabolism,Transmembrane transport of small molecules,Developmental Biology,"	0.001826364
C01BB02	mexiletine	C0040822	tremor	3	"Signal Transduction,Metabolism,Transmembrane transport of small molecules,"	0.02523486
C01BB02	mexiletine	C0151798	hepatic necrosis	5	"Signal Transduction,Hemostasis,Metabolism,Transmembrane transport of small molecules,Developmental Biology,"	0.021434997
C01BB02	mexiletine	C0151908	dry skin	3	"Signal Transduction,Neuronal System,Metabolism,"	0.433328205
C01BB02	mexiletine	C0152032	urinary hesitancy	6	"Signal Transduction,Neuronal System,Hemostasis,Metabolism,Transmembrane transport of small molecules,Developmental Biology,"	0.001826364
C01BB02	mexiletine	C0231218	malaise	1	"Metabolism,"	0.264706117
C01BB02	mexiletine	C0235896	pulmonary infiltration	1	"Signal Transduction,"	0.264706117
C01BB02	mexiletine	C0428977	bradycardia	1	"Developmental Biology,"	0.264706117
C01BC03	propafenone	C0001824	agranulocytosis	2	"Transmembrane transport of small molecules,Metabolism,"	0.127151504
C01BC03	propafenone	C0002871	anemia	2	"Transmembrane transport of small molecules,Metabolism,"	0.216747349
C01BC03	propafenone	C0002962	angina pectoris	2	"Transmembrane transport of small molecules,Metabolism,"	0.171868249
C01BC03	propafenone	C0003123	anorexia	3	"Transmembrane transport of small molecules,Metabolism,Neuronal System,"	0.032068245
C01BC03	propafenone	C0003864	arthritis	2	"Metabolism,Neuronal System,"	0.216747349
C01BC03	propafenone	C0004134	ataxia	3	"Transmembrane transport of small molecules,Metabolism,Neuronal System,"	0.056449661
C01BC03	propafenone	C0006384	bundle branch block	1	"Developmental Biology,"	0.115701545
C01BC03	propafenone	C0006444	bursitis	1	"Metabolism,"	0.406466012
C01BC03	propafenone	C0007859	neck pain	1	"Metabolism,"	0.184395481
C01BC03	propafenone	C0008031	chest pain	2	"Transmembrane transport of small molecules,Metabolism,"	0.045274779
C01BC03	propafenone	C0009806	constipation	1	"Developmental Biology,"	0.328425291
C01BC03	propafenone	C0010054	coronary artery disease	3	"Transmembrane transport of small molecules,Metabolism,Neuronal System,"	0.18608945
C01BC03	propafenone	C0011168	dysphagia	3	"Transmembrane transport of small molecules,Metabolism,Neuronal System,"	0.039905826
C01BC03	propafenone	C0011603	dermatitis	3	"Transmembrane transport of small molecules,Metabolism,Neuronal System,"	0.171868249
C01BC03	propafenone	C0011849	diabetes mellitus	3	"Transmembrane transport of small molecules,Metabolism,Neuronal System,"	0.15495955
C01BC03	propafenone	C0011991	diarrhea	1	"Transmembrane transport of small molecules,"	0.328425291
C01BC03	propafenone	C0013395	Dyspepsia	3	"Transmembrane transport of small molecules,Metabolism,Neuronal System,"	0.005976473
C01BC03	propafenone	C0015230	rash	2	"Transmembrane transport of small molecules,Metabolism,"	0.237990683
C01BC03	propafenone	C0015672	fatigue	1	"Metabolism,"	0.328425291
C01BC03	propafenone	C0017152	gastritis	2	"Transmembrane transport of small molecules,Metabolism,"	0.216747349
C01BC03	propafenone	C0017168	gastroesophageal reflux	2	"Transmembrane transport of small molecules,Metabolism,"	0.084487633
C01BC03	propafenone	C0018099	gout	1	"Metabolism,"	0.328425291
C01BC03	propafenone	C0018681	headache	3	"Transmembrane transport of small molecules,Metabolism,Neuronal System,"	0.02523486
C01BC03	propafenone	C0018790	cardiac arrest	3	"Metabolism,Neuronal System,Developmental Biology,"	0.01429639
C01BC03	propafenone	C0018802	congestive heart failure	4	"Transmembrane transport of small molecules,Metabolism,Neuronal System,Developmental Biology,"	0.013356853
C01BC03	propafenone	C0018944	hematoma	1	"Metabolism,"	0.480481736
C01BC03	propafenone	C0019080	hemorrhage	1	"Metabolism,"	0.480481736
C01BC03	propafenone	C0019158	hepatitis	3	"Transmembrane transport of small molecules,Metabolism,Neuronal System,"	0.047846512
C01BC03	propafenone	C0020443	hypercholesterolemia	2	"Transmembrane transport of small molecules,Metabolism,"	0.127151504
C01BC03	propafenone	C0020456	hyperglycemia	3	"Transmembrane transport of small molecules,Metabolism,Neuronal System,"	0.056449661
C01BC03	propafenone	C0020473	hyperlipidemia	2	"Transmembrane transport of small molecules,Metabolism,"	0.195575386
C01BC03	propafenone	C0020538	hypertension	3	"Transmembrane transport of small molecules,Metabolism,Neuronal System,"	0.115701545
C01BC03	propafenone	C0021311	infection	3	"Transmembrane transport of small molecules,Metabolism,Neuronal System,"	0.26947611
C01BC03	propafenone	C0021400	Influenza	1	"Neuronal System,"	0.57851074
C01BC03	propafenone	C0022346	jaundice	2	"Transmembrane transport of small molecules,Metabolism,"	0.013855982
C01BC03	propafenone	C0022408	arthrosis	2	"Metabolism,Neuronal System,"	0.237990683
C01BC03	propafenone	C0023211	left bundle branch block	1	"Developmental Biology,"	0.115701545
C01BC03	propafenone	C0023530	leukopenia	2	"Transmembrane transport of small molecules,Metabolism,"	0.127151504
C01BC03	propafenone	C0024115	lung disorder	3	"Transmembrane transport of small molecules,Metabolism,Neuronal System,"	0.115701545
C01BC03	propafenone	C0024117	COPD	3	"Transmembrane transport of small molecules,Metabolism,Neuronal System,"	0.078944921
C01BC03	propafenone	C0024141	lupus	2	"Transmembrane transport of small molecules,Metabolism,"	0.261891167
C01BC03	propafenone	C0024902	breast pain	1	"Metabolism,"	0.184395481
C01BC03	propafenone	C0026821	muscle cramps	1	"Metabolism,"	0.237990683
C01BC03	propafenone	C0027726	nephrotic syndrome	3	"Transmembrane transport of small molecules,Metabolism,Neuronal System,"	0.089914349
C01BC03	propafenone	C0027932	neurosis	3	"Transmembrane transport of small molecules,Metabolism,Neuronal System,"	0.005976473
C01BC03	propafenone	C0030193	pain	1	"Metabolism,"	0.328425291
C01BC03	propafenone	C0030305	pancreatitis	3	"Transmembrane transport of small molecules,Metabolism,Neuronal System,"	0.056449661
C01BC03	propafenone	C0030552	weakness	1	"Transmembrane transport of small molecules,"	0.237990683
C01BC03	propafenone	C0030920	peptic ulcer	1	"Metabolism,"	0.480481736
C01BC03	propafenone	C0031117	peripheral neuropathy	2	"Transmembrane transport of small molecules,Metabolism,"	0.149298365
C01BC03	propafenone	C0031256	petechiae	2	"Transmembrane transport of small molecules,Metabolism,"	0.084487633
C01BC03	propafenone	C0032227	pleural effusion	1	"Metabolism,"	0.370836264
C01BC03	propafenone	C0033975	psychosis	3	"Transmembrane transport of small molecules,Metabolism,Neuronal System,"	0.056449661
C01BC03	propafenone	C0034150	purpura	2	"Transmembrane transport of small molecules,Metabolism,"	0.084487633
C01BC03	propafenone	C0035078	renal failure	2	"Transmembrane transport of small molecules,Metabolism,"	0.216747349
C01BC03	propafenone	C0035309	retinopathy	1	"Metabolism,"	0.406466012
C01BC03	propafenone	C0035455	rhinitis	2	"Transmembrane transport of small molecules,Metabolism,"	0.1056024
C01BC03	propafenone	C0036572	seizures	3	"Transmembrane transport of small molecules,Metabolism,Neuronal System,"	0.018867067
C01BC03	propafenone	C0037052	sick sinus syndrome	1	"Developmental Biology,"	0.115701545
C01BC03	propafenone	C0037763	spasm	3	"Transmembrane transport of small molecules,Metabolism,Neuronal System,"	0.005976473
C01BC03	propafenone	C0038454	cerebrovascular accident	2	"Transmembrane transport of small molecules,Metabolism,"	0.421284662
C01BC03	propafenone	C0039070	syncope	3	"Transmembrane transport of small molecules,Metabolism,Neuronal System,"	0.005976473
C01BC03	propafenone	C0039231	tachycardia	1	"Developmental Biology,"	0.328425291
C01BC03	propafenone	C0040034	thrombocytopenia	2	"Transmembrane transport of small molecules,Metabolism,"	0.127151504
C01BC03	propafenone	C0040822	tremor	2	"Transmembrane transport of small molecules,Metabolism,"	0.063948848
C01BC03	propafenone	C0041912	upper respiratory tract infection	3	"Transmembrane transport of small molecules,Metabolism,Neuronal System,"	0.251494049
C01BC03	propafenone	C0042109	urticaria	1	"Metabolism,"	0.284806972
C01BC03	propafenone	C0042373	Vascular Disorders	2	"Transmembrane transport of small molecules,Metabolism,"	0.261891167
C01BC03	propafenone	C0042487	venous thrombosis	3	"Transmembrane transport of small molecules,Metabolism,Neuronal System,"	0.067242282
C01BC03	propafenone	C0042510	ventricular fibrillation	1	"Developmental Biology,"	0.184395481
C01BC03	propafenone	C0043144	wheezing	3	"Transmembrane transport of small molecules,Metabolism,Neuronal System,"	0.115701545
C01BC03	propafenone	C0085096	peripheral vascular disorder	2	"Transmembrane transport of small molecules,Metabolism,"	0.216747349
C01BC03	propafenone	C0085610	sinus bradycardia	1	"Developmental Biology,"	0.184395481
C01BC03	propafenone	C0085615	bundle branch block right	1	"Developmental Biology,"	0.115701545
C01BC03	propafenone	C0151636	ventricular extrasystoles	1	"Metabolism,"	0.115701545
C01BC03	propafenone	C0151908	dry skin	2	"Metabolism,Neuronal System,"	0.421284662
C01BC03	propafenone	C0178428	sinus arrest	2	"Metabolism,Developmental Biology,"	0.028283969
C01BC03	propafenone	C0231218	malaise	1	"Metabolism,"	0.184395481
C01BC03	propafenone	C0231528	myalgia	2	"Metabolism,Neuronal System,"	0.328425291
C01BC03	propafenone	C0239739	sore gums	1	"Metabolism,"	0.513824274
C01BC03	propafenone	C0262384	Atypical Chest Pain	2	"Transmembrane transport of small molecules,Metabolism,"	0.045274779
C01BC03	propafenone	C0428977	bradycardia	1	"Developmental Biology,"	0.184395481
C01BC03	propafenone	C0497327	dementia	3	"Transmembrane transport of small molecules,Metabolism,Neuronal System,"	0.15495955
C01BC03	propafenone	C1527304	allergic reaction	1	"Metabolism,"	0.547752516
C01BC04	flecainide	C0001824	agranulocytosis	2	"Signal Transduction,Metabolism,"	0.127151504
C01BC04	flecainide	C0002962	angina pectoris	2	"Signal Transduction,Metabolism,"	0.171868249
C01BC04	flecainide	C0003123	anorexia	3	"Signal Transduction,Metabolism,Neuronal System,"	0.032068245
C01BC04	flecainide	C0004093	asthenia	2	"Signal Transduction,Metabolism,"	0.063948848
C01BC04	flecainide	C0004134	ataxia	3	"Signal Transduction,Metabolism,Neuronal System,"	0.056449661
C01BC04	flecainide	C0004245	AV block	1	"Signal Transduction,"	0.370836264
C01BC04	flecainide	C0006266	bronchospasm	3	"Signal Transduction,Metabolism,Neuronal System,"	0.115701545
C01BC04	flecainide	C0008031	chest pain	1	"Metabolism,"	0.284806972
C01BC04	flecainide	C0009806	constipation	2	"Signal Transduction,Developmental Biology,"	0.063948848
C01BC04	flecainide	C0009951	convulsions	3	"Signal Transduction,Metabolism,Neuronal System,"	0.102140386
C01BC04	flecainide	C0010200	cough	1	"Signal Transduction,"	0.115701545
C01BC04	flecainide	C0011053	deafness	2	"Signal Transduction,Neuronal System,"	0.149298365
C01BC04	flecainide	C0011603	dermatitis	3	"Signal Transduction,Metabolism,Neuronal System,"	0.171868249
C01BC04	flecainide	C0011991	diarrhea	1	"Signal Transduction,"	0.328425291
C01BC04	flecainide	C0012833	dizziness	1	"Signal Transduction,"	0.115701545
C01BC04	flecainide	C0013395	Dyspepsia	3	"Signal Transduction,Metabolism,Neuronal System,"	0.005976473
C01BC04	flecainide	C0013404	dyspnea	1	"Signal Transduction,"	0.406466012
C01BC04	flecainide	C0013604	edema	1	"Signal Transduction,"	0.237990683
C01BC04	flecainide	C0015230	rash	2	"Signal Transduction,Metabolism,"	0.237990683
C01BC04	flecainide	C0015672	fatigue	2	"Signal Transduction,Metabolism,"	0.063948848
C01BC04	flecainide	C0016204	flatulence	1	"Signal Transduction,"	0.284806972
C01BC04	flecainide	C0018418	gynecomastia	1	"Signal Transduction,"	0.237990683
C01BC04	flecainide	C0018524	hallucinations	3	"Signal Transduction,Metabolism,Neuronal System,"	0.032068245
C01BC04	flecainide	C0018681	headache	3	"Signal Transduction,Metabolism,Neuronal System,"	0.02523486
C01BC04	flecainide	C0018790	cardiac arrest	4	"Signal Transduction,Metabolism,Neuronal System,Developmental Biology,"	0.0010763
C01BC04	flecainide	C0018802	congestive heart failure	4	"Signal Transduction,Metabolism,Neuronal System,Developmental Biology,"	0.013356853
C01BC04	flecainide	C0020456	hyperglycemia	3	"Signal Transduction,Metabolism,Neuronal System,"	0.056449661
C01BC04	flecainide	C0020538	hypertension	3	"Signal Transduction,Metabolism,Neuronal System,"	0.115701545
C01BC04	flecainide	C0022116	ischemia	3	"Signal Transduction,Metabolism,Developmental Biology,"	0.056449661
C01BC04	flecainide	C0022346	jaundice	1	"Metabolism,"	0.184395481
C01BC04	flecainide	C0023530	leukopenia	2	"Signal Transduction,Metabolism,"	0.127151504
C01BC04	flecainide	C0030193	pain	2	"Signal Transduction,Metabolism,"	0.063948848
C01BC04	flecainide	C0032285	pneumonia	2	"Signal Transduction,Metabolism,"	0.171868249
C01BC04	flecainide	C0035078	renal failure	2	"Signal Transduction,Metabolism,"	0.216747349
C01BC04	flecainide	C0039070	syncope	3	"Signal Transduction,Metabolism,Neuronal System,"	0.005976473
C01BC04	flecainide	C0040034	thrombocytopenia	2	"Signal Transduction,Metabolism,"	0.127151504
C01BC04	flecainide	C0040822	tremor	2	"Signal Transduction,Metabolism,"	0.063948848
C01BC04	flecainide	C0042109	urticaria	2	"Signal Transduction,Metabolism,"	0.045274779
C01BC04	flecainide	C0042510	ventricular fibrillation	1	"Developmental Biology,"	0.184395481
C01BC04	flecainide	C0085605	hepatic failure	1	"Signal Transduction,"	0.406466012
C01BC04	flecainide	C0085610	sinus bradycardia	1	"Developmental Biology,"	0.184395481
C01BC04	flecainide	C0151636	ventricular extrasystoles	1	"Metabolism,"	0.115701545
C01BC04	flecainide	C0151827	eye pain	2	"Signal Transduction,Metabolism,"	0.063948848
C01BC04	flecainide	C0178428	sinus arrest	2	"Metabolism,Developmental Biology,"	0.028283969
C01BC04	flecainide	C0231218	malaise	1	"Metabolism,"	0.184395481
C01BC04	flecainide	C0231528	myalgia	3	"Signal Transduction,Metabolism,Neuronal System,"	0.102140386
C01BC04	flecainide	C0235896	pulmonary infiltration	1	"Signal Transduction,"	0.184395481
C01BC04	flecainide	C0428977	bradycardia	1	"Developmental Biology,"	0.184395481
C01BC04	flecainide	C0442874	neuropathy	3	"Signal Transduction,Metabolism,Neuronal System,"	0.056449661
C01BC04	flecainide	C0700200	Presyncope	1	"Signal Transduction,"	0.115701545
C01BD01	amiodarone	C0001824	agranulocytosis	3	"Metabolism,Transmembrane transport of small molecules,Signal Transduction,"	0.054009627
C01BD01	amiodarone	C0002871	anemia	3	"Metabolism,Transmembrane transport of small molecules,Signal Transduction,"	0.127151504
C01BD01	amiodarone	C0002874	aplastic anemia	2	"Metabolism,Signal Transduction,"	0.450315443
C01BD01	amiodarone	C0002878	hemolytic anemia	3	"Metabolism,Transmembrane transport of small molecules,Signal Transduction,"	0.054009627
C01BD01	amiodarone	C0003123	anorexia	4	"Metabolism,Transmembrane transport of small molecules,Signal Transduction,Neuronal System,"	0.017063398
C01BD01	amiodarone	C0004093	asthenia	2	"Metabolism,Signal Transduction,"	0.116407414
C01BD01	amiodarone	C0004134	ataxia	4	"Metabolism,Transmembrane transport of small molecules,Signal Transduction,Neuronal System,"	0.037172213
C01BD01	amiodarone	C0004238	atrial fibrillation	5	"Developmental Biology,Metabolism,Transmembrane transport of small molecules,Signal Transduction,Neuronal System,"	0.016788756
C01BD01	amiodarone	C0004245	AV block	1	"Signal Transduction,"	0.479096596
C01BD01	amiodarone	C0006266	bronchospasm	4	"Metabolism,Transmembrane transport of small molecules,Signal Transduction,Neuronal System,"	0.092370908
C01BD01	amiodarone	C0006271	bronchiolitis	3	"Metabolism,Transmembrane transport of small molecules,Signal Transduction,"	0.088072331
C01BD01	amiodarone	C0006826	cancer	5	"Metabolism,Transmembrane transport of small molecules,Signal Transduction,Gene Expression,Neuronal System,"	0.237990683
C01BD01	amiodarone	C0007642	cellulitis	3	"Metabolism,Signal Transduction,Neuronal System,"	0.338718959
C01BD01	amiodarone	C0009806	constipation	3	"Developmental Biology,Metabolism,Signal Transduction,"	0.017855029
C01BD01	amiodarone	C0010200	cough	1	"Signal Transduction,"	0.150440794
C01BD01	amiodarone	C0011206	delirium	3	"Metabolism,Signal Transduction,Neuronal System,"	0.017855029
C01BD01	amiodarone	C0011603	dermatitis	4	"Metabolism,Transmembrane transport of small molecules,Signal Transduction,Neuronal System,"	0.153996949
C01BD01	amiodarone	C0011991	diarrhea	2	"Transmembrane transport of small molecules,Signal Transduction,"	0.116407414
C01BD01	amiodarone	C0012833	dizziness	1	"Signal Transduction,"	0.150440794
C01BD01	amiodarone	C0013395	Dyspepsia	4	"Metabolism,Transmembrane transport of small molecules,Signal Transduction,Neuronal System,"	0.001590156
C01BD01	amiodarone	C0013404	dyspnea	1	"Signal Transduction,"	0.525603988
C01BD01	amiodarone	C0013604	edema	1	"Signal Transduction,"	0.308673305
C01BD01	amiodarone	C0014518	toxic epidermal necrolysis	1	"Signal Transduction,"	0.308673305
C01BD01	amiodarone	C0015230	rash	3	"Metabolism,Transmembrane transport of small molecules,Signal Transduction,"	0.149298365
C01BD01	amiodarone	C0015672	fatigue	2	"Metabolism,Signal Transduction,"	0.116407414
C01BD01	amiodarone	C0016059	fibrosis	4	"Metabolism,Transmembrane transport of small molecules,Signal Transduction,Neuronal System,"	0.139199032
C01BD01	amiodarone	C0018021	goiter	3	"Metabolism,Transmembrane transport of small molecules,Signal Transduction,"	0.0096577
C01BD01	amiodarone	C0018188	granuloma	1	"Signal Transduction,"	0.525603988
C01BD01	amiodarone	C0018524	hallucinations	4	"Metabolism,Transmembrane transport of small molecules,Signal Transduction,Neuronal System,"	0.017063398
C01BD01	amiodarone	C0018681	headache	4	"Metabolism,Transmembrane transport of small molecules,Signal Transduction,Neuronal System,"	0.01234982
C01BD01	amiodarone	C0018790	cardiac arrest	4	"Developmental Biology,Metabolism,Signal Transduction,Neuronal System,"	0.005412971
C01BD01	amiodarone	C0018801	heart failure	5	"Developmental Biology,Metabolism,Transmembrane transport of small molecules,Signal Transduction,Neuronal System,"	0.013356853
C01BD01	amiodarone	C0018802	congestive heart failure	5	"Developmental Biology,Metabolism,Transmembrane transport of small molecules,Signal Transduction,Neuronal System,"	0.013356853
C01BD01	amiodarone	C0019080	hemorrhage	2	"Metabolism,Signal Transduction,"	0.251494049
C01BD01	amiodarone	C0019158	hepatitis	4	"Metabolism,Transmembrane transport of small molecules,Signal Transduction,Neuronal System,"	0.028968676
C01BD01	amiodarone	C0020550	hyperthyroidism	3	"Metabolism,Transmembrane transport of small molecules,Signal Transduction,"	0.149298365
C01BD01	amiodarone	C0020676	hypothyroidism	3	"Metabolism,Transmembrane transport of small molecules,Signal Transduction,"	0.088072331
C01BD01	amiodarone	C0022579	keratoderma	3	"Metabolism,Transmembrane transport of small molecules,Signal Transduction,"	0.313760073
C01BD01	amiodarone	C0022660	acute renal failure	3	"Metabolism,Transmembrane transport of small molecules,Signal Transduction,"	0.070156537
C01BD01	amiodarone	C0023211	left bundle branch block	1	"Developmental Biology,"	0.150440794
C01BD01	amiodarone	C0023890	cirrhosis	3	"Metabolism,Transmembrane transport of small molecules,Signal Transduction,"	0.195662195
C01BD01	amiodarone	C0023895	liver disease	3	"Metabolism,Transmembrane transport of small molecules,Signal Transduction,"	0.195662195
C01BD01	amiodarone	C0024115	lung disorder	4	"Metabolism,Transmembrane transport of small molecules,Signal Transduction,Neuronal System,"	0.092370908
C01BD01	amiodarone	C0024437	macular degeneration	2	"Metabolism,Signal Transduction,"	0.251494049
C01BD01	amiodarone	C0026848	myopathy	4	"Metabolism,Transmembrane transport of small molecules,Signal Transduction,Neuronal System,"	0.08005278
C01BD01	amiodarone	C0027947	neutropenia	3	"Metabolism,Transmembrane transport of small molecules,Signal Transduction,"	0.054009627
C01BD01	amiodarone	C0029134	optic neuritis	1	"Signal Transduction,"	0.370836264
C01BD01	amiodarone	C0030193	pain	2	"Metabolism,Signal Transduction,"	0.116407414
C01BD01	amiodarone	C0030305	pancreatitis	4	"Metabolism,Transmembrane transport of small molecules,Signal Transduction,Neuronal System,"	0.037172213
C01BD01	amiodarone	C0030552	weakness	1	"Transmembrane transport of small molecules,"	0.308673305
C01BD01	amiodarone	C0030591	paroxysmal ventricular tachycardia	3	"Developmental Biology,Metabolism,Signal Transduction,"	0.004189931
C01BD01	amiodarone	C0031117	peripheral neuropathy	3	"Metabolism,Transmembrane transport of small molecules,Signal Transduction,"	0.070156537
C01BD01	amiodarone	C0032231	pleurisy	1	"Signal Transduction,"	0.370836264
C01BD01	amiodarone	C0032285	pneumonia	3	"Metabolism,Transmembrane transport of small molecules,Signal Transduction,"	0.088072331
C01BD01	amiodarone	C0033860	psoriasis	4	"Metabolism,Transmembrane transport of small molecules,Signal Transduction,Neuronal System,"	0.092370908
C01BD01	amiodarone	C0034063	pulmonary edema	1	"Metabolism,"	0.370836264
C01BD01	amiodarone	C0034069	pulmonary fibrosis	4	"Metabolism,Transmembrane transport of small molecules,Signal Transduction,Neuronal System,"	0.045483364
C01BD01	amiodarone	C0035078	renal failure	3	"Metabolism,Transmembrane transport of small molecules,Signal Transduction,"	0.127151504
C01BD01	amiodarone	C0035222	ARDS	1	"Signal Transduction,"	0.525603988
C01BD01	amiodarone	C0035410	rhabdomyolysis	1	"Metabolism,"	0.237990683
C01BD01	amiodarone	C0036974	shock	2	"Metabolism,Signal Transduction,"	0.21773443
C01BD01	amiodarone	C0038325	Stevens - Johnson syndrome	1	"Signal Transduction,"	0.370836264
C01BD01	amiodarone	C0039231	tachycardia	3	"Developmental Biology,Metabolism,Signal Transduction,"	0.017855029
C01BD01	amiodarone	C0040034	thrombocytopenia	3	"Metabolism,Transmembrane transport of small molecules,Signal Transduction,"	0.054009627
C01BD01	amiodarone	C0040046	thrombophlebitis	4	"Metabolism,Transmembrane transport of small molecules,Signal Transduction,Neuronal System,"	0.045483364
C01BD01	amiodarone	C0040137	thyroid nodules	4	"Metabolism,Transmembrane transport of small molecules,Signal Transduction,Neuronal System,"	0.008245512
C01BD01	amiodarone	C0040822	tremor	3	"Metabolism,Transmembrane transport of small molecules,Signal Transduction,"	0.017855029
C01BD01	amiodarone	C0042384	vasculitis	2	"Transmembrane transport of small molecules,Signal Transduction,"	0.21773443
C01BD01	amiodarone	C0042487	venous thrombosis	4	"Metabolism,Transmembrane transport of small molecules,Signal Transduction,Neuronal System,"	0.045483364
C01BD01	amiodarone	C0043144	wheezing	4	"Metabolism,Transmembrane transport of small molecules,Signal Transduction,Neuronal System,"	0.092370908
C01BD01	amiodarone	C0085610	sinus bradycardia	1	"Developmental Biology,"	0.237990683
C01BD01	amiodarone	C0085786	fibrosing alveolitis	4	"Metabolism,Transmembrane transport of small molecules,Signal Transduction,Neuronal System,"	0.045483364
C01BD01	amiodarone	C0178428	sinus arrest	2	"Developmental Biology,Metabolism,"	0.053566802
C01BD01	amiodarone	C0231218	malaise	1	"Metabolism,"	0.237990683
C01BD01	amiodarone	C0242184	hypoxia	5	"Developmental Biology,Metabolism,Transmembrane transport of small molecules,Signal Transduction,Neuronal System,"	0.065788838
C01BD01	amiodarone	C0428977	bradycardia	1	"Developmental Biology,"	0.237990683
C01BD01	amiodarone	C0442874	neuropathy	4	"Metabolism,Transmembrane transport of small molecules,Signal Transduction,Neuronal System,"	0.037172213
C01BD01	amiodarone	C0456909	blindness	1	"Metabolism,"	0.308673305
C01BD01	amiodarone	C0549473	thyroid cancer	5	"Metabolism,Transmembrane transport of small molecules,Signal Transduction,Gene Expression,Neuronal System,"	0.04850229
C01BD01	amiodarone	C0851578	sleep disorder	1	"Signal Transduction,"	0.308673305
C01BD01	amiodarone	C1565489	renal insufficiency	2	"Metabolism,Signal Transduction,"	0.14993944
C01CA24	epinephrine	C0002962	angina pectoris	3	"Transmembrane transport of small molecules,Metabolism,Signal Transduction,"	0.15956389
C01CA24	epinephrine	C0003811	arrhythmia	2	"Signal Transduction,Membrane Trafficking,"	0.127151504
C01CA24	epinephrine	C0007784	cerebral hemorrhage	5	"Transmembrane transport of small molecules,Metabolism,Signal Transduction,Membrane Trafficking,Gene Expression,"	0.118796532
C01CA24	epinephrine	C0010054	coronary artery disease	6	"Neuronal System,Transmembrane transport of small molecules,Metabolism,Signal Transduction,Membrane Trafficking,Gene Expression,"	0.050647719
C01CA24	epinephrine	C0012833	dizziness	1	"Signal Transduction,"	0.18608945
C01CA24	epinephrine	C0018681	headache	4	"Neuronal System,Transmembrane transport of small molecules,Metabolism,Signal Transduction,"	0.031980099
C01CA24	epinephrine	C0018799	heart disease	5	"Neuronal System,Transmembrane transport of small molecules,Metabolism,Signal Transduction,Gene Expression,"	0.086562045
C01CA24	epinephrine	C0019080	hemorrhage	2	"Metabolism,Signal Transduction,"	0.350761038
C01CA24	epinephrine	C0020538	hypertension	8	"Amine compound SLC transporters,Neuronal System,Transmembrane transport of small molecules,Metabolism,Signal Transduction,Hemostasis,Membrane Trafficking,Gene Expression,"	0.000358767
C01CA24	epinephrine	C0020550	hyperthyroidism	4	"Transmembrane transport of small molecules,Metabolism,Signal Transduction,Gene Expression,"	0.091239207
C01CA24	epinephrine	C0030552	weakness	1	"Transmembrane transport of small molecules,"	0.370836264
C01CA24	epinephrine	C0040822	tremor	3	"Transmembrane transport of small molecules,Metabolism,Signal Transduction,"	0.034804726
C01DA02	nitroglycerin	C0004093	asthenia	3	"Metabolism,Signal Transduction,Hemostasis,"	0.02523486
C01DA02	nitroglycerin	C0011603	dermatitis	6	"Metabolism,Transmembrane transport of small molecules,Signal Transduction,Disease,Membrane Trafficking,Hemostasis,"	0.018983405
C01DA02	nitroglycerin	C0012833	dizziness	1	"Signal Transduction,"	0.171336141
C01DA02	nitroglycerin	C0013404	dyspnea	3	"Signal Transduction,Disease,Hemostasis,"	0.056449661
C01DA02	nitroglycerin	C0013595	eczema	5	"Metabolism,Transmembrane transport of small molecules,Signal Transduction,Disease,Hemostasis,"	0.017063398
C01DA02	nitroglycerin	C0015230	rash	5	"Metabolism,Transmembrane transport of small molecules,Signal Transduction,Disease,Hemostasis,"	0.012940659
C01DA02	nitroglycerin	C0016382	flushing	2	"Metabolism,Neuronal System,"	0.032068245
C01DA02	nitroglycerin	C0018681	headache	5	"Metabolism,Transmembrane transport of small molecules,Signal Transduction,Disease,Hemostasis,"	0.002959825
C01DA02	nitroglycerin	C0018799	heart disease	5	"Metabolism,Transmembrane transport of small molecules,Signal Transduction,Disease,Hemostasis,"	0.050135711
C01DA02	nitroglycerin	C0021311	infection	6	"Metabolism,Transmembrane transport of small molecules,Signal Transduction,Disease,Membrane Trafficking,Hemostasis,"	0.054729553
C01DA02	nitroglycerin	C0022660	acute renal failure	5	"Metabolism,Transmembrane transport of small molecules,Signal Transduction,Disease,Hemostasis,"	0.002959825
C01DA02	nitroglycerin	C0025637	methemoglobinemia	2	"Metabolism,Hemostasis,"	0.032068245
C01DA02	nitroglycerin	C0030552	weakness	1	"Transmembrane transport of small molecules,"	0.338718959
C01DA02	nitroglycerin	C0035455	rhinitis	5	"Metabolism,Transmembrane transport of small molecules,Signal Transduction,Disease,Hemostasis,"	0.001044951
C01DA02	nitroglycerin	C0036974	shock	4	"Metabolism,Signal Transduction,Disease,Hemostasis,"	0.01429639
C01DA02	nitroglycerin	C0039070	syncope	4	"Metabolism,Transmembrane transport of small molecules,Signal Transduction,Hemostasis,"	0.002719535
C01DA02	nitroglycerin	C0039231	tachycardia	2	"Metabolism,Signal Transduction,"	0.145891635
C01DA02	nitroglycerin	C0042373	Vascular Disorders	5	"Metabolism,Transmembrane transport of small molecules,Signal Transduction,Disease,Hemostasis,"	0.017063398
C01DA02	nitroglycerin	C0085649	peripheral edema	2	"Signal Transduction,Hemostasis,"	0.066915349
C01DA02	nitroglycerin	C0917798	cerebral ischemia	5	"Metabolism,Transmembrane transport of small molecules,Signal Transduction,Disease,Hemostasis,"	0.006538705
C01DA02	nitroglycerin	C1527304	allergic reaction	4	"Metabolism,Signal Transduction,Disease,Hemostasis,"	0.038369816
C01DA08	isosorbide dinitrate	C0018681	headache	2	"Metabolism,Hemostasis,"	0.046647303
C01DA08	isosorbide dinitrate	C0020538	hypertension	2	"Metabolism,Hemostasis,"	0.130407635
C01DA08	isosorbide dinitrate	C0025637	methemoglobinemia	2	"Metabolism,Hemostasis,"	0.004193932
C01DA08	isosorbide dinitrate	C0039070	syncope	2	"Metabolism,Hemostasis,"	0.018867067
C01EB03	indomethacin	C0001122	acidosis	2	"Metabolism,Transmembrane transport of small molecules,"	0.350761038
C01EB03	indomethacin	C0001824	agranulocytosis	4	"Metabolism,Transmembrane transport of small molecules,Hemostasis,Signal Transduction,"	0.021792216
C01EB03	indomethacin	C0002792	anaphylaxis	4	"Metabolism,Hemostasis,Signal Transduction,Gene Expression,"	0.021792216
C01EB03	indomethacin	C0002871	anemia	7	"Metabolism,Transmembrane transport of small molecules,Hemostasis,Disease,Signal Transduction,Gene Expression,Developmental Biology,"	0.000338992
C01EB03	indomethacin	C0002874	aplastic anemia	5	"Metabolism,Hemostasis,Signal Transduction,Gene Expression,Developmental Biology,"	0.038824804
C01EB03	indomethacin	C0002878	hemolytic anemia	5	"Metabolism,Transmembrane transport of small molecules,Hemostasis,Signal Transduction,Developmental Biology,"	0.003226968
C01EB03	indomethacin	C0003123	anorexia	4	"Metabolism,Transmembrane transport of small molecules,Signal Transduction,Developmental Biology,"	0.043623636
C01EB03	indomethacin	C0003811	arrhythmia	1	"Signal Transduction,"	0.443951636
C01EB03	indomethacin	C0004096	asthma	7	"Metabolism,Transmembrane transport of small molecules,Hemostasis,Disease,Signal Transduction,Gene Expression,Developmental Biology,"	0.0030794
C01EB03	indomethacin	C0005779	Clotting	2	"Hemostasis,Signal Transduction,"	0.172987633
C01EB03	indomethacin	C0007097	carcinoma	8	"Metabolism,Steroid hormones,Transmembrane transport of small molecules,Hemostasis,Disease,Signal Transduction,Gene Expression,Developmental Biology,"	0.031798356
C01EB03	indomethacin	C0008031	chest pain	3	"Metabolism,Transmembrane transport of small molecules,Hemostasis,"	0.018867067
C01EB03	indomethacin	C0009324	ulcerative colitis	7	"Metabolism,Transmembrane transport of small molecules,Hemostasis,Disease,Signal Transduction,Gene Expression,Developmental Biology,"	0.00231856
C01EB03	indomethacin	C0009806	constipation	2	"Metabolism,Signal Transduction,"	0.172987633
C01EB03	indomethacin	C0009951	convulsions	6	"Metabolism,Transmembrane transport of small molecules,Hemostasis,Signal Transduction,Gene Expression,Developmental Biology,"	0.014155919
C01EB03	indomethacin	C0011053	deafness	3	"Hemostasis,Signal Transduction,Developmental Biology,"	0.130407635
C01EB03	indomethacin	C0011991	diarrhea	4	"Metabolism,Transmembrane transport of small molecules,Disease,Signal Transduction,"	0.004193932
C01EB03	indomethacin	C0012833	dizziness	1	"Signal Transduction,"	0.18608945
C01EB03	indomethacin	C0013362	dysarthria	3	"Metabolism,Signal Transduction,Developmental Biology,"	0.102814534
C01EB03	indomethacin	C0013395	Dyspepsia	4	"Metabolism,Transmembrane transport of small molecules,Hemostasis,Signal Transduction,"	0.004193932
C01EB03	indomethacin	C0013404	dyspnea	2	"Hemostasis,Signal Transduction,"	0.264706117
C01EB03	indomethacin	C0013604	edema	2	"Hemostasis,Signal Transduction,"	0.081642082
C01EB03	indomethacin	C0014356	enterocolitis	4	"Metabolism,Transmembrane transport of small molecules,Hemostasis,Signal Transduction,"	0.021792216
C01EB03	indomethacin	C0014518	toxic epidermal necrolysis	1	"Signal Transduction,"	0.370836264
C01EB03	indomethacin	C0014544	epilepsy	6	"Metabolism,Transmembrane transport of small molecules,Hemostasis,Signal Transduction,Gene Expression,Developmental Biology,"	0.002782707
C01EB03	indomethacin	C0015230	rash	6	"Metabolism,Transmembrane transport of small molecules,Hemostasis,Signal Transduction,Gene Expression,Developmental Biology,"	0.004193932
C01EB03	indomethacin	C0015672	fatigue	4	"Metabolism,Hemostasis,Signal Transduction,Gene Expression,"	0.004193932
C01EB03	indomethacin	C0016204	flatulence	3	"Hemostasis,Signal Transduction,Developmental Biology,"	0.018867067
C01EB03	indomethacin	C0018418	gynecomastia	3	"Metabolism,Steroid hormones,Signal Transduction,"	0.00795742
C01EB03	indomethacin	C0018681	headache	4	"Metabolism,Transmembrane transport of small molecules,Hemostasis,Signal Transduction,"	0.031980099
C01EB03	indomethacin	C0018802	congestive heart failure	6	"Metabolism,Transmembrane transport of small molecules,Hemostasis,Signal Transduction,Gene Expression,Developmental Biology,"	0.010607558
C01EB03	indomethacin	C0018834	heartburn	4	"Metabolism,Transmembrane transport of small molecules,Hemostasis,Signal Transduction,"	0.004193932
C01EB03	indomethacin	C0019080	hemorrhage	4	"Metabolism,Hemostasis,Signal Transduction,Developmental Biology,"	0.031980099
C01EB03	indomethacin	C0020456	hyperglycemia	7	"Metabolism,Transmembrane transport of small molecules,Hemostasis,Disease,Signal Transduction,Gene Expression,Developmental Biology,"	0.000533702
C01EB03	indomethacin	C0020517	hypersensitivity	4	"Metabolism,Hemostasis,Signal Transduction,Developmental Biology,"	0.073456997
C01EB03	indomethacin	C0020538	hypertension	7	"Metabolism,Steroid hormones,Transmembrane transport of small molecules,Hemostasis,Signal Transduction,Gene Expression,Developmental Biology,"	0.0030794
C01EB03	indomethacin	C0020542	pulmonary hypertension	5	"Metabolism,Hemostasis,Signal Transduction,Gene Expression,Developmental Biology,"	0.005412971
C01EB03	indomethacin	C0020615	hypoglycemia	6	"Metabolism,Transmembrane transport of small molecules,Hemostasis,Signal Transduction,Gene Expression,Developmental Biology,"	0.001207603
C01EB03	indomethacin	C0021311	infection	8	"Metabolism,Steroid hormones,Transmembrane transport of small molecules,Hemostasis,Disease,Signal Transduction,Gene Expression,Developmental Biology,"	0.004988719
C01EB03	indomethacin	C0022346	jaundice	2	"Metabolism,Transmembrane transport of small molecules,"	0.039905826
C01EB03	indomethacin	C0023418	leukemia	7	"Metabolism,Transmembrane transport of small molecules,Hemostasis,Disease,Signal Transduction,Gene Expression,Developmental Biology,"	0.017383228
C01EB03	indomethacin	C0023530	leukopenia	4	"Metabolism,Transmembrane transport of small molecules,Hemostasis,Signal Transduction,"	0.021792216
C01EB03	indomethacin	C0027707	interstitial nephritis	4	"Metabolism,Hemostasis,Signal Transduction,Developmental Biology,"	0.031980099
C01EB03	indomethacin	C0027726	nephrotic syndrome	8	"Metabolism,Steroid hormones,Transmembrane transport of small molecules,Hemostasis,Disease,Signal Transduction,Gene Expression,Developmental Biology,"	0.000198702
C01EB03	indomethacin	C0030920	peptic ulcer	6	"Metabolism,Hemostasis,Disease,Signal Transduction,Gene Expression,Developmental Biology,"	0.000692668
C01EB03	indomethacin	C0031117	peripheral neuropathy	4	"Metabolism,Transmembrane transport of small molecules,Hemostasis,Signal Transduction,"	0.031980099
C01EB03	indomethacin	C0031256	petechiae	4	"Metabolism,Transmembrane transport of small molecules,Signal Transduction,Developmental Biology,"	0.008245512
C01EB03	indomethacin	C0033687	proteinuria	3	"Hemostasis,Signal Transduction,Gene Expression,"	0.102814534
C01EB03	indomethacin	C0034063	pulmonary edema	3	"Metabolism,Hemostasis,Gene Expression,"	0.018867067
C01EB03	indomethacin	C0034150	purpura	4	"Metabolism,Transmembrane transport of small molecules,Signal Transduction,Developmental Biology,"	0.008245512
C01EB03	indomethacin	C0035078	renal failure	5	"Metabolism,Transmembrane transport of small molecules,Hemostasis,Signal Transduction,Developmental Biology,"	0.017063398
C01EB03	indomethacin	C0035344	retrolental fibroplasia	2	"Metabolism,Hemostasis,"	0.081642082
C01EB03	indomethacin	C0036572	seizures	4	"Metabolism,Transmembrane transport of small molecules,Signal Transduction,Developmental Biology,"	0.021792216
C01EB03	indomethacin	C0036974	shock	4	"Metabolism,Hemostasis,Signal Transduction,Gene Expression,"	0.021792216
C01EB03	indomethacin	C0038325	Stevens - Johnson syndrome	1	"Signal Transduction,"	0.443951636
C01EB03	indomethacin	C0039070	syncope	4	"Metabolism,Transmembrane transport of small molecules,Hemostasis,Signal Transduction,"	0.004193932
C01EB03	indomethacin	C0039231	tachycardia	3	"Metabolism,Hemostasis,Signal Transduction,"	0.034804726
C01EB03	indomethacin	C0040046	thrombophlebitis	6	"Metabolism,Transmembrane transport of small molecules,Hemostasis,Signal Transduction,Gene Expression,Developmental Biology,"	0.005821405
C01EB03	indomethacin	C0041582	ulcer	6	"Metabolism,Hemostasis,Disease,Signal Transduction,Gene Expression,Developmental Biology,"	0.000358767
C01EB03	indomethacin	C0041948	uremia	6	"Metabolism,Transmembrane transport of small molecules,Hemostasis,Signal Transduction,Gene Expression,Developmental Biology,"	0.004193932
C01EB03	indomethacin	C0042109	urticaria	3	"Metabolism,Hemostasis,Signal Transduction,"	0.018867067
C01EB03	indomethacin	C0042384	vasculitis	3	"Transmembrane transport of small molecules,Signal Transduction,Gene Expression,"	0.102814534
C01EB03	indomethacin	C0151971	intestinal ulcer	3	"Metabolism,Hemostasis,Signal Transduction,"	0.018867067
C01EB03	indomethacin	C0231218	malaise	1	"Metabolism,"	0.285213984
C01EB03	indomethacin	C0232726	tenesmus	6	"Metabolism,Steroid hormones,Hemostasis,Signal Transduction,Gene Expression,Developmental Biology,"	0.017865996
C01EB03	indomethacin	C0242422	Parkinson	7	"Metabolism,Transmembrane transport of small molecules,Hemostasis,Disease,Signal Transduction,Gene Expression,Developmental Biology,"	0.0030794
C01EB03	indomethacin	C0728731	prematurity	4	"Hemostasis,Signal Transduction,Gene Expression,Developmental Biology,"	0.01429639
C01EB03	indomethacin	C1565489	renal insufficiency	2	"Metabolism,Signal Transduction,"	0.21773443
C02AC01	clonidine	C0003123	anorexia	5	"Transmembrane transport of small molecules,Neuronal System,Metabolism,Signal Transduction,Amine compound SLC transporters,"	0.002164057
C02AC01	clonidine	C0003811	arrhythmia	1	"Signal Transduction,"	0.370836264
C02AC01	clonidine	C0004093	asthenia	2	"Metabolism,Signal Transduction,"	0.116407414
C02AC01	clonidine	C0004245	AV block	1	"Signal Transduction,"	0.479096596
C02AC01	clonidine	C0008031	chest pain	2	"Transmembrane transport of small molecules,Metabolism,"	0.084487633
C02AC01	clonidine	C0009806	constipation	2	"Metabolism,Signal Transduction,"	0.116407414
C02AC01	clonidine	C0011206	delirium	3	"Neuronal System,Metabolism,Signal Transduction,"	0.017855029
C02AC01	clonidine	C0011570	mental depression	6	"Transmembrane transport of small molecules,Neuronal System,Hemostasis,Metabolism,Signal Transduction,Amine compound SLC transporters,"	0.000413239
C02AC01	clonidine	C0012833	dizziness	1	"Signal Transduction,"	0.150440794
C02AC01	clonidine	C0013404	dyspnea	1	"Signal Transduction,"	0.525603988
C02AC01	clonidine	C0013604	edema	1	"Signal Transduction,"	0.308673305
C02AC01	clonidine	C0015230	rash	3	"Transmembrane transport of small molecules,Metabolism,Signal Transduction,"	0.149298365
C02AC01	clonidine	C0015672	fatigue	2	"Metabolism,Signal Transduction,"	0.116407414
C02AC01	clonidine	C0018418	gynecomastia	2	"Metabolism,Signal Transduction,"	0.053566802
C02AC01	clonidine	C0018524	hallucinations	4	"Transmembrane transport of small molecules,Neuronal System,Metabolism,Signal Transduction,"	0.017063398
C02AC01	clonidine	C0018681	headache	4	"Transmembrane transport of small molecules,Neuronal System,Metabolism,Signal Transduction,"	0.01234982
C02AC01	clonidine	C0018802	congestive heart failure	4	"Transmembrane transport of small molecules,Neuronal System,Metabolism,Signal Transduction,"	0.066915349
C02AC01	clonidine	C0019158	hepatitis	4	"Transmembrane transport of small molecules,Neuronal System,Metabolism,Signal Transduction,"	0.028968676
C02AC01	clonidine	C0020453	hyperesthesia	3	"Transmembrane transport of small molecules,Metabolism,Signal Transduction,"	0.054009627
C02AC01	clonidine	C0020565	breast enlargement	2	"Metabolism,Signal Transduction,"	0.38109472
C02AC01	clonidine	C0021311	infection	4	"Transmembrane transport of small molecules,Neuronal System,Metabolism,Signal Transduction,"	0.272631196
C02AC01	clonidine	C0023218	leg cramps	1	"Signal Transduction,"	0.237990683
C02AC01	clonidine	C0025289	meningitis	3	"Transmembrane transport of small molecules,Metabolism,Signal Transduction,"	0.039905826
C02AC01	clonidine	C0026821	muscle cramps	2	"Metabolism,Signal Transduction,"	0.053566802
C02AC01	clonidine	C0030552	weakness	1	"Transmembrane transport of small molecules,"	0.308673305
C02AC01	clonidine	C0030583	parotitis	1	"Signal Transduction,"	0.237990683
C02AC01	clonidine	C0038454	cerebrovascular accident	3	"Transmembrane transport of small molecules,Metabolism,Signal Transduction,"	0.338718959
C02AC01	clonidine	C0039070	syncope	4	"Transmembrane transport of small molecules,Neuronal System,Metabolism,Signal Transduction,"	0.001590156
C02AC01	clonidine	C0039231	tachycardia	2	"Metabolism,Signal Transduction,"	0.116407414
C02AC01	clonidine	C0040034	thrombocytopenia	3	"Transmembrane transport of small molecules,Metabolism,Signal Transduction,"	0.054009627
C02AC01	clonidine	C0042029	urinary tract infection	1	"Signal Transduction,"	0.479096596
C02AC01	clonidine	C0042109	urticaria	2	"Metabolism,Signal Transduction,"	0.084487633
C02AC01	clonidine	C0085610	sinus bradycardia	1	"Neuronal System,"	0.237990683
C02AC01	clonidine	C0162834	hyperpigmentation	1	"Signal Transduction,"	0.237990683
C02AC01	clonidine	C0231218	malaise	1	"Metabolism,"	0.237990683
C02AC01	clonidine	C0428977	bradycardia	1	"Neuronal System,"	0.237990683
C02AC01	clonidine	C1527304	allergic reaction	2	"Metabolism,Signal Transduction,"	0.317392528
C02CA01	prazosin	C0002962	angina pectoris	5	"Transmembrane transport of small molecules,Metabolism,Signal Transduction,Developmental Biology,Immune System,"	0.013855982
C02CA01	prazosin	C0004093	asthenia	3	"Metabolism,Signal Transduction,Immune System,"	0.045274779
C02CA01	prazosin	C0006266	bronchospasm	7	"Neuronal System,Transmembrane transport of small molecules,Metabolism,Signal Transduction,Developmental Biology,Cell Cycle,Immune System,"	0.007353483
C02CA01	prazosin	C0008031	chest pain	2	"Transmembrane transport of small molecules,Metabolism,"	0.149298365
C02CA01	prazosin	C0009763	conjunctivitis	2	"Signal Transduction,Immune System,"	0.149298365
C02CA01	prazosin	C0009806	constipation	4	"Transmembrane transport of small molecules,Metabolism,Signal Transduction,Immune System,"	0.005976473
C02CA01	prazosin	C0010200	cough	1	"Signal Transduction,"	0.203227398
C02CA01	prazosin	C0011053	deafness	3	"Neuronal System,Signal Transduction,Developmental Biology,"	0.163946096
C02CA01	prazosin	C0011168	dysphagia	5	"Neuronal System,Transmembrane transport of small molecules,Metabolism,Signal Transduction,Immune System,"	0.019307791
C02CA01	prazosin	C0011991	diarrhea	2	"Transmembrane transport of small molecules,Signal Transduction,"	0.203227398
C02CA01	prazosin	C0012833	dizziness	1	"Signal Transduction,"	0.203227398
C02CA01	prazosin	C0013395	Dyspepsia	4	"Neuronal System,Transmembrane transport of small molecules,Metabolism,Signal Transduction,"	0.005976473
C02CA01	prazosin	C0013404	dyspnea	2	"Signal Transduction,Immune System,"	0.301619071
C02CA01	prazosin	C0013604	edema	2	"Signal Transduction,Immune System,"	0.096467702
C02CA01	prazosin	C0015230	rash	6	"Transmembrane transport of small molecules,Metabolism,Signal Transduction,Developmental Biology,Cell Cycle,Immune System,"	0.00795742
C02CA01	prazosin	C0015672	fatigue	3	"Metabolism,Signal Transduction,Immune System,"	0.045274779
C02CA01	prazosin	C0016204	flatulence	3	"Signal Transduction,Developmental Biology,Immune System,"	0.02523486
C02CA01	prazosin	C0018418	gynecomastia	2	"Metabolism,Signal Transduction,"	0.096467702
C02CA01	prazosin	C0018524	hallucinations	6	"Neuronal System,Transmembrane transport of small molecules,Metabolism,Signal Transduction,Developmental Biology,Cell Cycle,"	0.002225103
C02CA01	prazosin	C0018681	headache	5	"Neuronal System,Transmembrane transport of small molecules,Metabolism,Signal Transduction,Immune System,"	0.00864676
C02CA01	prazosin	C0019080	hemorrhage	4	"Metabolism,Signal Transduction,Developmental Biology,Immune System,"	0.045274779
C02CA01	prazosin	C0023218	leg cramps	2	"Signal Transduction,Developmental Biology,"	0.046647303
C02CA01	prazosin	C0023646	lichen planus	3	"Metabolism,Signal Transduction,Immune System,"	0.045274779
C02CA01	prazosin	C0027404	Narcolepsy	6	"Neuronal System,Transmembrane transport of small molecules,Metabolism,Signal Transduction,Developmental Biology,Immune System,"	0.002225103
C02CA01	prazosin	C0027424	nasal congestion	5	"Transmembrane transport of small molecules,Metabolism,Signal Transduction,Developmental Biology,Immune System,"	0.002959825
C02CA01	prazosin	C0030193	pain	4	"Metabolism,Signal Transduction,Developmental Biology,Immune System,"	0.005976473
C02CA01	prazosin	C0030305	pancreatitis	7	"Neuronal System,Transmembrane transport of small molecules,Metabolism,Signal Transduction,Developmental Biology,Cell Cycle,Immune System,"	0.00129975
C02CA01	prazosin	C0030552	weakness	2	"Transmembrane transport of small molecules,Developmental Biology,"	0.096467702
C02CA01	prazosin	C0033117	priapism	1	"Signal Transduction,"	0.400329695
C02CA01	prazosin	C0035309	retinopathy	3	"Metabolism,Developmental Biology,Immune System,"	0.098996855
C02CA01	prazosin	C0035455	rhinitis	5	"Transmembrane transport of small molecules,Metabolism,Signal Transduction,Developmental Biology,Immune System,"	0.002959825
C02CA01	prazosin	C0039070	syncope	4	"Neuronal System,Transmembrane transport of small molecules,Metabolism,Signal Transduction,"	0.005976473
C02CA01	prazosin	C0039231	tachycardia	3	"Metabolism,Signal Transduction,Immune System,"	0.045274779
C02CA01	prazosin	C0042024	urinary incontinence	1	"Signal Transduction,"	0.551115222
C02CA01	prazosin	C0042109	urticaria	3	"Metabolism,Signal Transduction,Immune System,"	0.02523486
C02CA01	prazosin	C0042384	vasculitis	3	"Transmembrane transport of small molecules,Signal Transduction,Immune System,"	0.130407635
C02CA01	prazosin	C0086543	cataract	2	"Cell Cycle,Immune System,"	0.543834716
C02CA01	prazosin	C0151827	eye pain	3	"Metabolism,Signal Transduction,Immune System,"	0.045274779
C02CA01	prazosin	C0231218	malaise	1	"Metabolism,"	0.310539703
C02CA01	prazosin	C0231528	myalgia	6	"Neuronal System,Metabolism,Signal Transduction,Developmental Biology,Cell Cycle,Immune System,"	0.025757607
C02CA01	prazosin	C1527304	allergic reaction	3	"Metabolism,Signal Transduction,Immune System,"	0.236564525
C02CA04	doxazosin	C0002940	aneurysm	3	"Metabolism,Signal Transduction,Immune System,"	0.122770489
C02CA04	doxazosin	C0002962	angina pectoris	4	"Metabolism,Signal Transduction,Immune System,Transmembrane transport of small molecules,"	0.028283969
C02CA04	doxazosin	C0003123	anorexia	5	"Metabolism,Signal Transduction,Immune System,Transmembrane transport of small molecules,Neuronal System,"	0.004530929
C02CA04	doxazosin	C0003811	arrhythmia	1	"Signal Transduction,"	0.406466012
C02CA04	doxazosin	C0003864	arthritis	5	"Cell Cycle,Metabolism,Signal Transduction,Immune System,Neuronal System,"	0.00915371
C02CA04	doxazosin	C0004093	asthenia	3	"Metabolism,Signal Transduction,Immune System,"	0.02523486
C02CA04	doxazosin	C0004134	ataxia	5	"Cell Cycle,Metabolism,Signal Transduction,Transmembrane transport of small molecules,Neuronal System,"	0.012940659
C02CA04	doxazosin	C0004238	atrial fibrillation	6	"Cell Cycle,Metabolism,Signal Transduction,Immune System,Transmembrane transport of small molecules,Neuronal System,"	0.005976473
C02CA04	doxazosin	C0006266	bronchospasm	6	"Cell Cycle,Metabolism,Signal Transduction,Immune System,Transmembrane transport of small molecules,Neuronal System,"	0.008012113
C02CA04	doxazosin	C0006277	bronchitis	1	"Signal Transduction,"	0.470525389
C02CA04	doxazosin	C0007097	carcinoma	6	"Cell Cycle,Metabolism,Signal Transduction,Immune System,Transmembrane transport of small molecules,Neuronal System,"	0.189017689
C02CA04	doxazosin	C0007820	cerebrovascular disorder	6	"Cell Cycle,Metabolism,Signal Transduction,Immune System,Transmembrane transport of small molecules,Neuronal System,"	0.016266601
C02CA04	doxazosin	C0008031	chest pain	2	"Metabolism,Transmembrane transport of small molecules,"	0.1056024
C02CA04	doxazosin	C0008350	cholelithiasis	4	"Metabolism,Signal Transduction,Immune System,Transmembrane transport of small molecules,"	0.01429639
C02CA04	doxazosin	C0009763	conjunctivitis	2	"Signal Transduction,Immune System,"	0.1056024
C02CA04	doxazosin	C0009806	constipation	3	"Metabolism,Signal Transduction,Immune System,"	0.02523486
C02CA04	doxazosin	C0009951	convulsions	6	"Cell Cycle,Metabolism,Signal Transduction,Immune System,Transmembrane transport of small molecules,Neuronal System,"	0.005976473
C02CA04	doxazosin	C0010200	cough	1	"Signal Transduction,"	0.171336141
C02CA04	doxazosin	C0010692	cystitis	3	"Cell Cycle,Signal Transduction,Immune System,"	0.056449661
C02CA04	doxazosin	C0011053	deafness	2	"Signal Transduction,Neuronal System,"	0.301619071
C02CA04	doxazosin	C0011603	dermatitis	6	"Cell Cycle,Metabolism,Signal Transduction,Immune System,Transmembrane transport of small molecules,Neuronal System,"	0.018983405
C02CA04	doxazosin	C0011991	diarrhea	2	"Signal Transduction,Transmembrane transport of small molecules,"	0.145891635
C02CA04	doxazosin	C0012813	diverticulitis	2	"Signal Transduction,Immune System,"	0.185690178
C02CA04	doxazosin	C0012833	dizziness	1	"Signal Transduction,"	0.171336141
C02CA04	doxazosin	C0013395	Dyspepsia	4	"Metabolism,Signal Transduction,Transmembrane transport of small molecules,Neuronal System,"	0.002719535
C02CA04	doxazosin	C0013404	dyspnea	2	"Signal Transduction,Immune System,"	0.22545498
C02CA04	doxazosin	C0013595	eczema	5	"Cell Cycle,Metabolism,Signal Transduction,Immune System,Transmembrane transport of small molecules,"	0.017063398
C02CA04	doxazosin	C0013604	edema	2	"Signal Transduction,Immune System,"	0.066915349
C02CA04	doxazosin	C0014868	esophagitis	2	"Cell Cycle,Immune System,"	0.145891635
C02CA04	doxazosin	C0015230	rash	5	"Cell Cycle,Metabolism,Signal Transduction,Immune System,Transmembrane transport of small molecules,"	0.012940659
C02CA04	doxazosin	C0015393	Eye Abnormality	2	"Signal Transduction,Immune System,"	0.145891635
C02CA04	doxazosin	C0015672	fatigue	3	"Metabolism,Signal Transduction,Immune System,"	0.02523486
C02CA04	doxazosin	C0016204	flatulence	2	"Signal Transduction,Immune System,"	0.1056024
C02CA04	doxazosin	C0017574	gingivitis	1	"Cell Cycle,"	0.578707339
C02CA04	doxazosin	C0018099	gout	3	"Metabolism,Signal Transduction,Immune System,"	0.02523486
C02CA04	doxazosin	C0018418	gynecomastia	2	"Metabolism,Signal Transduction,"	0.066915349
C02CA04	doxazosin	C0018681	headache	5	"Metabolism,Signal Transduction,Immune System,Transmembrane transport of small molecules,Neuronal System,"	0.002959825
C02CA04	doxazosin	C0018801	heart failure	6	"Cell Cycle,Metabolism,Signal Transduction,Immune System,Transmembrane transport of small molecules,Neuronal System,"	0.004725617
C02CA04	doxazosin	C0019158	hepatitis	5	"Metabolism,Signal Transduction,Immune System,Transmembrane transport of small molecules,Neuronal System,"	0.00915371
C02CA04	doxazosin	C0019348	herpes simplex	4	"Cell Cycle,Signal Transduction,Immune System,Neuronal System,"	0.145988169
C02CA04	doxazosin	C0019360	herpes zoster	2	"Metabolism,Signal Transduction,"	0.145891635
C02CA04	doxazosin	C0020456	hyperglycemia	5	"Metabolism,Signal Transduction,Immune System,Transmembrane transport of small molecules,Neuronal System,"	0.012940659
C02CA04	doxazosin	C0020517	hypersensitivity	3	"Metabolism,Signal Transduction,Immune System,"	0.173104526
C02CA04	doxazosin	C0021311	infection	6	"Cell Cycle,Metabolism,Signal Transduction,Immune System,Transmembrane transport of small molecules,Neuronal System,"	0.054729553
C02CA04	doxazosin	C0021400	Influenza	3	"Signal Transduction,Immune System,Neuronal System,"	0.173104526
C02CA04	doxazosin	C0022116	ischemia	4	"Metabolism,Signal Transduction,Immune System,Transmembrane transport of small molecules,"	0.061472634
C02CA04	doxazosin	C0022346	jaundice	2	"Metabolism,Transmembrane transport of small molecules,"	0.032068245
C02CA04	doxazosin	C0022650	kidney calculus	3	"Metabolism,Signal Transduction,Transmembrane transport of small molecules,"	0.039905826
C02CA04	doxazosin	C0023218	leg cramps	1	"Signal Transduction,"	0.264706117
C02CA04	doxazosin	C0023530	leukopenia	4	"Metabolism,Signal Transduction,Immune System,Transmembrane transport of small molecules,"	0.01429639
C02CA04	doxazosin	C0024902	breast pain	1	"Metabolism,"	0.264706117
C02CA04	doxazosin	C0026650	movement disorders	4	"Metabolism,Signal Transduction,Transmembrane transport of small molecules,Neuronal System,"	0.005412971
C02CA04	doxazosin	C0026821	muscle cramps	2	"Metabolism,Signal Transduction,"	0.066915349
C02CA04	doxazosin	C0026946	fungal infection	1	"Immune System,"	0.171336141
C02CA04	doxazosin	C0027051	myocardial infarction	7	"Cell Cycle,Metabolism,Signal Transduction,Hemostasis,Immune System,Transmembrane transport of small molecules,Neuronal System,"	0.005412971
C02CA04	doxazosin	C0029882	otitis media	1	"Immune System,"	0.470525389
C02CA04	doxazosin	C0030193	pain	3	"Metabolism,Signal Transduction,Immune System,"	0.02523486
C02CA04	doxazosin	C0030552	weakness	1	"Transmembrane transport of small molecules,"	0.338718959
C02CA04	doxazosin	C0031350	Pharyngitis	1	"Immune System,"	0.338718959
C02CA04	doxazosin	C0032285	pneumonia	4	"Metabolism,Signal Transduction,Immune System,Transmembrane transport of small molecules,"	0.028283969
C02CA04	doxazosin	C0032533	polymyalgia rheumatica	2	"Signal Transduction,Immune System,"	0.032068245
C02CA04	doxazosin	C0033117	priapism	1	"Signal Transduction,"	0.338718959
C02CA04	doxazosin	C0033860	psoriasis	6	"Cell Cycle,Metabolism,Signal Transduction,Immune System,Transmembrane transport of small molecules,Neuronal System,"	0.008012113
C02CA04	doxazosin	C0034150	purpura	4	"Metabolism,Signal Transduction,Immune System,Transmembrane transport of small molecules,"	0.005412971
C02CA04	doxazosin	C0035455	rhinitis	4	"Metabolism,Signal Transduction,Immune System,Transmembrane transport of small molecules,"	0.009048715
C02CA04	doxazosin	C0037199	Sinusitis	1	"Transmembrane transport of small molecules,"	0.264706117
C02CA04	doxazosin	C0038358	gastric ulcer	2	"Metabolism,Signal Transduction,"	0.264706117
C02CA04	doxazosin	C0038454	cerebrovascular accident	5	"Cell Cycle,Metabolism,Signal Transduction,Immune System,Transmembrane transport of small molecules,"	0.071116824
C02CA04	doxazosin	C0038525	subarachnoid hemorrhage	3	"Metabolism,Signal Transduction,Transmembrane transport of small molecules,"	0.039905826
C02CA04	doxazosin	C0039070	syncope	4	"Metabolism,Signal Transduction,Transmembrane transport of small molecules,Neuronal System,"	0.002719535
C02CA04	doxazosin	C0039231	tachycardia	3	"Metabolism,Signal Transduction,Immune System,"	0.02523486
C02CA04	doxazosin	C0040034	thrombocytopenia	4	"Metabolism,Signal Transduction,Immune System,Transmembrane transport of small molecules,"	0.01429639
C02CA04	doxazosin	C0040435	tooth disorder	1	"Signal Transduction,"	0.171336141
C02CA04	doxazosin	C0040822	tremor	3	"Metabolism,Signal Transduction,Transmembrane transport of small molecules,"	0.02523486
C02CA04	doxazosin	C0041912	upper respiratory tract infection	6	"Cell Cycle,Metabolism,Signal Transduction,Immune System,Transmembrane transport of small molecules,Neuronal System,"	0.046925442
C02CA04	doxazosin	C0042024	urinary incontinence	1	"Signal Transduction,"	0.470525389
C02CA04	doxazosin	C0042029	urinary tract infection	2	"Signal Transduction,Immune System,"	0.185690178
C02CA04	doxazosin	C0042109	urticaria	3	"Metabolism,Signal Transduction,Immune System,"	0.01429639
C02CA04	doxazosin	C0042769	viral infection	5	"Cell Cycle,Metabolism,Signal Transduction,Immune System,Neuronal System,"	0.00915371
C02CA04	doxazosin	C0085584	encephalopathy	5	"Metabolism,Signal Transduction,Immune System,Transmembrane transport of small molecules,Neuronal System,"	0.004530929
C02CA04	doxazosin	C0086543	cataract	2	"Cell Cycle,Immune System,"	0.41640352
C02CA04	doxazosin	C0149931	migraine	5	"Metabolism,Signal Transduction,Immune System,Transmembrane transport of small molecules,Neuronal System,"	0.004530929
C02CA04	doxazosin	C0151744	myocardial ischemia	5	"Metabolism,Signal Transduction,Immune System,Transmembrane transport of small molecules,Neuronal System,"	0.004530929
C02CA04	doxazosin	C0151827	eye pain	3	"Metabolism,Signal Transduction,Immune System,"	0.02523486
C02CA04	doxazosin	C0151908	dry skin	5	"Cell Cycle,Metabolism,Signal Transduction,Immune System,Neuronal System,"	0.071116824
C02CA04	doxazosin	C0231218	malaise	1	"Metabolism,"	0.264706117
C02CA04	doxazosin	C0231528	myalgia	5	"Cell Cycle,Metabolism,Signal Transduction,Immune System,Neuronal System,"	0.034370382
C02CA04	doxazosin	C0232726	tenesmus	5	"Cell Cycle,Metabolism,Signal Transduction,Immune System,Neuronal System,"	0.041321323
C02CA04	doxazosin	C0243026	sepsis	5	"Metabolism,Signal Transduction,Immune System,Transmembrane transport of small molecules,Neuronal System,"	0.021434997
C02CA04	doxazosin	C0684249	lung cancer	6	"Cell Cycle,Metabolism,Signal Transduction,Immune System,Transmembrane transport of small molecules,Neuronal System,"	0.046925442
C02CA04	doxazosin	C0740394	hyperuricemia	2	"Metabolism,Transmembrane transport of small molecules,"	0.145891635
C02CA04	doxazosin	C1458155	breast neoplasm	6	"Cell Cycle,Metabolism,Signal Transduction,Immune System,Transmembrane transport of small molecules,Neuronal System,"	0.171868249
C02CA04	doxazosin	C1527304	allergic reaction	3	"Metabolism,Signal Transduction,Immune System,"	0.148887459
C02DB02	hydralazine	C0001824	agranulocytosis	2	"Transmembrane transport of small molecules,Signal Transduction,"	0.081642082
C02DB02	hydralazine	C0002962	angina pectoris	2	"Transmembrane transport of small molecules,Signal Transduction,"	0.113927673
C02DB02	hydralazine	C0003123	anorexia	2	"Transmembrane transport of small molecules,Signal Transduction,"	0.113927673
C02DB02	hydralazine	C0009806	constipation	1	"Signal Transduction,"	0.272631196
C02DB02	hydralazine	C0011991	diarrhea	2	"Transmembrane transport of small molecules,Signal Transduction,"	0.039905826
C02DB02	hydralazine	C0012833	dizziness	1	"Signal Transduction,"	0.093700934
C02DB02	hydralazine	C0013404	dyspnea	1	"Signal Transduction,"	0.338718959
C02DB02	hydralazine	C0013604	edema	1	"Signal Transduction,"	0.20036669
C02DB02	hydralazine	C0014457	eosinophilia	1	"Signal Transduction,"	0.237990683
C02DB02	hydralazine	C0015230	rash	2	"Transmembrane transport of small molecules,Signal Transduction,"	0.160440281
C02DB02	hydralazine	C0018681	headache	2	"Transmembrane transport of small molecules,Signal Transduction,"	0.096467702
C02DB02	hydralazine	C0019158	hepatitis	2	"Transmembrane transport of small molecules,Signal Transduction,"	0.145891635
C02DB02	hydralazine	C0020517	hypersensitivity	1	"Signal Transduction,"	0.484157496
C02DB02	hydralazine	C0023530	leukopenia	2	"Transmembrane transport of small molecules,Signal Transduction,"	0.081642082
C02DB02	hydralazine	C0026821	muscle cramps	1	"Signal Transduction,"	0.20036669
C02DB02	hydralazine	C0027424	nasal congestion	2	"Transmembrane transport of small molecules,Signal Transduction,"	0.066915349
C02DB02	hydralazine	C0027813	neuritis	2	"Transmembrane transport of small molecules,Signal Transduction,"	0.178435481
C02DB02	hydralazine	C0030446	paralytic ileus	1	"Signal Transduction,"	0.237990683
C02DB02	hydralazine	C0034150	purpura	2	"Transmembrane transport of small molecules,Signal Transduction,"	0.053566802
C02DB02	hydralazine	C0039231	tachycardia	1	"Signal Transduction,"	0.272631196
C02DB02	hydralazine	C0040822	tremor	2	"Transmembrane transport of small molecules,Signal Transduction,"	0.039905826
C02DB02	hydralazine	C0042109	urticaria	1	"Signal Transduction,"	0.237990683
C02DC01	minoxidil	C0004093	asthenia	1	"Signal Transduction,"	0.328425291
C02DC01	minoxidil	C0006277	bronchitis	1	"Signal Transduction,"	0.328425291
C02DC01	minoxidil	C0010200	cough	1	"Signal Transduction,"	0.115701545
C02DC01	minoxidil	C0011603	dermatitis	3	"Signal Transduction,Neuronal System,Transmembrane transport of small molecules,"	0.171868249
C02DC01	minoxidil	C0011991	diarrhea	2	"Signal Transduction,Transmembrane transport of small molecules,"	0.063948848
C02DC01	minoxidil	C0012833	dizziness	1	"Signal Transduction,"	0.115701545
C02DC01	minoxidil	C0013595	eczema	2	"Signal Transduction,Transmembrane transport of small molecules,"	0.261891167
C02DC01	minoxidil	C0013604	edema	1	"Signal Transduction,"	0.237990683
C02DC01	minoxidil	C0015230	rash	2	"Signal Transduction,Transmembrane transport of small molecules,"	0.237990683
C02DC01	minoxidil	C0018621	seasonal allergic rhinitis	1	"Signal Transduction,"	0.57851074
C02DC01	minoxidil	C0018681	headache	3	"Signal Transduction,Neuronal System,Transmembrane transport of small molecules,"	0.02523486
C02DC01	minoxidil	C0021311	infection	3	"Signal Transduction,Neuronal System,Transmembrane transport of small molecules,"	0.26947611
C02DC01	minoxidil	C0021400	Influenza	2	"Signal Transduction,Neuronal System,"	0.216747349
C02DC01	minoxidil	C0023530	leukopenia	2	"Signal Transduction,Transmembrane transport of small molecules,"	0.127151504
C02DC01	minoxidil	C0030193	pain	1	"Signal Transduction,"	0.328425291
C02DC01	minoxidil	C0035455	rhinitis	2	"Signal Transduction,Transmembrane transport of small molecules,"	0.1056024
C02DC01	minoxidil	C0037199	Sinusitis	1	"Transmembrane transport of small molecules,"	0.184395481
C02DC01	minoxidil	C0037763	spasm	2	"Neuronal System,Transmembrane transport of small molecules,"	0.063948848
C02DC01	minoxidil	C0038325	Stevens - Johnson syndrome	1	"Signal Transduction,"	0.284806972
C02DC01	minoxidil	C0039231	tachycardia	1	"Signal Transduction,"	0.328425291
C02DC01	minoxidil	C0040034	thrombocytopenia	2	"Signal Transduction,Transmembrane transport of small molecules,"	0.127151504
C02DC01	minoxidil	C0042109	urticaria	1	"Signal Transduction,"	0.284806972
C02DC01	minoxidil	C0151908	dry skin	2	"Signal Transduction,Neuronal System,"	0.421284662
C02DC01	minoxidil	C1527304	allergic reaction	1	"Signal Transduction,"	0.547752516
C02KX01	bosentan	C0002736	als	2	"Metabolism,Signal Transduction,"	0.142890231
C02KX01	bosentan	C0002792	anaphylaxis	2	"Metabolism,Signal Transduction,"	0.039905826
C02KX01	bosentan	C0002871	anemia	2	"Metabolism,Signal Transduction,"	0.071717924
C02KX01	bosentan	C0002962	angina pectoris	2	"Metabolism,Signal Transduction,"	0.05453976
C02KX01	bosentan	C0003123	anorexia	2	"Metabolism,Signal Transduction,"	0.05453976
C02KX01	bosentan	C0003811	arrhythmia	1	"Signal Transduction,"	0.184395481
C02KX01	bosentan	C0004096	asthma	2	"Metabolism,Signal Transduction,"	0.130407635
C02KX01	bosentan	C0004238	atrial fibrillation	2	"Metabolism,Signal Transduction,"	0.11978532
C02KX01	bosentan	C0006266	bronchospasm	2	"Metabolism,Signal Transduction,"	0.130407635
C02KX01	bosentan	C0006277	bronchitis	1	"Signal Transduction,"	0.21299907
C02KX01	bosentan	C0008031	chest pain	1	"Metabolism,"	0.184395481
C02KX01	bosentan	C0009763	conjunctivitis	1	"Signal Transduction,"	0.184395481
C02KX01	bosentan	C0009806	constipation	1	"Signal Transduction,"	0.21299907
C02KX01	bosentan	C0010200	cough	1	"Signal Transduction,"	0.070156537
C02KX01	bosentan	C0010692	cystitis	1	"Signal Transduction,"	0.264706117
C02KX01	bosentan	C0011603	dermatitis	2	"Metabolism,Signal Transduction,"	0.173309737
C02KX01	bosentan	C0011991	diarrhea	1	"Signal Transduction,"	0.21299907
C02KX01	bosentan	C0012833	dizziness	1	"Signal Transduction,"	0.070156537
C02KX01	bosentan	C0013295	duodenal ulcer	2	"Metabolism,Signal Transduction,"	0.046647303
C02KX01	bosentan	C0013395	Dyspepsia	2	"Metabolism,Signal Transduction,"	0.018867067
C02KX01	bosentan	C0013404	dyspnea	1	"Signal Transduction,"	0.264706117
C02KX01	bosentan	C0013595	eczema	2	"Metabolism,Signal Transduction,"	0.090008841
C02KX01	bosentan	C0013604	edema	1	"Signal Transduction,"	0.14993944
C02KX01	bosentan	C0015230	rash	2	"Metabolism,Signal Transduction,"	0.081642082
C02KX01	bosentan	C0015672	fatigue	2	"Metabolism,Signal Transduction,"	0.018867067
C02KX01	bosentan	C0016204	flatulence	1	"Signal Transduction,"	0.184395481
C02KX01	bosentan	C0018099	gout	2	"Metabolism,Signal Transduction,"	0.018867067
C02KX01	bosentan	C0018681	headache	2	"Metabolism,Signal Transduction,"	0.046647303
C02KX01	bosentan	C0018790	cardiac arrest	2	"Metabolism,Signal Transduction,"	0.032068245
C02KX01	bosentan	C0018799	heart disease	2	"Metabolism,Signal Transduction,"	0.142890231
C02KX01	bosentan	C0018801	heart failure	2	"Metabolism,Signal Transduction,"	0.111649554
C02KX01	bosentan	C0019080	hemorrhage	2	"Metabolism,Signal Transduction,"	0.046647303
C02KX01	bosentan	C0019158	hepatitis	2	"Metabolism,Signal Transduction,"	0.071717924
C02KX01	bosentan	C0020456	hyperglycemia	2	"Metabolism,Signal Transduction,"	0.081642082
C02KX01	bosentan	C0020517	hypersensitivity	2	"Metabolism,Signal Transduction,"	0.071717924
C02KX01	bosentan	C0020615	hypoglycemia	2	"Metabolism,Signal Transduction,"	0.05453976
C02KX01	bosentan	C0021311	infection	2	"Metabolism,Signal Transduction,"	0.243098528
C02KX01	bosentan	C0021400	Influenza	1	"Signal Transduction,"	0.375666567
C02KX01	bosentan	C0022116	ischemia	2	"Metabolism,Signal Transduction,"	0.081642082
C02KX01	bosentan	C0022346	jaundice	1	"Metabolism,"	0.115701545
C02KX01	bosentan	C0022658	nephropathy	2	"Metabolism,Signal Transduction,"	0.081642082
C02KX01	bosentan	C0023890	cirrhosis	2	"Metabolism,Signal Transduction,"	0.10020895
C02KX01	bosentan	C0026821	muscle cramps	2	"Metabolism,Signal Transduction,"	0.008286303
C02KX01	bosentan	C0027051	myocardial infarction	2	"Metabolism,Signal Transduction,"	0.211536179
C02KX01	bosentan	C0027424	nasal congestion	2	"Metabolism,Signal Transduction,"	0.032068245
C02KX01	bosentan	C0030193	pain	2	"Metabolism,Signal Transduction,"	0.018867067
C02KX01	bosentan	C0030196	Pain in limb	1	"Metabolism,"	0.115701545
C02KX01	bosentan	C0032285	pneumonia	2	"Metabolism,Signal Transduction,"	0.05453976
C02KX01	bosentan	C0035078	renal failure	2	"Metabolism,Signal Transduction,"	0.071717924
C02KX01	bosentan	C0035258	Restless Legs Syndrome	1	"Signal Transduction,"	0.14993944
C02KX01	bosentan	C0038325	Stevens - Johnson syndrome	1	"Signal Transduction,"	0.184395481
C02KX01	bosentan	C0038454	cerebrovascular accident	2	"Metabolism,Signal Transduction,"	0.162636235
C02KX01	bosentan	C0038525	subarachnoid hemorrhage	2	"Metabolism,Signal Transduction,"	0.02523486
C02KX01	bosentan	C0039070	syncope	2	"Metabolism,Signal Transduction,"	0.018867067
C02KX01	bosentan	C0039231	tachycardia	1	"Signal Transduction,"	0.21299907
C02KX01	bosentan	C0040034	thrombocytopenia	2	"Metabolism,Signal Transduction,"	0.039905826
C02KX01	bosentan	C0040460	Toothache	1	"Metabolism,"	0.115701545
C02KX01	bosentan	C0040822	tremor	2	"Metabolism,Signal Transduction,"	0.018867067
C02KX01	bosentan	C0041912	upper respiratory tract infection	2	"Metabolism,Signal Transduction,"	0.234310295
C02KX01	bosentan	C0042029	urinary tract infection	1	"Signal Transduction,"	0.237990683
C02KX01	bosentan	C0042109	urticaria	2	"Metabolism,Signal Transduction,"	0.013855982
C02KX01	bosentan	C0042373	Vascular Disorders	2	"Metabolism,Signal Transduction,"	0.090008841
C02KX01	bosentan	C0042514	ventricular tachycardia	2	"Metabolism,Signal Transduction,"	0.008286303
C02KX01	bosentan	C0043144	wheezing	2	"Metabolism,Signal Transduction,"	0.130407635
C02KX01	bosentan	C0085605	hepatic failure	1	"Signal Transduction,"	0.264706117
C02KX01	bosentan	C0085649	peripheral edema	1	"Signal Transduction,"	0.14993944
C02KX01	bosentan	C0086769	panic attacks	2	"Metabolism,Signal Transduction,"	0.02523486
C02KX01	bosentan	C0149514	Acute Bronchitis	1	"Signal Transduction,"	0.14993944
C02KX01	bosentan	C0149725	lower respiratory infection	1	"Signal Transduction,"	0.21299907
C02KX01	bosentan	C0151517	complete heart block	1	"Signal Transduction,"	0.184395481
C02KX01	bosentan	C0151908	dry skin	2	"Metabolism,Signal Transduction,"	0.162636235
C02KX01	bosentan	C0271650	latent diabetes	2	"Metabolism,Signal Transduction,"	0.071717924
C03AA03	hydrochlorothiazide	C0001824	agranulocytosis	3	"Hemostasis,Metabolism,Transmembrane transport of small molecules,"	0.018867067
C03AA03	hydrochlorothiazide	C0002792	anaphylaxis	2	"Hemostasis,Metabolism,"	0.127151504
C03AA03	hydrochlorothiazide	C0002874	aplastic anemia	2	"Hemostasis,Metabolism,"	0.283610676
C03AA03	hydrochlorothiazide	C0002878	hemolytic anemia	3	"Hemostasis,Metabolism,Transmembrane transport of small molecules,"	0.018867067
C03AA03	hydrochlorothiazide	C0002962	angina pectoris	3	"Hemostasis,Metabolism,Transmembrane transport of small molecules,"	0.032068245
C03AA03	hydrochlorothiazide	C0003123	anorexia	2	"Metabolism,Transmembrane transport of small molecules,"	0.171868249
C03AA03	hydrochlorothiazide	C0004093	asthenia	2	"Hemostasis,Metabolism,"	0.063948848
C03AA03	hydrochlorothiazide	C0009319	colitis	3	"Hemostasis,Metabolism,Transmembrane transport of small molecules,"	0.102140386
C03AA03	hydrochlorothiazide	C0011991	diarrhea	1	"Transmembrane transport of small molecules,"	0.328425291
C03AA03	hydrochlorothiazide	C0015230	rash	3	"Hemostasis,Metabolism,Transmembrane transport of small molecules,"	0.056449661
C03AA03	hydrochlorothiazide	C0016204	flatulence	1	"Hemostasis,"	0.284806972
C03AA03	hydrochlorothiazide	C0018681	headache	3	"Hemostasis,Metabolism,Transmembrane transport of small molecules,"	0.02523486
C03AA03	hydrochlorothiazide	C0020456	hyperglycemia	3	"Hemostasis,Metabolism,Transmembrane transport of small molecules,"	0.056449661
C03AA03	hydrochlorothiazide	C0020517	hypersensitivity	2	"Hemostasis,Metabolism,"	0.216747349
C03AA03	hydrochlorothiazide	C0022346	jaundice	2	"Metabolism,Transmembrane transport of small molecules,"	0.013855982
C03AA03	hydrochlorothiazide	C0023530	leukopenia	3	"Hemostasis,Metabolism,Transmembrane transport of small molecules,"	0.018867067
C03AA03	hydrochlorothiazide	C0026821	muscle cramps	1	"Metabolism,"	0.237990683
C03AA03	hydrochlorothiazide	C0027707	interstitial nephritis	2	"Hemostasis,Metabolism,"	0.149298365
C03AA03	hydrochlorothiazide	C0030305	pancreatitis	3	"Hemostasis,Metabolism,Transmembrane transport of small molecules,"	0.056449661
C03AA03	hydrochlorothiazide	C0030552	weakness	1	"Transmembrane transport of small molecules,"	0.237990683
C03AA03	hydrochlorothiazide	C0032285	pneumonia	3	"Hemostasis,Metabolism,Transmembrane transport of small molecules,"	0.032068245
C03AA03	hydrochlorothiazide	C0034063	pulmonary edema	2	"Hemostasis,Metabolism,"	0.045274779
C03AA03	hydrochlorothiazide	C0034150	purpura	2	"Metabolism,Transmembrane transport of small molecules,"	0.084487633
C03AA03	hydrochlorothiazide	C0035078	renal failure	3	"Hemostasis,Metabolism,Transmembrane transport of small molecules,"	0.047846512
C03AA03	hydrochlorothiazide	C0037763	spasm	3	"Hemostasis,Metabolism,Transmembrane transport of small molecules,"	0.005976473
C03AA03	hydrochlorothiazide	C0040034	thrombocytopenia	3	"Hemostasis,Metabolism,Transmembrane transport of small molecules,"	0.018867067
C03AA03	hydrochlorothiazide	C0042109	urticaria	2	"Hemostasis,Metabolism,"	0.045274779
C03AA03	hydrochlorothiazide	C0042384	vasculitis	1	"Transmembrane transport of small molecules,"	0.443951636
C03AA03	hydrochlorothiazide	C0740394	hyperuricemia	3	"Hemostasis,Metabolism,Transmembrane transport of small molecules,"	0.005976473
C03AA04	chlorothiazide	C0001824	agranulocytosis	1	"Transmembrane transport of small molecules,"	0.18608945
C03AA04	chlorothiazide	C0002878	hemolytic anemia	1	"Transmembrane transport of small molecules,"	0.18608945
C03AA04	chlorothiazide	C0003123	anorexia	1	"Transmembrane transport of small molecules,"	0.217373744
C03AA04	chlorothiazide	C0011991	diarrhea	1	"Transmembrane transport of small molecules,"	0.133989683
C03AA04	chlorothiazide	C0015230	rash	1	"Transmembrane transport of small molecules,"	0.261809779
C03AA04	chlorothiazide	C0018681	headache	1	"Transmembrane transport of small molecules,"	0.203227398
C03AA04	chlorothiazide	C0020456	hyperglycemia	1	"Transmembrane transport of small molecules,"	0.261809779
C03AA04	chlorothiazide	C0022346	jaundice	1	"Transmembrane transport of small molecules,"	0.070156537
C03AA04	chlorothiazide	C0023530	leukopenia	1	"Transmembrane transport of small molecules,"	0.18608945
C03AA04	chlorothiazide	C0030305	pancreatitis	1	"Transmembrane transport of small molecules,"	0.261809779
C03AA04	chlorothiazide	C0030552	weakness	1	"Transmembrane transport of small molecules,"	0.093700934
C03AA04	chlorothiazide	C0032285	pneumonia	1	"Transmembrane transport of small molecules,"	0.217373744
C03AA04	chlorothiazide	C0034150	purpura	1	"Transmembrane transport of small molecules,"	0.150440794
C03AA04	chlorothiazide	C0035078	renal failure	1	"Transmembrane transport of small molecules,"	0.244977345
C03AA04	chlorothiazide	C0037763	spasm	1	"Transmembrane transport of small molecules,"	0.133989683
C03AA04	chlorothiazide	C0042384	vasculitis	1	"Transmembrane transport of small molecules,"	0.18608945
C03AA04	chlorothiazide	C0740394	hyperuricemia	1	"Transmembrane transport of small molecules,"	0.133989683
C03BA04	chlorthalidone	C0001824	agranulocytosis	1	"Transmembrane transport of small molecules,"	0.18608945
C03BA04	chlorthalidone	C0003123	anorexia	1	"Transmembrane transport of small molecules,"	0.217373744
C03BA04	chlorthalidone	C0011991	diarrhea	1	"Transmembrane transport of small molecules,"	0.133989683
C03BA04	chlorthalidone	C0015230	rash	1	"Transmembrane transport of small molecules,"	0.261809779
C03BA04	chlorthalidone	C0018681	headache	1	"Transmembrane transport of small molecules,"	0.203227398
C03BA04	chlorthalidone	C0020456	hyperglycemia	1	"Transmembrane transport of small molecules,"	0.261809779
C03BA04	chlorthalidone	C0023530	leukopenia	1	"Transmembrane transport of small molecules,"	0.18608945
C03BA04	chlorthalidone	C0030305	pancreatitis	1	"Transmembrane transport of small molecules,"	0.261809779
C03BA04	chlorthalidone	C0030552	weakness	1	"Transmembrane transport of small molecules,"	0.093700934
C03BA04	chlorthalidone	C0034150	purpura	1	"Transmembrane transport of small molecules,"	0.150440794
C03BA04	chlorthalidone	C0037763	spasm	1	"Transmembrane transport of small molecules,"	0.133989683
C03BA04	chlorthalidone	C0040034	thrombocytopenia	1	"Transmembrane transport of small molecules,"	0.18608945
C03BA04	chlorthalidone	C0042384	vasculitis	1	"Transmembrane transport of small molecules,"	0.18608945
C03BA04	chlorthalidone	C0740394	hyperuricemia	1	"Transmembrane transport of small molecules,"	0.133989683
C03BA08	metolazone	C0001824	agranulocytosis	3	"Immune System,Signal Transduction,Transmembrane transport of small molecules,"	0.00795742
C03BA08	metolazone	C0002792	anaphylaxis	2	"Immune System,Signal Transduction,"	0.081642082
C03BA08	metolazone	C0002871	anemia	3	"Immune System,Signal Transduction,Transmembrane transport of small molecules,"	0.019469647
C03BA08	metolazone	C0003123	anorexia	3	"Immune System,Signal Transduction,Transmembrane transport of small molecules,"	0.013432967
C03BA08	metolazone	C0004093	asthenia	2	"Immune System,Signal Transduction,"	0.039905826
C03BA08	metolazone	C0008031	chest pain	1	"Transmembrane transport of small molecules,"	0.237990683
C03BA08	metolazone	C0009806	constipation	2	"Immune System,Signal Transduction,"	0.039905826
C03BA08	metolazone	C0010200	cough	1	"Signal Transduction,"	0.093700934
C03BA08	metolazone	C0011603	dermatitis	3	"Immune System,Signal Transduction,Transmembrane transport of small molecules,"	0.078263448
C03BA08	metolazone	C0011991	diarrhea	2	"Signal Transduction,Transmembrane transport of small molecules,"	0.039905826
C03BA08	metolazone	C0012833	dizziness	1	"Signal Transduction,"	0.093700934
C03BA08	metolazone	C0014518	toxic epidermal necrolysis	1	"Signal Transduction,"	0.20036669
C03BA08	metolazone	C0015230	rash	3	"Immune System,Signal Transduction,Transmembrane transport of small molecules,"	0.02380548
C03BA08	metolazone	C0015672	fatigue	2	"Immune System,Signal Transduction,"	0.039905826
C03BA08	metolazone	C0018681	headache	3	"Immune System,Signal Transduction,Transmembrane transport of small molecules,"	0.010343453
C03BA08	metolazone	C0019158	hepatitis	3	"Immune System,Signal Transduction,Transmembrane transport of small molecules,"	0.019469647
C03BA08	metolazone	C0020437	hypercalcemia	1	"Signal Transduction,"	0.14993944
C03BA08	metolazone	C0020456	hyperglycemia	3	"Immune System,Signal Transduction,Transmembrane transport of small molecules,"	0.02380548
C03BA08	metolazone	C0020517	hypersensitivity	2	"Immune System,Signal Transduction,"	0.145891635
C03BA08	metolazone	C0022346	jaundice	1	"Transmembrane transport of small molecules,"	0.14993944
C03BA08	metolazone	C0023530	leukopenia	3	"Immune System,Signal Transduction,Transmembrane transport of small molecules,"	0.00795742
C03BA08	metolazone	C0026821	muscle cramps	1	"Signal Transduction,"	0.20036669
C03BA08	metolazone	C0030193	pain	2	"Immune System,Signal Transduction,"	0.039905826
C03BA08	metolazone	C0030305	pancreatitis	3	"Immune System,Signal Transduction,Transmembrane transport of small molecules,"	0.02380548
C03BA08	metolazone	C0030552	weakness	1	"Transmembrane transport of small molecules,"	0.20036669
C03BA08	metolazone	C0031256	petechiae	3	"Immune System,Signal Transduction,Transmembrane transport of small molecules,"	0.004189931
C03BA08	metolazone	C0032285	pneumonia	3	"Immune System,Signal Transduction,Transmembrane transport of small molecules,"	0.013432967
C03BA08	metolazone	C0034150	purpura	3	"Immune System,Signal Transduction,Transmembrane transport of small molecules,"	0.004189931
C03BA08	metolazone	C0037023	sialadenitis	1	"Signal Transduction,"	0.14993944
C03BA08	metolazone	C0037763	spasm	1	"Transmembrane transport of small molecules,"	0.272631196
C03BA08	metolazone	C0038325	Stevens - Johnson syndrome	2	"Immune System,Signal Transduction,"	0.028283969
C03BA08	metolazone	C0039070	syncope	2	"Signal Transduction,Transmembrane transport of small molecules,"	0.039905826
C03BA08	metolazone	C0040034	thrombocytopenia	3	"Immune System,Signal Transduction,Transmembrane transport of small molecules,"	0.00795742
C03BA08	metolazone	C0042109	urticaria	2	"Immune System,Signal Transduction,"	0.028283969
C03BA08	metolazone	C0042384	vasculitis	3	"Immune System,Signal Transduction,Transmembrane transport of small molecules,"	0.00795742
C03BA08	metolazone	C0042487	venous thrombosis	3	"Immune System,Signal Transduction,Transmembrane transport of small molecules,"	0.028283969
C03BA08	metolazone	C0151908	dry skin	2	"Immune System,Signal Transduction,"	0.295983417
C03BA08	metolazone	C0152029	sinus congestion	3	"Immune System,Signal Transduction,Transmembrane transport of small molecules,"	0.038513096
C03BA08	metolazone	C0442874	neuropathy	3	"Immune System,Signal Transduction,Transmembrane transport of small molecules,"	0.02380548
C03BA08	metolazone	C0740394	hyperuricemia	1	"Transmembrane transport of small molecules,"	0.272631196
C03BA11	indapamide	C0001824	agranulocytosis	2	"Immune System,Signal Transduction,"	0.081642082
C03BA11	indapamide	C0002792	anaphylaxis	2	"Immune System,Signal Transduction,"	0.081642082
C03BA11	indapamide	C0002871	anemia	2	"Immune System,Signal Transduction,"	0.145891635
C03BA11	indapamide	C0002874	aplastic anemia	2	"Immune System,Signal Transduction,"	0.196250826
C03BA11	indapamide	C0002962	angina pectoris	2	"Immune System,Signal Transduction,"	0.113927673
C03BA11	indapamide	C0003123	anorexia	3	"Immune System,Signal Transduction,Neuronal System,"	0.013432967
C03BA11	indapamide	C0003811	arrhythmia	1	"Signal Transduction,"	0.237990683
C03BA11	indapamide	C0003864	arthritis	3	"Immune System,Signal Transduction,Neuronal System,"	0.019469647
C03BA11	indapamide	C0004093	asthenia	2	"Immune System,Signal Transduction,"	0.039905826
C03BA11	indapamide	C0004134	ataxia	2	"Signal Transduction,Neuronal System,"	0.160440281
C03BA11	indapamide	C0004238	atrial fibrillation	3	"Immune System,Signal Transduction,Neuronal System,"	0.043623636
C03BA11	indapamide	C0006277	bronchitis	1	"Signal Transduction,"	0.272631196
C03BA11	indapamide	C0007097	carcinoma	3	"Immune System,Signal Transduction,Neuronal System,"	0.254350531
C03BA11	indapamide	C0008449	chondrodystrophy	2	"Immune System,Signal Transduction,"	0.096467702
C03BA11	indapamide	C0009763	conjunctivitis	2	"Immune System,Signal Transduction,"	0.028283969
C03BA11	indapamide	C0009806	constipation	2	"Immune System,Signal Transduction,"	0.039905826
C03BA11	indapamide	C0010200	cough	1	"Signal Transduction,"	0.093700934
C03BA11	indapamide	C0011168	dysphagia	3	"Immune System,Signal Transduction,Neuronal System,"	0.016858464
C03BA11	indapamide	C0011849	diabetes mellitus	3	"Immune System,Signal Transduction,Neuronal System,"	0.070156537
C03BA11	indapamide	C0011991	diarrhea	1	"Signal Transduction,"	0.272631196
C03BA11	indapamide	C0012833	dizziness	1	"Signal Transduction,"	0.093700934
C03BA11	indapamide	C0013390	dysmenorrhea	1	"Immune System,"	0.14993944
C03BA11	indapamide	C0013395	Dyspepsia	2	"Signal Transduction,Neuronal System,"	0.039905826
C03BA11	indapamide	C0013404	dyspnea	2	"Immune System,Signal Transduction,"	0.066915349
C03BA11	indapamide	C0014868	esophagitis	1	"Immune System,"	0.272631196
C03BA11	indapamide	C0015230	rash	2	"Immune System,Signal Transduction,"	0.160440281
C03BA11	indapamide	C0015672	fatigue	2	"Immune System,Signal Transduction,"	0.039905826
C03BA11	indapamide	C0016204	flatulence	2	"Immune System,Signal Transduction,"	0.028283969
C03BA11	indapamide	C0017152	gastritis	2	"Immune System,Signal Transduction,"	0.145891635
C03BA11	indapamide	C0018099	gout	2	"Immune System,Signal Transduction,"	0.039905826
C03BA11	indapamide	C0018681	headache	3	"Immune System,Signal Transduction,Neuronal System,"	0.010343453
C03BA11	indapamide	C0019158	hepatitis	3	"Immune System,Signal Transduction,Neuronal System,"	0.019469647
C03BA11	indapamide	C0020453	hyperesthesia	2	"Immune System,Signal Transduction,"	0.081642082
C03BA11	indapamide	C0020456	hyperglycemia	3	"Immune System,Signal Transduction,Neuronal System,"	0.02380548
C03BA11	indapamide	C0020517	hypersensitivity	2	"Immune System,Signal Transduction,"	0.145891635
C03BA11	indapamide	C0021311	infection	3	"Immune System,Signal Transduction,Neuronal System,"	0.132734523
C03BA11	indapamide	C0021400	Influenza	3	"Immune System,Signal Transduction,Neuronal System,"	0.019469647
C03BA11	indapamide	C0022408	arthrosis	3	"Immune System,Signal Transduction,Neuronal System,"	0.02380548
C03BA11	indapamide	C0023530	leukopenia	2	"Immune System,Signal Transduction,"	0.081642082
C03BA11	indapamide	C0024115	lung disorder	3	"Immune System,Signal Transduction,Neuronal System,"	0.048946304
C03BA11	indapamide	C0026821	muscle cramps	1	"Signal Transduction,"	0.20036669
C03BA11	indapamide	C0026848	myopathy	3	"Immune System,Signal Transduction,Neuronal System,"	0.043623636
C03BA11	indapamide	C0027707	interstitial nephritis	2	"Immune System,Signal Transduction,"	0.096467702
C03BA11	indapamide	C0029134	optic neuritis	1	"Signal Transduction,"	0.237990683
C03BA11	indapamide	C0030193	pain	2	"Immune System,Signal Transduction,"	0.039905826
C03BA11	indapamide	C0030305	pancreatitis	3	"Immune System,Signal Transduction,Neuronal System,"	0.02380548
C03BA11	indapamide	C0031350	Pharyngitis	1	"Immune System,"	0.20036669
C03BA11	indapamide	C0032285	pneumonia	2	"Immune System,Signal Transduction,"	0.113927673
C03BA11	indapamide	C0034150	purpura	2	"Immune System,Signal Transduction,"	0.053566802
C03BA11	indapamide	C0035078	renal failure	2	"Immune System,Signal Transduction,"	0.145891635
C03BA11	indapamide	C0035455	rhinitis	2	"Immune System,Signal Transduction,"	0.066915349
C03BA11	indapamide	C0037023	sialadenitis	1	"Signal Transduction,"	0.14993944
C03BA11	indapamide	C0037287	skin nodule	3	"Immune System,Signal Transduction,Neuronal System,"	0.033048834
C03BA11	indapamide	C0037763	spasm	1	"Neuronal System,"	0.272631196
C03BA11	indapamide	C0038325	Stevens - Johnson syndrome	2	"Immune System,Signal Transduction,"	0.028283969
C03BA11	indapamide	C0038362	stomatitis	1	"Immune System,"	0.093700934
C03BA11	indapamide	C0038454	cerebrovascular accident	2	"Immune System,Signal Transduction,"	0.295983417
C03BA11	indapamide	C0039070	syncope	2	"Signal Transduction,Neuronal System,"	0.039905826
C03BA11	indapamide	C0039231	tachycardia	2	"Immune System,Signal Transduction,"	0.039905826
C03BA11	indapamide	C0040034	thrombocytopenia	2	"Immune System,Signal Transduction,"	0.081642082
C03BA11	indapamide	C0040128	thyroid disorder	2	"Immune System,Signal Transduction,"	0.081642082
C03BA11	indapamide	C0040435	tooth disorder	1	"Signal Transduction,"	0.093700934
C03BA11	indapamide	C0042029	urinary tract infection	2	"Immune System,Signal Transduction,"	0.053566802
C03BA11	indapamide	C0042109	urticaria	2	"Immune System,Signal Transduction,"	0.028283969
C03BA11	indapamide	C0042384	vasculitis	2	"Immune System,Signal Transduction,"	0.081642082
C03BA11	indapamide	C0085649	peripheral edema	2	"Immune System,Signal Transduction,"	0.017865996
C03BA11	indapamide	C0086543	cataract	1	"Immune System,"	0.484157496
C03BA11	indapamide	C0149931	migraine	3	"Immune System,Signal Transduction,Neuronal System,"	0.013432967
C03BA11	indapamide	C0231528	myalgia	3	"Immune System,Signal Transduction,Neuronal System,"	0.043623636
C03BA11	indapamide	C1260880	rhinorrhea	2	"Immune System,Signal Transduction,"	0.066915349
C03BA11	indapamide	C1527304	allergic reaction	2	"Immune System,Signal Transduction,"	0.127852042
C03CA01	furosemide	C0001339	acute pancreatitis	3	"Transmembrane transport of small molecules,Hemostasis,Metabolism,"	0.10020895
C03CA01	furosemide	C0001824	agranulocytosis	3	"Transmembrane transport of small molecules,Hemostasis,Metabolism,"	0.034804726
C03CA01	furosemide	C0002871	anemia	3	"Transmembrane transport of small molecules,Hemostasis,Metabolism,"	0.084495468
C03CA01	furosemide	C0002874	aplastic anemia	2	"Hemostasis,Metabolism,"	0.370836264
C03CA01	furosemide	C0002878	hemolytic anemia	3	"Transmembrane transport of small molecules,Hemostasis,Metabolism,"	0.034804726
C03CA01	furosemide	C0003123	anorexia	2	"Transmembrane transport of small molecules,Metabolism,"	0.230665304
C03CA01	furosemide	C0009806	constipation	1	"Metabolism,"	0.375666567
C03CA01	furosemide	C0011053	deafness	1	"Hemostasis,"	0.551115222
C03CA01	furosemide	C0011603	dermatitis	3	"Transmembrane transport of small molecules,Hemostasis,Metabolism,"	0.269866085
C03CA01	furosemide	C0011849	diabetes mellitus	4	"Transmembrane transport of small molecules,Hemostasis,Metabolism,Steroid hormones,"	0.076827442
C03CA01	furosemide	C0011991	diarrhea	1	"Transmembrane transport of small molecules,"	0.375666567
C03CA01	furosemide	C0012833	dizziness	1	"Signal Transduction,"	0.133989683
C03CA01	furosemide	C0014457	eosinophilia	1	"Hemostasis,"	0.328425291
C03CA01	furosemide	C0015230	rash	3	"Transmembrane transport of small molecules,Hemostasis,Metabolism,"	0.10020895
C03CA01	furosemide	C0018099	gout	1	"Metabolism,"	0.375666567
C03CA01	furosemide	C0018681	headache	3	"Transmembrane transport of small molecules,Hemostasis,Metabolism,"	0.045274779
C03CA01	furosemide	C0018801	heart failure	3	"Transmembrane transport of small molecules,Hemostasis,Metabolism,"	0.150137873
C03CA01	furosemide	C0019151	hepatic encephalopathy	2	"Transmembrane transport of small molecules,Metabolism,"	0.089914349
C03CA01	furosemide	C0020295	hydronephrosis	2	"Hemostasis,Metabolism,"	0.116407414
C03CA01	furosemide	C0020456	hyperglycemia	3	"Transmembrane transport of small molecules,Hemostasis,Metabolism,"	0.10020895
C03CA01	furosemide	C0020517	hypersensitivity	2	"Hemostasis,Metabolism,"	0.284588704
C03CA01	furosemide	C0022346	jaundice	2	"Transmembrane transport of small molecules,Metabolism,"	0.018867067
C03CA01	furosemide	C0023530	leukopenia	3	"Transmembrane transport of small molecules,Hemostasis,Metabolism,"	0.034804726
C03CA01	furosemide	C0026821	muscle cramps	1	"Metabolism,"	0.272631196
C03CA01	furosemide	C0027707	interstitial nephritis	2	"Hemostasis,Metabolism,"	0.203227398
C03CA01	furosemide	C0030193	pain	2	"Metabolism,Steroid hormones,"	0.089914349
C03CA01	furosemide	C0030305	pancreatitis	3	"Transmembrane transport of small molecules,Hemostasis,Metabolism,"	0.10020895
C03CA01	furosemide	C0030552	weakness	1	"Transmembrane transport of small molecules,"	0.272631196
C03CA01	furosemide	C0034150	purpura	2	"Transmembrane transport of small molecules,Metabolism,"	0.116407414
C03CA01	furosemide	C0036974	shock	2	"Hemostasis,Metabolism,"	0.172987633
C03CA01	furosemide	C0037763	spasm	3	"Transmembrane transport of small molecules,Hemostasis,Metabolism,"	0.011354431
C03CA01	furosemide	C0040034	thrombocytopenia	3	"Transmembrane transport of small molecules,Hemostasis,Metabolism,"	0.034804726
C03CA01	furosemide	C0040046	thrombophlebitis	3	"Transmembrane transport of small molecules,Hemostasis,Metabolism,"	0.116407414
C03CA01	furosemide	C0042109	urticaria	2	"Hemostasis,Metabolism,"	0.063948848
C03CA01	furosemide	C0042373	Vascular Disorders	3	"Transmembrane transport of small molecules,Hemostasis,Metabolism,"	0.116407414
C03CA01	furosemide	C0042384	vasculitis	1	"Transmembrane transport of small molecules,"	0.512277324
C03CA01	furosemide	C0271650	latent diabetes	4	"Transmembrane transport of small molecules,Hemostasis,Metabolism,Steroid hormones,"	0.014957119
C03CA01	furosemide	C0398623	thrombophilia	2	"Hemostasis,Metabolism,"	0.116407414
C03CA01	furosemide	C0740394	hyperuricemia	3	"Transmembrane transport of small molecules,Hemostasis,Metabolism,"	0.011354431
C03CA01	furosemide	C1565489	renal insufficiency	1	"Metabolism,"	0.423734093
C03CA02	bumetanide	C0008031	chest pain	2	"Transmembrane transport of small molecules,Metabolism,"	0.013855982
C03CA02	bumetanide	C0011991	diarrhea	1	"Transmembrane transport of small molecules,"	0.21299907
C03CA02	bumetanide	C0015230	rash	2	"Transmembrane transport of small molecules,Metabolism,"	0.081642082
C03CA02	bumetanide	C0015672	fatigue	1	"Metabolism,"	0.21299907
C03CA02	bumetanide	C0018681	headache	2	"Transmembrane transport of small molecules,Metabolism,"	0.046647303
C03CA02	bumetanide	C0020456	hyperglycemia	2	"Transmembrane transport of small molecules,Metabolism,"	0.081642082
C03CA02	bumetanide	C0023895	liver disease	2	"Transmembrane transport of small molecules,Metabolism,"	0.10020895
C03CA02	bumetanide	C0026821	muscle cramps	1	"Metabolism,"	0.14993944
C03CA02	bumetanide	C0030193	pain	1	"Metabolism,"	0.21299907
C03CA02	bumetanide	C0030552	weakness	1	"Transmembrane transport of small molecules,"	0.14993944
C03CA02	bumetanide	C0035078	renal failure	2	"Transmembrane transport of small molecules,Metabolism,"	0.071717924
C03CA02	bumetanide	C0040034	thrombocytopenia	2	"Transmembrane transport of small molecules,Metabolism,"	0.039905826
C03CA02	bumetanide	C0042109	urticaria	1	"Metabolism,"	0.184395481
C03CA02	bumetanide	C0085584	encephalopathy	2	"Transmembrane transport of small molecules,Metabolism,"	0.05453976
C03CA02	bumetanide	C0740394	hyperuricemia	2	"Transmembrane transport of small molecules,Metabolism,"	0.018867067
C03CA04	torasemide	C0003864	arthritis	1	"Metabolism,"	0.375666567
C03CA04	torasemide	C0004093	asthenia	1	"Metabolism,"	0.21299907
C03CA04	torasemide	C0004238	atrial fibrillation	2	"Metabolism,Transmembrane transport of small molecules,"	0.11978532
C03CA04	torasemide	C0008031	chest pain	2	"Metabolism,Transmembrane transport of small molecules,"	0.013855982
C03CA04	torasemide	C0009806	constipation	1	"Metabolism,"	0.21299907
C03CA04	torasemide	C0011991	diarrhea	1	"Transmembrane transport of small molecules,"	0.21299907
C03CA04	torasemide	C0013395	Dyspepsia	2	"Metabolism,Transmembrane transport of small molecules,"	0.018867067
C03CA04	torasemide	C0015230	rash	2	"Metabolism,Transmembrane transport of small molecules,"	0.081642082
C03CA04	torasemide	C0018099	gout	1	"Metabolism,"	0.21299907
C03CA04	torasemide	C0018681	headache	2	"Metabolism,Transmembrane transport of small molecules,"	0.046647303
C03CA04	torasemide	C0019080	hemorrhage	1	"Metabolism,"	0.310539703
C03CA04	torasemide	C0020456	hyperglycemia	2	"Metabolism,Transmembrane transport of small molecules,"	0.081642082
C03CA04	torasemide	C0023890	cirrhosis	2	"Metabolism,Transmembrane transport of small molecules,"	0.10020895
C03CA04	torasemide	C0030552	weakness	1	"Transmembrane transport of small molecules,"	0.14993944
C03CA04	torasemide	C0035455	rhinitis	2	"Metabolism,Transmembrane transport of small molecules,"	0.032068245
C03CA04	torasemide	C0039070	syncope	2	"Metabolism,Transmembrane transport of small molecules,"	0.018867067
C03CA04	torasemide	C0042514	ventricular tachycardia	1	"Metabolism,"	0.14993944
C03CA04	torasemide	C0231528	myalgia	1	"Metabolism,"	0.480481736
C03CA04	torasemide	C0740394	hyperuricemia	2	"Metabolism,Transmembrane transport of small molecules,"	0.018867067
C03CA04	torasemide	C1565489	renal insufficiency	1	"Metabolism,"	0.237990683
C03DA01	spironolactone	C0001824	agranulocytosis	4	"Signal Transduction,Transmembrane transport of small molecules,Metabolism,Immune System,"	0.008245512
C03DA01	spironolactone	C0002453	amenorrhea	1	"Signal Transduction,"	0.150440794
C03DA01	spironolactone	C0002792	anaphylaxis	4	"Gene Expression,Signal Transduction,Metabolism,Immune System,"	0.008245512
C03DA01	spironolactone	C0004134	ataxia	3	"Signal Transduction,Transmembrane transport of small molecules,Metabolism,"	0.149298365
C03DA01	spironolactone	C0011991	diarrhea	2	"Signal Transduction,Transmembrane transport of small molecules,"	0.116407414
C03DA01	spironolactone	C0017152	gastritis	4	"Signal Transduction,Transmembrane transport of small molecules,Metabolism,Immune System,"	0.028968676
C03DA01	spironolactone	C0018418	gynecomastia	3	"Signal Transduction,Metabolism,Steroid hormones,"	0.004189931
C03DA01	spironolactone	C0018681	headache	4	"Signal Transduction,Transmembrane transport of small molecules,Metabolism,Immune System,"	0.01234982
C03DA01	spironolactone	C0019080	hemorrhage	3	"Signal Transduction,Metabolism,Immune System,"	0.070156537
C03DA01	spironolactone	C0020517	hypersensitivity	3	"Signal Transduction,Metabolism,Immune System,"	0.127151504
C03DA01	spironolactone	C0032776	postmenopausal bleeding	3	"Signal Transduction,Metabolism,Immune System,"	0.070156537
C03DA01	spironolactone	C0035078	renal failure	4	"Signal Transduction,Transmembrane transport of small molecules,Metabolism,Immune System,"	0.028968676
C03DA01	spironolactone	C0041582	ulcer	4	"Gene Expression,Signal Transduction,Metabolism,Immune System,"	0.008245512
C03DA01	spironolactone	C0042109	urticaria	3	"Signal Transduction,Metabolism,Immune System,"	0.0096577
C03DA01	spironolactone	C0042384	vasculitis	4	"Gene Expression,Signal Transduction,Transmembrane transport of small molecules,Immune System,"	0.008245512
C03DA01	spironolactone	C0678222	breast cancer	6	"Gene Expression,Signal Transduction,Transmembrane transport of small molecules,Metabolism,Steroid hormones,Immune System,"	0.057715134
C03DA04	eplerenone	C0002962	angina pectoris	1	"Signal Transduction,"	0.513824274
C03DA04	eplerenone	C0010200	cough	1	"Signal Transduction,"	0.115701545
C03DA04	eplerenone	C0011849	diabetes mellitus	3	"Gene Expression,Signal Transduction,Metabolism,"	0.15495955
C03DA04	eplerenone	C0011860	type 2 diabetes	3	"Gene Expression,Signal Transduction,Metabolism,"	0.14410968
C03DA04	eplerenone	C0011991	diarrhea	1	"Signal Transduction,"	0.328425291
C03DA04	eplerenone	C0012833	dizziness	1	"Signal Transduction,"	0.115701545
C03DA04	eplerenone	C0015230	rash	2	"Gene Expression,Signal Transduction,"	0.237990683
C03DA04	eplerenone	C0015672	fatigue	2	"Gene Expression,Signal Transduction,"	0.063948848
C03DA04	eplerenone	C0018418	gynecomastia	1	"Signal Transduction,"	0.237990683
C03DA04	eplerenone	C0018681	headache	1	"Signal Transduction,"	0.480481736
C03DA04	eplerenone	C0019080	hemorrhage	1	"Signal Transduction,"	0.480481736
C03DA04	eplerenone	C0020443	hypercholesterolemia	1	"Signal Transduction,"	0.443951636
C03DA04	eplerenone	C0021400	Influenza	2	"Gene Expression,Signal Transduction,"	0.216747349
C03DA04	eplerenone	C0033687	proteinuria	2	"Gene Expression,Signal Transduction,"	0.127151504
C03DA04	eplerenone	C0085605	hepatic failure	1	"Signal Transduction,"	0.406466012
C03DB01	amiloride	C0002792	anaphylaxis	4	"Disease,Hemostasis,Signal Transduction,Metabolism,"	0.021792216
C03DB01	amiloride	C0002874	aplastic anemia	5	"Disease,Hemostasis,Signal Transduction,Metabolism,Developmental Biology,"	0.038824804
C03DB01	amiloride	C0002878	hemolytic anemia	5	"Transmembrane transport of small molecules,Hemostasis,Signal Transduction,Metabolism,Developmental Biology,"	0.003226968
C03DB01	amiloride	C0002962	angina pectoris	6	"Transmembrane transport of small molecules,Disease,Hemostasis,Signal Transduction,Metabolism,Developmental Biology,"	0.001207603
C03DB01	amiloride	C0003123	anorexia	7	"Amine compound SLC transporters,Neuronal System,Transmembrane transport of small molecules,Disease,Signal Transduction,Metabolism,Developmental Biology,"	9.12E-05
C03DB01	amiloride	C0008031	chest pain	3	"Transmembrane transport of small molecules,Hemostasis,Metabolism,"	0.018867067
C03DB01	amiloride	C0009806	constipation	3	"Transmembrane transport of small molecules,Signal Transduction,Metabolism,"	0.034804726
C03DB01	amiloride	C0010200	cough	1	"Signal Transduction,"	0.18608945
C03DB01	amiloride	C0011991	diarrhea	2	"Transmembrane transport of small molecules,Signal Transduction,"	0.172987633
C03DB01	amiloride	C0012833	dizziness	1	"Signal Transduction,"	0.18608945
C03DB01	amiloride	C0013395	Dyspepsia	5	"Neuronal System,Transmembrane transport of small molecules,Hemostasis,Signal Transduction,Metabolism,"	0.000317225
C03DB01	amiloride	C0013404	dyspnea	3	"Disease,Hemostasis,Signal Transduction,"	0.077449148
C03DB01	amiloride	C0014518	toxic epidermal necrolysis	2	"Disease,Signal Transduction,"	0.081642082
C03DB01	amiloride	C0015230	rash	6	"Transmembrane transport of small molecules,Disease,Hemostasis,Signal Transduction,Metabolism,Developmental Biology,"	0.004193932
C03DB01	amiloride	C0015672	fatigue	3	"Hemostasis,Signal Transduction,Metabolism,"	0.034804726
C03DB01	amiloride	C0016204	flatulence	3	"Hemostasis,Signal Transduction,Developmental Biology,"	0.018867067
C03DB01	amiloride	C0018099	gout	3	"Signal Transduction,Metabolism,Developmental Biology,"	0.034804726
C03DB01	amiloride	C0018418	gynecomastia	2	"Signal Transduction,Metabolism,"	0.081642082
C03DB01	amiloride	C0018681	headache	6	"Neuronal System,Transmembrane transport of small molecules,Disease,Hemostasis,Signal Transduction,Metabolism,"	0.000692668
C03DB01	amiloride	C0018794	heart block	3	"Disease,Hemostasis,Signal Transduction,"	0.018867067
C03DB01	amiloride	C0018834	heartburn	5	"Neuronal System,Transmembrane transport of small molecules,Hemostasis,Signal Transduction,Metabolism,"	0.000317225
C03DB01	amiloride	C0019151	hepatic encephalopathy	4	"Neuronal System,Transmembrane transport of small molecules,Signal Transduction,Metabolism,"	0.004193932
C03DB01	amiloride	C0020456	hyperglycemia	7	"Neuronal System,Transmembrane transport of small molecules,Disease,Hemostasis,Signal Transduction,Metabolism,Developmental Biology,"	0.000533702
C03DB01	amiloride	C0020517	hypersensitivity	6	"Disease,Hemostasis,Metabolism of proteins,Signal Transduction,Metabolism,Developmental Biology,"	0.002782707
C03DB01	amiloride	C0022346	jaundice	2	"Transmembrane transport of small molecules,Metabolism,"	0.039905826
C03DB01	amiloride	C0023530	leukopenia	5	"Transmembrane transport of small molecules,Disease,Hemostasis,Signal Transduction,Metabolism,"	0.003226968
C03DB01	amiloride	C0023895	liver disease	7	"Transmembrane transport of small molecules,Disease,Hemostasis,Metabolism of proteins,Signal Transduction,Metabolism,Developmental Biology,"	0.001238221
C03DB01	amiloride	C0026821	muscle cramps	3	"Signal Transduction,Metabolism,Developmental Biology,"	0.00795742
C03DB01	amiloride	C0027424	nasal congestion	6	"Transmembrane transport of small molecules,Disease,Hemostasis,Signal Transduction,Metabolism,Developmental Biology,"	0.000147438
C03DB01	amiloride	C0027707	interstitial nephritis	5	"Disease,Hemostasis,Signal Transduction,Metabolism,Developmental Biology,"	0.005412971
C03DB01	amiloride	C0027947	neutropenia	5	"Transmembrane transport of small molecules,Disease,Hemostasis,Signal Transduction,Metabolism,"	0.003226968
C03DB01	amiloride	C0030193	pain	3	"Signal Transduction,Metabolism,Developmental Biology,"	0.034804726
C03DB01	amiloride	C0030305	pancreatitis	8	"Neuronal System,Transmembrane transport of small molecules,Disease,Hemostasis,Metabolism of proteins,Signal Transduction,Metabolism,Developmental Biology,"	0
C03DB01	amiloride	C0030552	weakness	2	"Transmembrane transport of small molecules,Developmental Biology,"	0.081642082
C03DB01	amiloride	C0030920	peptic ulcer	5	"Disease,Hemostasis,Signal Transduction,Metabolism,Developmental Biology,"	0.005412971
C03DB01	amiloride	C0032285	pneumonia	6	"Transmembrane transport of small molecules,Disease,Hemostasis,Signal Transduction,Metabolism,Developmental Biology,"	0.001207603
C03DB01	amiloride	C0034063	pulmonary edema	2	"Hemostasis,Metabolism,"	0.127151504
C03DB01	amiloride	C0034150	purpura	4	"Transmembrane transport of small molecules,Signal Transduction,Metabolism,Developmental Biology,"	0.008245512
C03DB01	amiloride	C0035078	renal failure	7	"Transmembrane transport of small molecules,Disease,Hemostasis,Metabolism of proteins,Signal Transduction,Metabolism,Developmental Biology,"	0.000338992
C03DB01	amiloride	C0036974	shock	4	"Disease,Hemostasis,Signal Transduction,Metabolism,"	0.021792216
C03DB01	amiloride	C0037023	sialadenitis	2	"Disease,Signal Transduction,"	0.039905826
C03DB01	amiloride	C0037763	spasm	4	"Neuronal System,Transmembrane transport of small molecules,Hemostasis,Metabolism,"	0.004193932
C03DB01	amiloride	C0038325	Stevens - Johnson syndrome	2	"Disease,Signal Transduction,"	0.127151504
C03DB01	amiloride	C0039070	syncope	5	"Neuronal System,Transmembrane transport of small molecules,Hemostasis,Signal Transduction,Metabolism,"	0.000317225
C03DB01	amiloride	C0039231	tachycardia	3	"Hemostasis,Signal Transduction,Metabolism,"	0.034804726
C03DB01	amiloride	C0040034	thrombocytopenia	6	"Transmembrane transport of small molecules,Disease,Hemostasis,Signal Transduction,Metabolism,Developmental Biology,"	0.000358767
C03DB01	amiloride	C0040822	tremor	5	"Transmembrane transport of small molecules,Disease,Hemostasis,Signal Transduction,Metabolism,"	0.000317225
C03DB01	amiloride	C0042024	urinary incontinence	3	"Disease,Hemostasis,Signal Transduction,"	0.034804726
C03DB01	amiloride	C0042109	urticaria	3	"Hemostasis,Signal Transduction,Metabolism,"	0.018867067
C03DB01	amiloride	C0042384	vasculitis	3	"Transmembrane transport of small molecules,Hemostasis,Signal Transduction,"	0.102814534
C03DB01	amiloride	C0085584	encephalopathy	6	"Neuronal System,Transmembrane transport of small molecules,Disease,Hemostasis,Signal Transduction,Metabolism,"	0.001207603
C03DB01	amiloride	C0151517	complete heart block	3	"Disease,Hemostasis,Signal Transduction,"	0.018867067
C03DB01	amiloride	C0231218	malaise	1	"Metabolism,"	0.285213984
C03DB01	amiloride	C0740394	hyperuricemia	5	"Transmembrane transport of small molecules,Disease,Hemostasis,Metabolism,Developmental Biology,"	0.000317225
C03DB02	triamterene	C0002792	anaphylaxis	3	"Hemostasis,Immune System,Signal Transduction,"	0.054009627
C03DB02	triamterene	C0002888	megaloblastic anemia	2	"Metabolism,Cell Cycle,"	0.053566802
C03DB02	triamterene	C0011991	diarrhea	1	"Signal Transduction,"	0.423734093
C03DB02	triamterene	C0012833	dizziness	1	"Signal Transduction,"	0.150440794
C03DB02	triamterene	C0015230	rash	5	"Hemostasis,Immune System,Signal Transduction,Metabolism,Cell Cycle,"	0.005940919
C03DB02	triamterene	C0015672	fatigue	3	"Hemostasis,Immune System,Signal Transduction,"	0.017855029
C03DB02	triamterene	C0018681	headache	4	"Hemostasis,Immune System,Signal Transduction,Metabolism,"	0.01234982
C03DB02	triamterene	C0020517	hypersensitivity	3	"Hemostasis,Immune System,Signal Transduction,"	0.127151504
C03DB02	triamterene	C0022346	jaundice	1	"Metabolism,"	0.237990683
C03DB02	triamterene	C0022660	acute renal failure	4	"Hemostasis,Immune System,Signal Transduction,Metabolism,"	0.01234982
C03DB02	triamterene	C0027707	interstitial nephritis	4	"Hemostasis,Immune System,Signal Transduction,Cell Cycle,"	0.01234982
C03DB02	triamterene	C0035078	renal failure	5	"Hemostasis,Immune System,Signal Transduction,Metabolism,Cell Cycle,"	0.00433359
C03DB02	triamterene	C0040034	thrombocytopenia	4	"Hemostasis,Immune System,Signal Transduction,Metabolism,"	0.008245512
C04AD03	pentoxifylline	C0002871	anemia	4	"Signal Transduction,Apoptosis,Hemostasis,Metabolism,"	0.005412971
C04AD03	pentoxifylline	C0002874	aplastic anemia	4	"Signal Transduction,Apoptosis,Hemostasis,Metabolism,"	0.010784398
C04AD03	pentoxifylline	C0002962	angina pectoris	4	"Signal Transduction,Apoptosis,Hemostasis,Metabolism,"	0.0030794
C04AD03	pentoxifylline	C0003123	anorexia	3	"Signal Transduction,Apoptosis,Metabolism,"	0.032068245
C04AD03	pentoxifylline	C0003811	arrhythmia	1	"Signal Transduction,"	0.284806972
C04AD03	pentoxifylline	C0006266	bronchospasm	4	"Signal Transduction,Apoptosis,Hemostasis,Metabolism,"	0.018736283
C04AD03	pentoxifylline	C0008031	chest pain	2	"Hemostasis,Metabolism,"	0.045274779
C04AD03	pentoxifylline	C0008325	cholecystitis	2	"Hemostasis,Metabolism,"	0.237990683
C04AD03	pentoxifylline	C0009763	conjunctivitis	2	"Signal Transduction,Hemostasis,"	0.045274779
C04AD03	pentoxifylline	C0009806	constipation	2	"Signal Transduction,Metabolism,"	0.063948848
C04AD03	pentoxifylline	C0011991	diarrhea	1	"Signal Transduction,"	0.328425291
C04AD03	pentoxifylline	C0012833	dizziness	1	"Signal Transduction,"	0.115701545
C04AD03	pentoxifylline	C0013395	Dyspepsia	3	"Signal Transduction,Hemostasis,Metabolism,"	0.005976473
C04AD03	pentoxifylline	C0013404	dyspnea	2	"Signal Transduction,Hemostasis,"	0.1056024
C04AD03	pentoxifylline	C0013604	edema	2	"Signal Transduction,Hemostasis,"	0.028283969
C04AD03	pentoxifylline	C0015230	rash	4	"Signal Transduction,Apoptosis,Hemostasis,Metabolism,"	0.006836528
C04AD03	pentoxifylline	C0016204	flatulence	2	"Signal Transduction,Hemostasis,"	0.045274779
C04AD03	pentoxifylline	C0018681	headache	4	"Signal Transduction,Apoptosis,Hemostasis,Metabolism,"	0.002282689
C04AD03	pentoxifylline	C0018834	heartburn	3	"Signal Transduction,Hemostasis,Metabolism,"	0.005976473
C04AD03	pentoxifylline	C0019080	hemorrhage	3	"Signal Transduction,Hemostasis,Metabolism,"	0.02523486
C04AD03	pentoxifylline	C0019158	hepatitis	4	"Signal Transduction,Apoptosis,Hemostasis,Metabolism,"	0.005412971
C04AD03	pentoxifylline	C0020517	hypersensitivity	4	"Signal Transduction,Apoptosis,Hemostasis,Metabolism,"	0.005412971
C04AD03	pentoxifylline	C0020538	hypertension	4	"Signal Transduction,Apoptosis,Hemostasis,Metabolism,"	0.018736283
C04AD03	pentoxifylline	C0021311	infection	4	"Signal Transduction,Apoptosis,Hemostasis,Metabolism,"	0.070156537
C04AD03	pentoxifylline	C0021400	Influenza	3	"Signal Transduction,Apoptosis,Hemostasis,"	0.047846512
C04AD03	pentoxifylline	C0022346	jaundice	1	"Metabolism,"	0.184395481
C04AD03	pentoxifylline	C0023218	leg cramps	1	"Signal Transduction,"	0.184395481
C04AD03	pentoxifylline	C0023418	leukemia	4	"Signal Transduction,Apoptosis,Hemostasis,Metabolism,"	0.048946304
C04AD03	pentoxifylline	C0023530	leukopenia	3	"Signal Transduction,Hemostasis,Metabolism,"	0.018867067
C04AD03	pentoxifylline	C0025290	aseptic meningitis	3	"Signal Transduction,Hemostasis,Metabolism,"	0.0096577
C04AD03	pentoxifylline	C0027424	nasal congestion	3	"Signal Transduction,Hemostasis,Metabolism,"	0.01429639
C04AD03	pentoxifylline	C0034150	purpura	2	"Signal Transduction,Metabolism,"	0.084487633
C04AD03	pentoxifylline	C0036572	seizures	2	"Signal Transduction,Metabolism,"	0.127151504
C04AD03	pentoxifylline	C0036974	shock	4	"Signal Transduction,Apoptosis,Hemostasis,Metabolism,"	0.001590156
C04AD03	pentoxifylline	C0037763	spasm	2	"Hemostasis,Metabolism,"	0.063948848
C04AD03	pentoxifylline	C0039231	tachycardia	3	"Signal Transduction,Hemostasis,Metabolism,"	0.005976473
C04AD03	pentoxifylline	C0040034	thrombocytopenia	3	"Signal Transduction,Hemostasis,Metabolism,"	0.018867067
C04AD03	pentoxifylline	C0040822	tremor	3	"Signal Transduction,Hemostasis,Metabolism,"	0.005976473
C04AD03	pentoxifylline	C0042109	urticaria	3	"Signal Transduction,Hemostasis,Metabolism,"	0.003483421
C04AD03	pentoxifylline	C0231218	malaise	2	"Signal Transduction,Metabolism,"	0.013855982
C04AD03	pentoxifylline	C0231528	myalgia	3	"Signal Transduction,Hemostasis,Metabolism,"	0.102140386
C05AA06	fluorometholone	C0017601	glaucoma	1	"Gene Expression,"	0.333190006
C05AA06	fluorometholone	C0041582	ulcer	1	"Gene Expression,"	0.285213984
C05AA06	fluorometholone	C0086543	cataract	1	"Gene Expression,"	0.375666567
C07AA03	pindolol	C0001824	agranulocytosis	1	"Signal Transduction,"	0.443951636
C07AA03	pindolol	C0003811	arrhythmia	1	"Signal Transduction,"	0.284806972
C07AA03	pindolol	C0004245	AV block	1	"Signal Transduction,"	0.370836264
C07AA03	pindolol	C0006266	bronchospasm	1	"Signal Transduction,"	0.739127237
C07AA03	pindolol	C0009806	constipation	2	"Signal Transduction,Transmembrane transport of small molecules,"	0.063948848
C07AA03	pindolol	C0011570	mental depression	3	"Signal Transduction,Hemostasis,Metabolism,"	0.047846512
C07AA03	pindolol	C0011991	diarrhea	2	"Signal Transduction,Transmembrane transport of small molecules,"	0.063948848
C07AA03	pindolol	C0012833	dizziness	1	"Signal Transduction,"	0.115701545
C07AA03	pindolol	C0013404	dyspnea	1	"Signal Transduction,"	0.406466012
C07AA03	pindolol	C0013604	edema	1	"Signal Transduction,"	0.237990683
C07AA03	pindolol	C0015230	rash	1	"Signal Transduction,"	0.609851508
C07AA03	pindolol	C0015672	fatigue	1	"Signal Transduction,"	0.328425291
C07AA03	pindolol	C0016204	flatulence	1	"Signal Transduction,"	0.284806972
C07AA03	pindolol	C0018524	hallucinations	1	"Signal Transduction,"	0.513824274
C07AA03	pindolol	C0018681	headache	1	"Signal Transduction,"	0.480481736
C07AA03	pindolol	C0018794	heart block	1	"Signal Transduction,"	0.284806972
C07AA03	pindolol	C0018801	heart failure	1	"Signal Transduction,"	0.692200034
C07AA03	pindolol	C0018802	congestive heart failure	1	"Signal Transduction,"	0.692200034
C07AA03	pindolol	C0018834	heartburn	1	"Signal Transduction,"	0.328425291
C07AA03	pindolol	C0026821	muscle cramps	1	"Signal Transduction,"	0.237990683
C07AA03	pindolol	C0034150	purpura	1	"Signal Transduction,"	0.370836264
C07AA03	pindolol	C0039070	syncope	1	"Signal Transduction,"	0.328425291
C07AA03	pindolol	C0039231	tachycardia	1	"Signal Transduction,"	0.328425291
C07AA03	pindolol	C0043144	wheezing	1	"Signal Transduction,"	0.739127237
C07AA03	pindolol	C0162529	ischemic colitis	1	"Signal Transduction,"	0.237990683
C07AA03	pindolol	C0231528	myalgia	1	"Signal Transduction,"	0.716831191
C07AA05	propranolol	C0001824	agranulocytosis	3	"Signal Transduction,Metabolism,Transmembrane transport of small molecules,"	0.077449148
C07AA05	propranolol	C0003123	anorexia	6	"Signal Transduction,Metabolism,Amine compound SLC transporters,Neuronal System,Transmembrane transport of small molecules,Developmental Biology,"	0.000523522
C07AA05	propranolol	C0003834	arterial insufficiency	1	"Signal Transduction,"	0.338718959
C07AA05	propranolol	C0004093	asthenia	2	"Signal Transduction,Metabolism,"	0.145891635
C07AA05	propranolol	C0004245	AV block	1	"Signal Transduction,"	0.525603988
C07AA05	propranolol	C0006266	bronchospasm	5	"Signal Transduction,Metabolism,Neuronal System,Transmembrane transport of small molecules,Developmental Biology,"	0.041321323
C07AA05	propranolol	C0009319	colitis	5	"Signal Transduction,Metabolism,Amine compound SLC transporters,Transmembrane transport of small molecules,Developmental Biology,"	0.034370382
C07AA05	propranolol	C0009763	conjunctivitis	1	"Signal Transduction,"	0.406466012
C07AA05	propranolol	C0009806	constipation	3	"Signal Transduction,Metabolism,Transmembrane transport of small molecules,"	0.02523486
C07AA05	propranolol	C0011570	mental depression	6	"Signal Transduction,Metabolism,Amine compound SLC transporters,Neuronal System,Transmembrane transport of small molecules,Developmental Biology,"	0.00129975
C07AA05	propranolol	C0011991	diarrhea	2	"Signal Transduction,Transmembrane transport of small molecules,"	0.145891635
C07AA05	propranolol	C0012833	dizziness	1	"Signal Transduction,"	0.171336141
C07AA05	propranolol	C0013404	dyspnea	1	"Signal Transduction,"	0.578707339
C07AA05	propranolol	C0014518	toxic epidermal necrolysis	1	"Signal Transduction,"	0.338718959
C07AA05	propranolol	C0015230	rash	4	"Signal Transduction,Metabolism,Transmembrane transport of small molecules,Developmental Biology,"	0.061472634
C07AA05	propranolol	C0015672	fatigue	2	"Signal Transduction,Metabolism,"	0.145891635
C07AA05	propranolol	C0018524	hallucinations	5	"Signal Transduction,Metabolism,Neuronal System,Transmembrane transport of small molecules,Developmental Biology,"	0.004530929
C07AA05	propranolol	C0018681	headache	4	"Signal Transduction,Metabolism,Neuronal System,Transmembrane transport of small molecules,"	0.020157339
C07AA05	propranolol	C0018790	cardiac arrest	4	"Signal Transduction,Metabolism,Neuronal System,Developmental Biology,"	0.009048715
C07AA05	propranolol	C0018794	heart block	1	"Signal Transduction,"	0.406466012
C07AA05	propranolol	C0018799	heart disease	5	"Signal Transduction,Metabolism,Neuronal System,Transmembrane transport of small molecules,Developmental Biology,"	0.050135711
C07AA05	propranolol	C0018801	heart failure	5	"Signal Transduction,Metabolism,Neuronal System,Transmembrane transport of small molecules,Developmental Biology,"	0.0274528
C07AA05	propranolol	C0018802	congestive heart failure	5	"Signal Transduction,Metabolism,Neuronal System,Transmembrane transport of small molecules,Developmental Biology,"	0.0274528
C07AA05	propranolol	C0020517	hypersensitivity	3	"Signal Transduction,Metabolism,Developmental Biology,"	0.173104526
C07AA05	propranolol	C0024141	lupus	4	"Signal Transduction,Metabolism,Transmembrane transport of small molecules,Developmental Biology,"	0.075826203
C07AA05	propranolol	C0030193	pain	3	"Signal Transduction,Metabolism,Developmental Biology,"	0.02523486
C07AA05	propranolol	C0030552	weakness	2	"Transmembrane transport of small molecules,Developmental Biology,"	0.066915349
C07AA05	propranolol	C0034150	purpura	4	"Signal Transduction,Metabolism,Transmembrane transport of small molecules,Developmental Biology,"	0.005412971
C07AA05	propranolol	C0038325	Stevens - Johnson syndrome	1	"Signal Transduction,"	0.406466012
C07AA05	propranolol	C0041582	ulcer	3	"Signal Transduction,Metabolism,Developmental Biology,"	0.077449148
C07AA05	propranolol	C0042109	urticaria	2	"Signal Transduction,Metabolism,"	0.1056024
C07AA05	propranolol	C0162529	ischemic colitis	1	"Signal Transduction,"	0.338718959
C07AA06	timolol	C0001824	agranulocytosis	3	"Signal Transduction,Transmembrane transport of small molecules,Metabolism,"	0.018867067
C07AA06	timolol	C0002792	anaphylaxis	2	"Signal Transduction,Metabolism,"	0.127151504
C07AA06	timolol	C0002962	angina pectoris	4	"Signal Transduction,Transmembrane transport of small molecules,Metabolism,Developmental Biology,"	0.0030794
C07AA06	timolol	C0003123	anorexia	4	"Signal Transduction,Transmembrane transport of small molecules,Metabolism,Developmental Biology,"	0.0030794
C07AA06	timolol	C0003811	arrhythmia	1	"Signal Transduction,"	0.284806972
C07AA06	timolol	C0003834	arterial insufficiency	1	"Signal Transduction,"	0.237990683
C07AA06	timolol	C0004093	asthenia	2	"Signal Transduction,Metabolism,"	0.063948848
C07AA06	timolol	C0004245	AV block	1	"Signal Transduction,"	0.370836264
C07AA06	timolol	C0006266	bronchospasm	4	"Signal Transduction,Transmembrane transport of small molecules,Metabolism,Developmental Biology,"	0.018736283
C07AA06	timolol	C0008031	chest pain	2	"Transmembrane transport of small molecules,Metabolism,"	0.045274779
C07AA06	timolol	C0009319	colitis	4	"Signal Transduction,Transmembrane transport of small molecules,Metabolism,Developmental Biology,"	0.015956113
C07AA06	timolol	C0009443	common cold	4	"Signal Transduction,Transmembrane transport of small molecules,Metabolism,Developmental Biology,"	0.062837497
C07AA06	timolol	C0009763	conjunctivitis	1	"Signal Transduction,"	0.284806972
C07AA06	timolol	C0010054	coronary artery disease	4	"Signal Transduction,Transmembrane transport of small molecules,Metabolism,Developmental Biology,"	0.039211498
C07AA06	timolol	C0010200	cough	1	"Signal Transduction,"	0.115701545
C07AA06	timolol	C0011570	mental depression	4	"Signal Transduction,Transmembrane transport of small molecules,Metabolism,Developmental Biology,"	0.005412971
C07AA06	timolol	C0011991	diarrhea	2	"Signal Transduction,Transmembrane transport of small molecules,"	0.063948848
C07AA06	timolol	C0012833	dizziness	1	"Signal Transduction,"	0.115701545
C07AA06	timolol	C0013395	Dyspepsia	3	"Signal Transduction,Transmembrane transport of small molecules,Metabolism,"	0.005976473
C07AA06	timolol	C0013404	dyspnea	1	"Signal Transduction,"	0.406466012
C07AA06	timolol	C0013604	edema	1	"Signal Transduction,"	0.237990683
C07AA06	timolol	C0015230	rash	4	"Signal Transduction,Transmembrane transport of small molecules,Metabolism,Developmental Biology,"	0.006836528
C07AA06	timolol	C0015672	fatigue	2	"Signal Transduction,Metabolism,"	0.063948848
C07AA06	timolol	C0018524	hallucinations	4	"Signal Transduction,Transmembrane transport of small molecules,Metabolism,Developmental Biology,"	0.0030794
C07AA06	timolol	C0018681	headache	3	"Signal Transduction,Transmembrane transport of small molecules,Metabolism,"	0.02523486
C07AA06	timolol	C0018790	cardiac arrest	3	"Signal Transduction,Metabolism,Developmental Biology,"	0.01429639
C07AA06	timolol	C0018794	heart block	1	"Signal Transduction,"	0.284806972
C07AA06	timolol	C0018801	heart failure	4	"Signal Transduction,Transmembrane transport of small molecules,Metabolism,Developmental Biology,"	0.013356853
C07AA06	timolol	C0018802	congestive heart failure	4	"Signal Transduction,Transmembrane transport of small molecules,Metabolism,Developmental Biology,"	0.013356853
C07AA06	timolol	C0020456	hyperglycemia	4	"Signal Transduction,Transmembrane transport of small molecules,Metabolism,Developmental Biology,"	0.006836528
C07AA06	timolol	C0020517	hypersensitivity	3	"Signal Transduction,Metabolism,Developmental Biology,"	0.047846512
C07AA06	timolol	C0020615	hypoglycemia	4	"Signal Transduction,Transmembrane transport of small molecules,Metabolism,Developmental Biology,"	0.0030794
C07AA06	timolol	C0021311	infection	4	"Signal Transduction,Transmembrane transport of small molecules,Metabolism,Developmental Biology,"	0.070156537
C07AA06	timolol	C0022116	ischemia	4	"Signal Transduction,Transmembrane transport of small molecules,Metabolism,Developmental Biology,"	0.006836528
C07AA06	timolol	C0024141	lupus	4	"Signal Transduction,Transmembrane transport of small molecules,Metabolism,Developmental Biology,"	0.008450313
C07AA06	timolol	C0026896	myasthenia gravis	2	"Signal Transduction,Developmental Biology,"	0.127151504
C07AA06	timolol	C0027424	nasal congestion	4	"Signal Transduction,Transmembrane transport of small molecules,Metabolism,Developmental Biology,"	0.0010763
C07AA06	timolol	C0030193	pain	3	"Signal Transduction,Metabolism,Developmental Biology,"	0.005976473
C07AA06	timolol	C0030196	Pain in limb	1	"Metabolism,"	0.184395481
C07AA06	timolol	C0030552	weakness	2	"Transmembrane transport of small molecules,Developmental Biology,"	0.028283969
C07AA06	timolol	C0033860	psoriasis	4	"Signal Transduction,Transmembrane transport of small molecules,Metabolism,Developmental Biology,"	0.018736283
C07AA06	timolol	C0034150	purpura	4	"Signal Transduction,Transmembrane transport of small molecules,Metabolism,Developmental Biology,"	0.00061824
C07AA06	timolol	C0037199	Sinusitis	1	"Transmembrane transport of small molecules,"	0.184395481
C07AA06	timolol	C0037763	spasm	2	"Transmembrane transport of small molecules,Metabolism,"	0.063948848
C07AA06	timolol	C0038454	cerebrovascular accident	4	"Signal Transduction,Transmembrane transport of small molecules,Metabolism,Developmental Biology,"	0.029140864
C07AA06	timolol	C0039070	syncope	3	"Signal Transduction,Transmembrane transport of small molecules,Metabolism,"	0.005976473
C07AA06	timolol	C0041912	upper respiratory tract infection	4	"Signal Transduction,Transmembrane transport of small molecules,Metabolism,Developmental Biology,"	0.062837497
C07AA06	timolol	C0042109	urticaria	2	"Signal Transduction,Metabolism,"	0.045274779
C07AA06	timolol	C0042373	Vascular Disorders	4	"Signal Transduction,Transmembrane transport of small molecules,Metabolism,Developmental Biology,"	0.008450313
C07AA06	timolol	C0085649	peripheral edema	1	"Signal Transduction,"	0.237990683
C07AA06	timolol	C0151827	eye pain	2	"Signal Transduction,Metabolism,"	0.063948848
C07AA06	timolol	C0152030	skin irritation	2	"Signal Transduction,Metabolism,"	0.421284662
C07AA06	timolol	C0162529	ischemic colitis	1	"Signal Transduction,"	0.237990683
C07AA06	timolol	C0917798	cerebral ischemia	4	"Signal Transduction,Transmembrane transport of small molecules,Metabolism,Developmental Biology,"	0.004193932
C07AA06	timolol	C1527304	allergic reaction	2	"Signal Transduction,Metabolism,"	0.195575386
C07AA07	sotalol	C0001824	agranulocytosis	4	"Hemostasis,Metabolism,Transmembrane transport of small molecules,Signal Transduction,"	0.008245512
C07AA07	sotalol	C0004093	asthenia	3	"Hemostasis,Metabolism,Signal Transduction,"	0.017855029
C07AA07	sotalol	C0004096	asthma	6	"Hemostasis,Metabolism,Transmembrane transport of small molecules,Signal Transduction,Developmental Biology,Neuronal System,"	0.002626241
C07AA07	sotalol	C0008031	chest pain	3	"Hemostasis,Metabolism,Transmembrane transport of small molecules,"	0.0096577
C07AA07	sotalol	C0010200	cough	1	"Signal Transduction,"	0.150440794
C07AA07	sotalol	C0011570	mental depression	6	"Hemostasis,Metabolism,Transmembrane transport of small molecules,Signal Transduction,Developmental Biology,Neuronal System,"	0.000413239
C07AA07	sotalol	C0011991	diarrhea	2	"Transmembrane transport of small molecules,Signal Transduction,"	0.116407414
C07AA07	sotalol	C0012833	dizziness	1	"Signal Transduction,"	0.150440794
C07AA07	sotalol	C0013395	Dyspepsia	5	"Hemostasis,Metabolism,Transmembrane transport of small molecules,Signal Transduction,Neuronal System,"	9.12E-05
C07AA07	sotalol	C0013404	dyspnea	2	"Hemostasis,Signal Transduction,"	0.185690178
C07AA07	sotalol	C0013604	edema	2	"Hemostasis,Signal Transduction,"	0.053566802
C07AA07	sotalol	C0014457	eosinophilia	3	"Hemostasis,Signal Transduction,Developmental Biology,"	0.0096577
C07AA07	sotalol	C0015230	rash	5	"Hemostasis,Metabolism,Transmembrane transport of small molecules,Signal Transduction,Developmental Biology,"	0.005940919
C07AA07	sotalol	C0015672	fatigue	3	"Hemostasis,Metabolism,Signal Transduction,"	0.017855029
C07AA07	sotalol	C0016204	flatulence	3	"Hemostasis,Signal Transduction,Developmental Biology,"	0.0096577
C07AA07	sotalol	C0018681	headache	5	"Hemostasis,Metabolism,Transmembrane transport of small molecules,Signal Transduction,Neuronal System,"	0.001470402
C07AA07	sotalol	C0018801	heart failure	6	"Hemostasis,Metabolism,Transmembrane transport of small molecules,Signal Transduction,Developmental Biology,Neuronal System,"	0.001566408
C07AA07	sotalol	C0018834	heartburn	5	"Hemostasis,Metabolism,Transmembrane transport of small molecules,Signal Transduction,Neuronal System,"	9.12E-05
C07AA07	sotalol	C0019080	hemorrhage	4	"Hemostasis,Metabolism,Signal Transduction,Developmental Biology,"	0.01234982
C07AA07	sotalol	C0020473	hyperlipidemia	5	"Hemostasis,Metabolism,Transmembrane transport of small molecules,Signal Transduction,Developmental Biology,"	0.0030794
C07AA07	sotalol	C0021311	infection	6	"Hemostasis,Metabolism,Transmembrane transport of small molecules,Signal Transduction,Developmental Biology,Neuronal System,"	0.018844546
C07AA07	sotalol	C0021400	Influenza	4	"Hemostasis,Signal Transduction,Developmental Biology,Neuronal System,"	0.028968676
C07AA07	sotalol	C0023530	leukopenia	4	"Hemostasis,Metabolism,Transmembrane transport of small molecules,Signal Transduction,"	0.008245512
C07AA07	sotalol	C0030193	pain	3	"Metabolism,Signal Transduction,Developmental Biology,"	0.017855029
C07AA07	sotalol	C0030196	Pain in limb	1	"Metabolism,"	0.237990683
C07AA07	sotalol	C0030552	weakness	2	"Transmembrane transport of small molecules,Developmental Biology,"	0.053566802
C07AA07	sotalol	C0031117	peripheral neuropathy	4	"Hemostasis,Metabolism,Transmembrane transport of small molecules,Signal Transduction,"	0.01234982
C07AA07	sotalol	C0034063	pulmonary edema	2	"Hemostasis,Metabolism,"	0.084487633
C07AA07	sotalol	C0034150	purpura	4	"Metabolism,Transmembrane transport of small molecules,Signal Transduction,Developmental Biology,"	0.003101871
C07AA07	sotalol	C0038454	cerebrovascular accident	5	"Hemostasis,Metabolism,Transmembrane transport of small molecules,Signal Transduction,Developmental Biology,"	0.035239132
C07AA07	sotalol	C0039070	syncope	5	"Hemostasis,Metabolism,Transmembrane transport of small molecules,Signal Transduction,Neuronal System,"	9.12E-05
C07AA07	sotalol	C0040034	thrombocytopenia	5	"Hemostasis,Metabolism,Transmembrane transport of small molecules,Signal Transduction,Developmental Biology,"	0.000860158
C07AA07	sotalol	C0040586	tracheobronchitis	2	"Hemostasis,Signal Transduction,"	0.053566802
C07AA07	sotalol	C0041912	upper respiratory tract infection	6	"Hemostasis,Metabolism,Transmembrane transport of small molecules,Signal Transduction,Developmental Biology,Neuronal System,"	0.016248775
C07AA07	sotalol	C0042373	Vascular Disorders	5	"Hemostasis,Metabolism,Transmembrane transport of small molecules,Signal Transduction,Developmental Biology,"	0.00795742
C07AA07	sotalol	C0085096	peripheral vascular disorder	5	"Hemostasis,Metabolism,Transmembrane transport of small molecules,Signal Transduction,Developmental Biology,"	0.00433359
C07AA07	sotalol	C0162529	ischemic colitis	2	"Hemostasis,Signal Transduction,"	0.053566802
C07AA07	sotalol	C0231528	myalgia	5	"Hemostasis,Metabolism,Signal Transduction,Developmental Biology,Neuronal System,"	0.016788756
C07AA07	sotalol	C0700200	Presyncope	1	"Signal Transduction,"	0.150440794
C07AA07	sotalol	C0740941	pulmonary problem	2	"Hemostasis,Metabolism,"	0.084487633
C07AA07	sotalol	C0851578	sleep disorder	1	"Signal Transduction,"	0.308673305
C07AA12	nadolol	C0001824	agranulocytosis	3	"Metabolism,Signal Transduction,Transmembrane transport of small molecules,"	0.00795742
C07AA12	nadolol	C0003123	anorexia	3	"Metabolism,Signal Transduction,Transmembrane transport of small molecules,"	0.013432967
C07AA12	nadolol	C0004245	AV block	1	"Signal Transduction,"	0.308673305
C07AA12	nadolol	C0006266	bronchospasm	3	"Metabolism,Signal Transduction,Transmembrane transport of small molecules,"	0.048946304
C07AA12	nadolol	C0009806	constipation	1	"Signal Transduction,"	0.272631196
C07AA12	nadolol	C0010200	cough	1	"Signal Transduction,"	0.093700934
C07AA12	nadolol	C0011570	mental depression	3	"Metabolism,Signal Transduction,Transmembrane transport of small molecules,"	0.019469647
C07AA12	nadolol	C0011991	diarrhea	2	"Signal Transduction,Transmembrane transport of small molecules,"	0.039905826
C07AA12	nadolol	C0012833	dizziness	1	"Signal Transduction,"	0.093700934
C07AA12	nadolol	C0013395	Dyspepsia	3	"Metabolism,Signal Transduction,Transmembrane transport of small molecules,"	0.002626241
C07AA12	nadolol	C0015230	rash	3	"Metabolism,Signal Transduction,Transmembrane transport of small molecules,"	0.02380548
C07AA12	nadolol	C0015672	fatigue	2	"Metabolism,Signal Transduction,"	0.039905826
C07AA12	nadolol	C0016204	flatulence	1	"Signal Transduction,"	0.237990683
C07AA12	nadolol	C0018524	hallucinations	3	"Metabolism,Signal Transduction,Transmembrane transport of small molecules,"	0.013432967
C07AA12	nadolol	C0018681	headache	3	"Metabolism,Signal Transduction,Transmembrane transport of small molecules,"	0.010343453
C07AA12	nadolol	C0018794	heart block	1	"Signal Transduction,"	0.237990683
C07AA12	nadolol	C0018801	heart failure	3	"Metabolism,Signal Transduction,Transmembrane transport of small molecules,"	0.038513096
C07AA12	nadolol	C0027424	nasal congestion	3	"Metabolism,Signal Transduction,Transmembrane transport of small molecules,"	0.00582511
C07AA12	nadolol	C0031511	pheochromocytoma	3	"Metabolism,Signal Transduction,Transmembrane transport of small molecules,"	0.203227398
C07AA12	nadolol	C0034150	purpura	3	"Metabolism,Signal Transduction,Transmembrane transport of small molecules,"	0.004189931
C07AA12	nadolol	C0151517	complete heart block	1	"Signal Transduction,"	0.237990683
C07AA12	nadolol	C0162529	ischemic colitis	1	"Signal Transduction,"	0.20036669
C07AA15	carteolol	C0003811	arrhythmia	1	"Signal Transduction,"	0.237990683
C07AA15	carteolol	C0004093	asthenia	1	"Signal Transduction,"	0.272631196
C07AA15	carteolol	C0005743	blepharoconjunctivitis	1	"Signal Transduction,"	0.20036669
C07AA15	carteolol	C0006266	bronchospasm	1	"Signal Transduction,"	0.636314875
C07AA15	carteolol	C0012833	dizziness	1	"Signal Transduction,"	0.093700934
C07AA15	carteolol	C0013146	abuse	1	"Signal Transduction,"	0.20036669
C07AA15	carteolol	C0013404	dyspnea	1	"Signal Transduction,"	0.338718959
C07AA15	carteolol	C0013604	edema	1	"Signal Transduction,"	0.20036669
C07AA15	carteolol	C0015230	rash	1	"Signal Transduction,"	0.512277324
C07AA15	carteolol	C0018681	headache	1	"Signal Transduction,"	0.400329695
C07AA15	carteolol	C0018794	heart block	1	"Signal Transduction,"	0.237990683
C07AA15	carteolol	C0018802	congestive heart failure	1	"Signal Transduction,"	0.588706879
C07AA15	carteolol	C0020517	hypersensitivity	1	"Signal Transduction,"	0.484157496
C07AA15	carteolol	C0020615	hypoglycemia	1	"Signal Transduction,"	0.428078322
C07AA15	carteolol	C0038454	cerebrovascular accident	1	"Signal Transduction,"	0.701290872
C07AA15	carteolol	C0039070	syncope	1	"Signal Transduction,"	0.272631196
C07AA15	carteolol	C0917798	cerebral ischemia	1	"Signal Transduction,"	0.458806916
C07AB02	metoprolol	C0001824	agranulocytosis	3	"Transmembrane transport of small molecules,Signal Transduction,Metabolism,"	0.054009627
C07AB02	metoprolol	C0003811	arrhythmia	1	"Signal Transduction,"	0.370836264
C07AB02	metoprolol	C0003834	arterial insufficiency	1	"Signal Transduction,"	0.308673305
C07AB02	metoprolol	C0003864	arthritis	4	"Neuronal System,Signal Transduction,Metabolism,Developmental Biology,"	0.028968676
C07AB02	metoprolol	C0004245	AV block	1	"Signal Transduction,"	0.479096596
C07AB02	metoprolol	C0006266	bronchospasm	5	"Neuronal System,Transmembrane transport of small molecules,Signal Transduction,Metabolism,Developmental Biology,"	0.019530795
C07AB02	metoprolol	C0007820	cerebrovascular disorder	5	"Neuronal System,Transmembrane transport of small molecules,Signal Transduction,Metabolism,Developmental Biology,"	0.035239132
C07AB02	metoprolol	C0008031	chest pain	2	"Transmembrane transport of small molecules,Metabolism,"	0.084487633
C07AB02	metoprolol	C0009763	conjunctivitis	1	"Signal Transduction,"	0.370836264
C07AB02	metoprolol	C0009806	constipation	1	"Signal Transduction,"	0.423734093
C07AB02	metoprolol	C0010054	coronary artery disease	5	"Neuronal System,Transmembrane transport of small molecules,Signal Transduction,Metabolism,Developmental Biology,"	0.04850229
C07AB02	metoprolol	C0011570	mental depression	6	"Amine compound SLC transporters,Neuronal System,Transmembrane transport of small molecules,Signal Transduction,Metabolism,Developmental Biology,"	0.000413239
C07AB02	metoprolol	C0011849	diabetes mellitus	5	"Neuronal System,Transmembrane transport of small molecules,Signal Transduction,Metabolism,Developmental Biology,"	0.035239132
C07AB02	metoprolol	C0011991	diarrhea	2	"Transmembrane transport of small molecules,Signal Transduction,"	0.116407414
C07AB02	metoprolol	C0012833	dizziness	1	"Signal Transduction,"	0.150440794
C07AB02	metoprolol	C0013404	dyspnea	1	"Signal Transduction,"	0.525603988
C07AB02	metoprolol	C0013604	edema	1	"Signal Transduction,"	0.308673305
C07AB02	metoprolol	C0015230	rash	4	"Transmembrane transport of small molecules,Signal Transduction,Metabolism,Developmental Biology,"	0.037172213
C07AB02	metoprolol	C0015672	fatigue	2	"Signal Transduction,Metabolism,"	0.116407414
C07AB02	metoprolol	C0016204	flatulence	2	"Signal Transduction,Developmental Biology,"	0.084487633
C07AB02	metoprolol	C0018524	hallucinations	5	"Neuronal System,Transmembrane transport of small molecules,Signal Transduction,Metabolism,Developmental Biology,"	0.002164057
C07AB02	metoprolol	C0018681	headache	4	"Neuronal System,Transmembrane transport of small molecules,Signal Transduction,Metabolism,"	0.01234982
C07AB02	metoprolol	C0018790	cardiac arrest	4	"Neuronal System,Signal Transduction,Metabolism,Developmental Biology,"	0.005412971
C07AB02	metoprolol	C0018794	heart block	1	"Signal Transduction,"	0.370836264
C07AB02	metoprolol	C0018802	congestive heart failure	5	"Neuronal System,Transmembrane transport of small molecules,Signal Transduction,Metabolism,Developmental Biology,"	0.013356853
C07AB02	metoprolol	C0018834	heartburn	4	"Neuronal System,Transmembrane transport of small molecules,Signal Transduction,Metabolism,"	0.001590156
C07AB02	metoprolol	C0019158	hepatitis	5	"Neuronal System,Transmembrane transport of small molecules,Signal Transduction,Metabolism,Developmental Biology,"	0.00433359
C07AB02	metoprolol	C0020517	hypersensitivity	3	"Signal Transduction,Metabolism,Developmental Biology,"	0.127151504
C07AB02	metoprolol	C0020615	hypoglycemia	5	"Neuronal System,Transmembrane transport of small molecules,Signal Transduction,Metabolism,Developmental Biology,"	0.002164057
C07AB02	metoprolol	C0022346	jaundice	2	"Transmembrane transport of small molecules,Metabolism,"	0.02523486
C07AB02	metoprolol	C0023530	leukopenia	3	"Transmembrane transport of small molecules,Signal Transduction,Metabolism,"	0.054009627
C07AB02	metoprolol	C0026821	muscle cramps	3	"Signal Transduction,Metabolism,Developmental Biology,"	0.004189931
C07AB02	metoprolol	C0030193	pain	3	"Signal Transduction,Metabolism,Developmental Biology,"	0.017855029
C07AB02	metoprolol	C0030552	weakness	2	"Transmembrane transport of small molecules,Developmental Biology,"	0.053566802
C07AB02	metoprolol	C0031212	personality disorder	2	"Neuronal System,Metabolism,"	0.116407414
C07AB02	metoprolol	C0032285	pneumonia	4	"Transmembrane transport of small molecules,Signal Transduction,Metabolism,Developmental Biology,"	0.017063398
C07AB02	metoprolol	C0033860	psoriasis	5	"Neuronal System,Transmembrane transport of small molecules,Signal Transduction,Metabolism,Developmental Biology,"	0.019530795
C07AB02	metoprolol	C0034150	purpura	4	"Transmembrane transport of small molecules,Signal Transduction,Metabolism,Developmental Biology,"	0.003101871
C07AB02	metoprolol	C0035455	rhinitis	4	"Transmembrane transport of small molecules,Signal Transduction,Metabolism,Developmental Biology,"	0.005412971
C07AB02	metoprolol	C0037284	skin lesion	3	"Neuronal System,Signal Transduction,Metabolism,"	0.338718959
C07AB02	metoprolol	C0039070	syncope	4	"Neuronal System,Transmembrane transport of small molecules,Signal Transduction,Metabolism,"	0.001590156
C07AB02	metoprolol	C0039231	tachycardia	1	"Signal Transduction,"	0.423734093
C07AB02	metoprolol	C0040034	thrombocytopenia	4	"Transmembrane transport of small molecules,Signal Transduction,Metabolism,Developmental Biology,"	0.008245512
C07AB02	metoprolol	C0042109	urticaria	2	"Signal Transduction,Metabolism,"	0.084487633
C07AB02	metoprolol	C0042514	ventricular tachycardia	2	"Signal Transduction,Metabolism,"	0.053566802
C07AB02	metoprolol	C0043144	wheezing	5	"Neuronal System,Transmembrane transport of small molecules,Signal Transduction,Metabolism,Developmental Biology,"	0.019530795
C07AB02	metoprolol	C0085649	peripheral edema	1	"Signal Transduction,"	0.308673305
C07AB02	metoprolol	C0151517	complete heart block	1	"Signal Transduction,"	0.370836264
C07AB02	metoprolol	C0178428	sinus arrest	1	"Metabolism,"	0.308673305
C07AB03	atenolol	C0001824	agranulocytosis	4	"Disease,Metabolism,Signal Transduction,Transmembrane transport of small molecules,"	0.001590156
C07AB03	atenolol	C0003123	anorexia	4	"Disease,Metabolism,Signal Transduction,Transmembrane transport of small molecules,"	0.0030794
C07AB03	atenolol	C0003811	arrhythmia	1	"Signal Transduction,"	0.284806972
C07AB03	atenolol	C0004096	asthma	4	"Disease,Metabolism,Signal Transduction,Transmembrane transport of small molecules,"	0.018736283
C07AB03	atenolol	C0004134	ataxia	4	"Disease,Metabolism,Signal Transduction,Transmembrane transport of small molecules,"	0.006836528
C07AB03	atenolol	C0004238	atrial fibrillation	4	"Disease,Metabolism,Signal Transduction,Transmembrane transport of small molecules,"	0.015956113
C07AB03	atenolol	C0006266	bronchospasm	4	"Disease,Metabolism,Signal Transduction,Transmembrane transport of small molecules,"	0.018736283
C07AB03	atenolol	C0008031	chest pain	2	"Metabolism,Transmembrane transport of small molecules,"	0.045274779
C07AB03	atenolol	C0009806	constipation	1	"Signal Transduction,"	0.328425291
C07AB03	atenolol	C0010200	cough	1	"Signal Transduction,"	0.115701545
C07AB03	atenolol	C0011570	mental depression	4	"Disease,Metabolism,Signal Transduction,Transmembrane transport of small molecules,"	0.005412971
C07AB03	atenolol	C0011991	diarrhea	2	"Signal Transduction,Transmembrane transport of small molecules,"	0.063948848
C07AB03	atenolol	C0012833	dizziness	1	"Signal Transduction,"	0.115701545
C07AB03	atenolol	C0013395	Dyspepsia	3	"Metabolism,Signal Transduction,Transmembrane transport of small molecules,"	0.005976473
C07AB03	atenolol	C0013404	dyspnea	2	"Disease,Signal Transduction,"	0.1056024
C07AB03	atenolol	C0013604	edema	1	"Signal Transduction,"	0.237990683
C07AB03	atenolol	C0015230	rash	4	"Disease,Metabolism,Signal Transduction,Transmembrane transport of small molecules,"	0.006836528
C07AB03	atenolol	C0015672	fatigue	2	"Metabolism,Signal Transduction,"	0.063948848
C07AB03	atenolol	C0018524	hallucinations	4	"Disease,Metabolism,Signal Transduction,Transmembrane transport of small molecules,"	0.0030794
C07AB03	atenolol	C0018681	headache	4	"Disease,Metabolism,Signal Transduction,Transmembrane transport of small molecules,"	0.002282689
C07AB03	atenolol	C0018790	cardiac arrest	2	"Metabolism,Signal Transduction,"	0.1056024
C07AB03	atenolol	C0018794	heart block	2	"Disease,Signal Transduction,"	0.045274779
C07AB03	atenolol	C0018801	heart failure	4	"Disease,Metabolism,Signal Transduction,Transmembrane transport of small molecules,"	0.013356853
C07AB03	atenolol	C0018802	congestive heart failure	4	"Disease,Metabolism,Signal Transduction,Transmembrane transport of small molecules,"	0.013356853
C07AB03	atenolol	C0018818	Ventricular Septal Defect	2	"Disease,Signal Transduction,"	0.028283969
C07AB03	atenolol	C0023222	leg pain	1	"Metabolism,"	0.184395481
C07AB03	atenolol	C0024141	lupus	4	"Disease,Metabolism,Signal Transduction,Transmembrane transport of small molecules,"	0.008450313
C07AB03	atenolol	C0026266	mitral insufficiency	4	"Disease,Metabolism,Signal Transduction,Transmembrane transport of small molecules,"	0.010784398
C07AB03	atenolol	C0033860	psoriasis	4	"Disease,Metabolism,Signal Transduction,Transmembrane transport of small molecules,"	0.018736283
C07AB03	atenolol	C0033975	psychosis	4	"Disease,Metabolism,Signal Transduction,Transmembrane transport of small molecules,"	0.006836528
C07AB03	atenolol	C0034150	purpura	3	"Metabolism,Signal Transduction,Transmembrane transport of small molecules,"	0.0096577
C07AB03	atenolol	C0035078	renal failure	4	"Disease,Metabolism,Signal Transduction,Transmembrane transport of small molecules,"	0.005412971
C07AB03	atenolol	C0036974	shock	3	"Disease,Metabolism,Signal Transduction,"	0.018867067
C07AB03	atenolol	C0039070	syncope	3	"Metabolism,Signal Transduction,Transmembrane transport of small molecules,"	0.005976473
C07AB03	atenolol	C0040034	thrombocytopenia	4	"Disease,Metabolism,Signal Transduction,Transmembrane transport of small molecules,"	0.001590156
C07AB03	atenolol	C0042514	ventricular tachycardia	2	"Metabolism,Signal Transduction,"	0.028283969
C07AB03	atenolol	C0162529	ischemic colitis	2	"Disease,Signal Transduction,"	0.028283969
C07AB03	atenolol	C0178428	sinus arrest	1	"Metabolism,"	0.237990683
C07AB04	acebutolol	C0001824	agranulocytosis	2	"Transmembrane transport of small molecules,Signal Transduction,"	0.081642082
C07AB04	acebutolol	C0003123	anorexia	2	"Transmembrane transport of small molecules,Signal Transduction,"	0.113927673
C07AB04	acebutolol	C0004245	AV block	1	"Signal Transduction,"	0.308673305
C07AB04	acebutolol	C0006266	bronchospasm	2	"Transmembrane transport of small molecules,Signal Transduction,"	0.244572397
C07AB04	acebutolol	C0008031	chest pain	1	"Transmembrane transport of small molecules,"	0.237990683
C07AB04	acebutolol	C0008033	pleuritic pain	2	"Transmembrane transport of small molecules,Signal Transduction,"	0.066915349
C07AB04	acebutolol	C0009806	constipation	1	"Signal Transduction,"	0.272631196
C07AB04	acebutolol	C0010200	cough	1	"Signal Transduction,"	0.093700934
C07AB04	acebutolol	C0011570	mental depression	2	"Transmembrane transport of small molecules,Signal Transduction,"	0.145891635
C07AB04	acebutolol	C0011991	diarrhea	2	"Transmembrane transport of small molecules,Signal Transduction,"	0.039905826
C07AB04	acebutolol	C0012833	dizziness	1	"Signal Transduction,"	0.093700934
C07AB04	acebutolol	C0013395	Dyspepsia	2	"Transmembrane transport of small molecules,Signal Transduction,"	0.039905826
C07AB04	acebutolol	C0013404	dyspnea	1	"Signal Transduction,"	0.338718959
C07AB04	acebutolol	C0013604	edema	1	"Signal Transduction,"	0.20036669
C07AB04	acebutolol	C0015230	rash	2	"Transmembrane transport of small molecules,Signal Transduction,"	0.160440281
C07AB04	acebutolol	C0015672	fatigue	1	"Signal Transduction,"	0.272631196
C07AB04	acebutolol	C0016204	flatulence	1	"Signal Transduction,"	0.237990683
C07AB04	acebutolol	C0018524	hallucinations	2	"Transmembrane transport of small molecules,Signal Transduction,"	0.113927673
C07AB04	acebutolol	C0018681	headache	2	"Transmembrane transport of small molecules,Signal Transduction,"	0.096467702
C07AB04	acebutolol	C0018801	heart failure	2	"Transmembrane transport of small molecules,Signal Transduction,"	0.21299907
C07AB04	acebutolol	C0018802	congestive heart failure	2	"Transmembrane transport of small molecules,Signal Transduction,"	0.21299907
C07AB04	acebutolol	C0018834	heartburn	2	"Transmembrane transport of small molecules,Signal Transduction,"	0.039905826
C07AB04	acebutolol	C0024141	lupus	2	"Transmembrane transport of small molecules,Signal Transduction,"	0.178435481
C07AB04	acebutolol	C0030193	pain	1	"Signal Transduction,"	0.272631196
C07AB04	acebutolol	C0030552	weakness	1	"Transmembrane transport of small molecules,"	0.20036669
C07AB04	acebutolol	C0032285	pneumonia	2	"Transmembrane transport of small molecules,Signal Transduction,"	0.113927673
C07AB04	acebutolol	C0033975	psychosis	2	"Transmembrane transport of small molecules,Signal Transduction,"	0.160440281
C07AB04	acebutolol	C0034150	purpura	2	"Transmembrane transport of small molecules,Signal Transduction,"	0.053566802
C07AB04	acebutolol	C0035455	rhinitis	2	"Transmembrane transport of small molecules,Signal Transduction,"	0.066915349
C07AB04	acebutolol	C0039070	syncope	2	"Transmembrane transport of small molecules,Signal Transduction,"	0.039905826
C07AB04	acebutolol	C0042109	urticaria	1	"Signal Transduction,"	0.237990683
C07AB04	acebutolol	C0042373	Vascular Disorders	2	"Transmembrane transport of small molecules,Signal Transduction,"	0.178435481
C07AB04	acebutolol	C0043144	wheezing	2	"Transmembrane transport of small molecules,Signal Transduction,"	0.244572397
C07AB04	acebutolol	C0151827	eye pain	1	"Signal Transduction,"	0.272631196
C07AB04	acebutolol	C0162529	ischemic colitis	1	"Signal Transduction,"	0.20036669
C07AB04	acebutolol	C0231528	myalgia	1	"Signal Transduction,"	0.613288442
C07AB07	bisoprolol	C0001824	agranulocytosis	1	"Signal Transduction,"	0.285213984
C07AB07	bisoprolol	C0003811	arrhythmia	1	"Signal Transduction,"	0.184395481
C07AB07	bisoprolol	C0004093	asthenia	1	"Signal Transduction,"	0.21299907
C07AB07	bisoprolol	C0004096	asthma	1	"Signal Transduction,"	0.500153814
C07AB07	bisoprolol	C0004238	atrial fibrillation	1	"Signal Transduction,"	0.480481736
C07AB07	bisoprolol	C0004245	AV block	1	"Signal Transduction,"	0.237990683
C07AB07	bisoprolol	C0006266	bronchospasm	1	"Signal Transduction,"	0.500153814
C07AB07	bisoprolol	C0006277	bronchitis	1	"Signal Transduction,"	0.21299907
C07AB07	bisoprolol	C0009806	constipation	1	"Signal Transduction,"	0.21299907
C07AB07	bisoprolol	C0010200	cough	1	"Signal Transduction,"	0.070156537
C07AB07	bisoprolol	C0010692	cystitis	1	"Signal Transduction,"	0.264706117
C07AB07	bisoprolol	C0011570	mental depression	2	"Signal Transduction,Metabolism,"	0.071717924
C07AB07	bisoprolol	C0011603	dermatitis	1	"Signal Transduction,"	0.577837286
C07AB07	bisoprolol	C0011991	diarrhea	1	"Signal Transduction,"	0.21299907
C07AB07	bisoprolol	C0012833	dizziness	1	"Signal Transduction,"	0.070156537
C07AB07	bisoprolol	C0013395	Dyspepsia	1	"Signal Transduction,"	0.21299907
C07AB07	bisoprolol	C0013404	dyspnea	1	"Signal Transduction,"	0.264706117
C07AB07	bisoprolol	C0013595	eczema	1	"Signal Transduction,"	0.419844328
C07AB07	bisoprolol	C0013604	edema	1	"Signal Transduction,"	0.14993944
C07AB07	bisoprolol	C0013922	embolism	1	"Signal Transduction,"	0.184395481
C07AB07	bisoprolol	C0015230	rash	1	"Signal Transduction,"	0.398833376
C07AB07	bisoprolol	C0015393	Eye Abnormality	1	"Signal Transduction,"	0.21299907
C07AB07	bisoprolol	C0015672	fatigue	1	"Signal Transduction,"	0.21299907
C07AB07	bisoprolol	C0017152	gastritis	1	"Signal Transduction,"	0.375666567
C07AB07	bisoprolol	C0018099	gout	1	"Signal Transduction,"	0.21299907
C07AB07	bisoprolol	C0018524	hallucinations	1	"Signal Transduction,"	0.333190006
C07AB07	bisoprolol	C0018681	headache	1	"Signal Transduction,"	0.310539703
C07AB07	bisoprolol	C0018790	cardiac arrest	1	"Signal Transduction,"	0.264706117
C07AB07	bisoprolol	C0018801	heart failure	1	"Signal Transduction,"	0.461181233
C07AB07	bisoprolol	C0018802	congestive heart failure	1	"Signal Transduction,"	0.461181233
C07AB07	bisoprolol	C0020453	hyperesthesia	1	"Signal Transduction,"	0.285213984
C07AB07	bisoprolol	C0020517	hypersensitivity	1	"Signal Transduction,"	0.375666567
C07AB07	bisoprolol	C0020615	hypoglycemia	1	"Signal Transduction,"	0.333190006
C07AB07	bisoprolol	C0021311	infection	1	"Signal Transduction,"	0.685123227
C07AB07	bisoprolol	C0022116	ischemia	1	"Signal Transduction,"	0.398833376
C07AB07	bisoprolol	C0026821	muscle cramps	1	"Signal Transduction,"	0.14993944
C07AB07	bisoprolol	C0027051	myocardial infarction	1	"Signal Transduction,"	0.633207041
C07AB07	bisoprolol	C0030193	pain	1	"Signal Transduction,"	0.21299907
C07AB07	bisoprolol	C0030920	peptic ulcer	1	"Signal Transduction,"	0.310539703
C07AB07	bisoprolol	C0032285	pneumonia	1	"Signal Transduction,"	0.333190006
C07AB07	bisoprolol	C0033860	psoriasis	1	"Signal Transduction,"	0.500153814
C07AB07	bisoprolol	C0034150	purpura	1	"Signal Transduction,"	0.237990683
C07AB07	bisoprolol	C0035455	rhinitis	1	"Signal Transduction,"	0.264706117
C07AB07	bisoprolol	C0036421	scleroderma	1	"Signal Transduction,"	0.419844328
C07AB07	bisoprolol	C0036974	shock	1	"Signal Transduction,"	0.285213984
C07AB07	bisoprolol	C0039070	syncope	1	"Signal Transduction,"	0.21299907
C07AB07	bisoprolol	C0039231	tachycardia	1	"Signal Transduction,"	0.21299907
C07AB07	bisoprolol	C0040034	thrombocytopenia	1	"Signal Transduction,"	0.285213984
C07AB07	bisoprolol	C0040822	tremor	1	"Signal Transduction,"	0.21299907
C07AB07	bisoprolol	C0041912	upper respiratory tract infection	1	"Signal Transduction,"	0.667789175
C07AB07	bisoprolol	C0042109	urticaria	1	"Signal Transduction,"	0.184395481
C07AB07	bisoprolol	C0042384	vasculitis	1	"Signal Transduction,"	0.285213984
C07AB07	bisoprolol	C0085584	encephalopathy	1	"Signal Transduction,"	0.333190006
C07AB07	bisoprolol	C0085649	peripheral edema	1	"Signal Transduction,"	0.14993944
C07AB07	bisoprolol	C0151827	eye pain	1	"Signal Transduction,"	0.21299907
C07AB07	bisoprolol	C0152030	skin irritation	1	"Signal Transduction,"	0.558369159
C07AB07	bisoprolol	C0162529	ischemic colitis	1	"Signal Transduction,"	0.14993944
C07AB07	bisoprolol	C0162834	hyperpigmentation	1	"Signal Transduction,"	0.115701545
C07AB07	bisoprolol	C0231528	myalgia	1	"Signal Transduction,"	0.480481736
C07AG01	labetalol	C0001824	agranulocytosis	1	"Signal Transduction,"	0.285213984
C07AG01	labetalol	C0002962	angina pectoris	1	"Signal Transduction,"	0.333190006
C07AG01	labetalol	C0003811	arrhythmia	1	"Signal Transduction,"	0.184395481
C07AG01	labetalol	C0004093	asthenia	1	"Signal Transduction,"	0.21299907
C07AG01	labetalol	C0004245	AV block	1	"Signal Transduction,"	0.237990683
C07AG01	labetalol	C0006266	bronchospasm	1	"Signal Transduction,"	0.500153814
C07AG01	labetalol	C0009806	constipation	1	"Signal Transduction,"	0.21299907
[truncated: 2,045,860 more chars]
